# Supplementary material for: Tetrameric self-assembling of water-lean solvents enables carbamate anhydride-based CO2 capture chemistry
Source: Nat Chem. 2024 Apr 8;16(7):1160–8. doi: 10.1038/s41557-024-01495-z (PMC11230897; doi:10.1038/s41557-024-01495-z)
Supplement: Supplementary file 4 — Raw data for MATLAB fitting. [file 41557_2024_1495_MOESM4_ESM.xlsx]

## Sheet: X0
X0
0
0
0.077
0.143
0.176
0.274
0.359
0.374
0.472
0.534
0.646
0.993
1.161
2.352

## Sheet: DATA
alpha	CO	c'	c	i	b	b'	g	g'	h	h'	d	e	d'	e'	f	f'	a'	a
0	0	0	0	0	0	0	0	0	0	0	0	0	0	0	0	0	0	0
0	0	0	-0.033	0.02	0.021	0	0.025	0	0.013	0	-0.011	0.014	0	0	-0.041	0	0	0.01
0.077	0.303	-0.011	-0.227	0.014	0.029	-0.032	0.007	-0.042	-0.006	-0.021	-0.184	-0.086	-0.091	-0.022	-0.281	0.003	-0.008	0.025
0.143	0.603	-0.009	-0.513	-0.019	-0.004	-0.16	-0.061	-0.059	-0.069	-0.04	-0.423	-0.233	-0.12	-0.04	-0.609	-0.018	-0.02	-0.011
0.176	0.7	-0.019	-0.655	-0.038	-0.016	-0.08	-0.12	-0.07	-0.088	-0.06	-0.548	-0.338	-0.13	-0.07	-0.762	0	-0.03	-0.018
0.272	0.86	-0.059	-1.215	-0.078	-0.026	-0.1	-0.27	-0.1	-0.178	-0.09	-1.038	-0.668	-0.15	-0.08	-1.072	-0.36	-0.04	-0.048
0.356	0.82	-0.119	-1.735	-0.14	-0.096	-0.12	-0.43	-0.16	-0.268	-0.145	-1.455	-0.988	-0.18	-0.12	-1.195	-1.09	-0.07	-0.098
0.371	0.786	-0.142	-1.845	-0.158	-0.116	-0.15	-0.47	-0.182	-0.298	-0.162	-1.558	-1.058	-0.2	-0.13	-1.222	-1.22	-0.084	-0.138
0.467	0.52	-0.299	-2.605	-0.238	-0.146	-0.22	-0.73	-0.32	-0.378	-0.35	-2.218	-1.508	-0.44	-0.22	-1.362	-1.92	-0.18	-0.238
0.52	0.34	-0.359	-2.985	-0.358	-0.146	-0.22	-0.83	-0.37	-0.408	-0.4	-2.518	-1.696	-0.688	-0.22	-1.432	-2.31	-0.19	-0.268
0.597	0.11	-0.429	-3.315	-0.558	-0.146	-0.22	-0.86	-0.4	-0.428	-0.44	-2.678	-1.838	-1.16	-0.23	-1.562	-2.7	-0.18	-0.308
0.746	-0.34	-0.699	-3.925	-0.858	-0.156	-0.22	-0.99	-0.61	-0.568	-0.48	-2.728	-2.198	-1.2	-0.24	-1.932	-3.31	-0.3	-0.358
0.809	-0.46	-0.889	-4.035	-0.908	-0.206	-0.22	-1.05	-0.76	-0.688	-0.6	-2.778	-2.338	-1.22	-0.25	-2.182	-3.56	-0.52	-0.448
0.842	-0.51	-1.019	-4.105	-0.968	-0.226	-0.22	-1.11	-0.87	-0.778	-0.69	-2.868	-2.418	-1.22	-0.25	-2.362	-3.67	-0.75	-0.478
