# Supplementary material for: Tetrameric self-assembling of water-lean solvents enables carbamate anhydride-based CO2 capture chemistry
Source: Nat Chem. 2024 Apr 8;16(7):1160–8. doi: 10.1038/s41557-024-01495-z (PMC11230897; doi:10.1038/s41557-024-01495-z)
Supplement: Supplementary file 5 — DFT optimized structures of all compounds. [file 41557_2024_1495_MOESM5_ESM.zip]

Archive with 69 entries (66 files):
- opted-structures-dmf/
- opted-structures-dmf/geoopt-co2.xyz
- opted-structures-dmf/geoopt-dimer_2e0.xyz
- opted-structures-dmf/geoopt-dimer_anhy_1.xyz
- opted-structures-dmf/geoopt-dimer_anhy_2.xyz
- opted-structures-dmf/geoopt-dimer_e1+e1-.xyz
- opted-structures-dmf/geoopt-dimer_e2e2.xyz
- opted-structures-dmf/geoopt-monomer_e0.xyz
- opted-structures-dmf/geoopt-monomer_e1_coo-.xyz
- opted-structures-dmf/geoopt-monomer_e1_h+.xyz
- opted-structures-dmf/geoopt-monomer_e2.xyz
- opted-structures-dmf/geoopt-tetramer-0co2-4e0.xyz
- opted-structures-dmf/geoopt-tetramer-1co2-e0e0e1+e1-.xyz
- opted-structures-dmf/geoopt-tetramer-2co2-anhy.xyz
- opted-structures-dmf/geoopt-tetramer-2co2-e1e1e1e1.xyz
- opted-structures-dmf/geoopt-tetramer-2co2-intermediate1.xyz
- opted-structures-dmf/geoopt-tetramer-3co2-anhy.xyz
- opted-structures-dmf/geoopt-tetramer-3co2-e1e1e2e2-config1.xyz
- opted-structures-dmf/geoopt-tetramer-3co2-e1e1e2e2-config2.xyz
- opted-structures-dmf/geoopt-tetramer-3co2-intermediate1.xyz
- opted-structures-dmf/geoopt-tetramer-3co2-intermediate2.xyz
- opted-structures-dmf/geoopt-tetramer-4co2-4e2.xyz
- opted-structures-dmf/geoopt-tetramer-4co2-intermediate1.xyz
- opted-structures-prop/
- opted-structures-prop/geoopt-co2.xyz
- opted-structures-prop/geoopt-dimer_2e0.xyz
- opted-structures-prop/geoopt-dimer_anhy_1.xyz
- opted-structures-prop/geoopt-dimer_anhy_2.xyz
- opted-structures-prop/geoopt-dimer_e1+e1-.xyz
- opted-structures-prop/geoopt-dimer_e2e2.xyz
- opted-structures-prop/geoopt-monomer_e0.xyz
- opted-structures-prop/geoopt-monomer_e1_coo-.xyz
- opted-structures-prop/geoopt-monomer_e1_h+.xyz
- opted-structures-prop/geoopt-monomer_e2.xyz
- opted-structures-prop/geoopt-tetramer-0co2-4e0.xyz
- opted-structures-prop/geoopt-tetramer-1co2-e0e0e1+e1-.xyz
- opted-structures-prop/geoopt-tetramer-2co2-anhy.xyz
- opted-structures-prop/geoopt-tetramer-2co2-e1e1e1e1.xyz
- opted-structures-prop/geoopt-tetramer-2co2-intermediate1.xyz
- opted-structures-prop/geoopt-tetramer-3co2-anhy.xyz
- opted-structures-prop/geoopt-tetramer-3co2-e1e1e2e2-config1.xyz
- opted-structures-prop/geoopt-tetramer-3co2-e1e1e2e2-config2.xyz
- opted-structures-prop/geoopt-tetramer-3co2-intermediate1.xyz
- opted-structures-prop/geoopt-tetramer-3co2-intermediate2.xyz
- opted-structures-prop/geoopt-tetramer-4co2-4e2.xyz
- opted-structures-prop/geoopt-tetramer-4co2-intermediate1.xyz
- opted-structures-tbut/
- opted-structures-tbut/geoopt-co2.xyz
- opted-structures-tbut/geoopt-dimer_2e0.xyz
- opted-structures-tbut/geoopt-dimer_anhy_1.xyz
- opted-structures-tbut/geoopt-dimer_anhy_2.xyz
- opted-structures-tbut/geoopt-dimer_e1+e1-.xyz
- opted-structures-tbut/geoopt-dimer_e2e2.xyz
- opted-structures-tbut/geoopt-monomer_e0.xyz
- opted-structures-tbut/geoopt-monomer_e1_coo-.xyz
- opted-structures-tbut/geoopt-monomer_e1_h+.xyz
- opted-structures-tbut/geoopt-monomer_e2.xyz
- opted-structures-tbut/geoopt-tetramer-0co2-4e0.xyz
- opted-structures-tbut/geoopt-tetramer-1co2-e0e0e1+e1-.xyz
- opted-structures-tbut/geoopt-tetramer-2co2-anhy.xyz
- opted-structures-tbut/geoopt-tetramer-2co2-e1e1e1e1.xyz
- opted-structures-tbut/geoopt-tetramer-2co2-intermediate1.xyz
- opted-structures-tbut/geoopt-tetramer-3co2-anhy.xyz
- opted-structures-tbut/geoopt-tetramer-3co2-e1e1e2e2-config1.xyz
- opted-structures-tbut/geoopt-tetramer-3co2-e1e1e2e2-config2.xyz
- opted-structures-tbut/geoopt-tetramer-3co2-intermediate1.xyz
- opted-structures-tbut/geoopt-tetramer-3co2-intermediate2.xyz
- opted-structures-tbut/geoopt-tetramer-4co2-4e2.xyz
- opted-structures-tbut/geoopt-tetramer-4co2-intermediate1.xyz
