# Supplementary material for: Tetrameric self-assembling of water-lean solvents enables carbamate anhydride-based CO2 capture chemistry
Source: Nat Chem. 2024 Apr 8;16(7):1160–8. doi: 10.1038/s41557-024-01495-z (PMC11230897; doi:10.1038/s41557-024-01495-z)
Supplement: Supplementary file 5 — DFT optimized structures of all compounds. [file 41557_2024_1495_MOESM5_ESM.zip › opted-structures-dmf/geoopt-co2.xyz]

3
Coordinates from ORCA-job input-geoopt
  C   0.00000000013874      0.00000000125937      0.00000001800753
  O   -1.16322132125134     -0.00000000062968     -0.00000000900376
  O   1.16322132111260     -0.00000000062968     -0.00000000900376
