# Supplementary material for: Tetrameric self-assembling of water-lean solvents enables carbamate anhydride-based CO2 capture chemistry
Source: Nat Chem. 2024 Apr 8;16(7):1160–8. doi: 10.1038/s41557-024-01495-z (PMC11230897; doi:10.1038/s41557-024-01495-z)
Supplement: Supplementary file 5 — DFT optimized structures of all compounds. [file 41557_2024_1495_MOESM5_ESM.zip › opted-structures-dmf/geoopt-dimer_2e0.xyz]

78
Coordinates from ORCA-job input-geoopt
  C   -4.62904122312668      1.24325726872282      0.71195234760861
  H   -5.23825275439190      2.16408143040826      0.78528823692256
  H   -5.20390207125104      0.55787019380833      0.04523363876103
  N   -3.32809943639807      1.58059480294001      0.15595247831838
  C   -3.40637873377106      2.21748243746931     -1.14562475936364
  H   -3.99476151236015      3.14943523012234     -1.06069028357740
  H   -3.92380933805066      1.59526266948163     -1.91186414443348
  C   -2.02261442382354      2.56660157241295     -1.66773702243313
  H   -1.42414046705121      1.64242511810364     -1.78801892977387
  H   -1.49362732223424      3.20187017897666     -0.92740319944683
  O   -2.14729167766645      3.23235793629997     -2.90207757766442
  C   -0.90622596098641      3.53922354801933     -3.50019490079862
  H   -0.29144192025448      4.15859060384085     -2.81335786259562
  H   -0.32863728120025      2.60847841179136     -3.68442440807614
  C   -1.14736716234644      4.27685531852117     -4.80155574122742
  H   -1.69833735147384      5.21468610920516     -4.62260565092865
  H   -1.73743891827064      3.65863799752943     -5.49783709814826
  H   -0.18942254179986      4.52500847539873     -5.28603828515299
  C   -4.50316568273359      0.60013278482567      2.08958308373449
  H   -4.01698979249238      1.31435928016450      2.77524970418115
  H   -3.83150372746439     -0.27036434007479      2.01505410654891
  C   -5.86463367150908      0.15523126372470      2.64272878332536
  H   -6.49803683659851      1.04687817623312      2.80147976996247
  H   -6.37395602632268     -0.45853181898498      1.87845688705353
  N   -5.85337473530529     -0.61511613464495      3.87884373444940
  C   -5.33074256102297      0.08680865429234      5.04184293885740
  H   -5.83420939322060      1.06330527526725      5.13955103131360
  H   -4.23760016180240      0.28215565088508      4.96305267136035
  C   -5.27289608835726     -1.94583586173827      3.76701161081805
  H   -4.17523872678661     -1.91721492903477      3.58548933539658
  H   -5.73135334155016     -2.47670087273016      2.91667196716577
  C   -5.58371076171328     -0.74274443181590      6.29511226158252
  H   -6.67741647518091     -0.81809930807384      6.46769565109341
  H   -5.12617113965822     -0.26427989927381      7.17495862965927
  C   -5.52860369128632     -2.72404336796224      5.05160556890427
  H   -5.03035904570318     -3.70527202141018      5.01503002856158
  H   -6.61976384108822     -2.89025255258095      5.16715768832959
  O   -5.01822660141506     -2.03789712743155      6.18256571852675
  H   -2.77182486247123      0.71525535650240      0.09388831570255
  C   -0.35129183204615     -0.63501708630232     -0.40566047351943
  H   0.34901075826721     -1.48962167693053     -0.51108649429681
  H   -0.55368744646350     -0.27795215366509     -1.43059994035005
  N   -1.61784659507457     -1.04796550820701      0.18941855969329
  C   -2.25463754907079     -2.16806580531720     -0.48416699602117
  H   -1.59900235127221     -3.06375512837400     -0.54722348331193
  H   -2.48739804692793     -1.87425934051227     -1.52260270649656
  C   -3.54198662577641     -2.56209248147757      0.22136839999072
  H   -4.25262498604518     -1.71196210272609      0.22034616839813
  H   -3.32682091966099     -2.79782323727549      1.28533047814597
  O   -4.09758243965058     -3.67710737085955     -0.43163722338282
  C   -5.29438633073118     -4.13381120379402      0.16337470465752
  H   -5.10777000572484     -4.43282235748057      1.21618233565428
  H   -6.04288426024435     -3.31430852806940      0.19519252892554
  C   -5.83055553476502     -5.30795160598568     -0.62995421354253
  H   -5.10017435585019     -6.13350341973264     -0.64774791056181
  H   -6.04284674817294     -5.01318576662964     -1.67067557718994
  H   -6.76357350594954     -5.68180631255852     -0.17873130588161
  C   0.29721462805683      0.47981045201757      0.41346975445626
  H   0.69502916381775      0.05778556994073      1.35350971072442
  H   -0.49294757472405      1.19074479810466      0.71001950511372
  C   1.39106309976922      1.28841442236672     -0.30359601192910
  H   0.94641717744743      1.79731634894459     -1.17512644800916
  H   1.71824149242823      2.08454393943277      0.39028137862031
  N   2.58107724508231      0.59330534655616     -0.77188062321731
  C   2.48520066279129     -0.12481684080934     -2.03371072723931
  H   1.98549028513129      0.51163048211726     -2.78224841198556
  H   1.90079525148460     -1.06676622512542     -1.95036795284164
  C   3.30492185568175     -0.17540488726163      0.22533973373717
  H   2.77044828092658     -1.10998428573548      0.50997234444688
  H   3.42586231882518      0.42739598554657      1.14095104044818
  C   3.88597751943267     -0.48078787484792     -2.51783597588550
  H   4.44378931685584      0.45158262553113     -2.74426507736008
  H   3.83639202823035     -1.08855890499694     -3.43480018981123
  C   4.68097934214594     -0.54759758713673     -0.31742478644889
  H   5.21044630060772     -1.20716667411484      0.38773681272363
  H   5.28076019825524      0.37671500216373     -0.44981817214933
  O   4.58556914977613     -1.24421636169708     -1.54853693566458
  H   -1.46154070672346     -1.28936632428947      1.17032185684311
