# Supplementary material for: Tetrameric self-assembling of water-lean solvents enables carbamate anhydride-based CO2 capture chemistry
Source: Nat Chem. 2024 Apr 8;16(7):1160–8. doi: 10.1038/s41557-024-01495-z (PMC11230897; doi:10.1038/s41557-024-01495-z)
Supplement: Supplementary file 5 — DFT optimized structures of all compounds. [file 41557_2024_1495_MOESM5_ESM.zip › opted-structures-dmf/geoopt-dimer_anhy_1.xyz]

84
Coordinates from ORCA-job input-geoopt
  C   3.55283766861847     -0.11217205113684      2.15619733819953
  H   4.29400368086277     -0.74731997953357      1.63877170282560
  H   3.68201593635744     -0.32336192917026      3.23696771743288
  N   3.86688293399930      1.28975285702135      1.89299280581438
  C   4.61510725013250      1.59818639575751      0.68992643731454
  H   5.58699766396665      1.07349500437826      0.71834707022632
  H   4.84763193295909      2.67854952123622      0.68578930830709
  C   3.95223834208204      1.26993921698714     -0.65034537603352
  H   2.97933688394425      1.79851774838273     -0.73951903888310
  H   3.73388660787563      0.18584410819947     -0.72592570960498
  O   4.83391575445605      1.67190009873329     -1.67296263991697
  C   4.38178451883127      1.38188800661706     -2.97787482525906
  H   4.22320634968770      0.28976371868812     -3.09590649966502
  H   3.39954086566988      1.86593758462252     -3.16134869020270
  C   5.40418037552087      1.87701917113717     -3.98069573624032
  H   6.37807560568591      1.38586181372177     -3.82142362644995
  H   5.54839793264696      2.96582649672514     -3.88724833618210
  H   5.07029414907508      1.65929292566282     -5.00791305056402
  C   2.13252938718055     -0.53534423277463      1.76883099930853
  H   1.97808575987048     -0.37274784976168      0.69030960649635
  H   1.42315393696508      0.13175681407309      2.28567311733025
  C   1.82905103224884     -1.99611697412492      2.13614992371208
  H   2.34190467320159     -2.66544196069101      1.42163790311819
  H   2.25798869223823     -2.21191657855153      3.13116167417472
  N   0.42162061694960     -2.37507580024098      2.18206408231519
  C   -0.29077871553254     -2.21518887179256      0.92158720232916
  H   0.26563616631534     -2.71309995440956      0.11131407247505
  H   -0.39490360763915     -1.14688936364792      0.63289052050133
  C   -0.32871470384522     -1.78339951351681      3.28080141168665
  H   -0.44257464851899     -0.68086138438408      3.17520014357549
  H   0.20081394483795     -1.96940469155222      4.23006037429504
  C   -1.68270421563208     -2.82090600263564      1.03721717733249
  H   -1.59783610182271     -3.91770266583099      1.17854036458504
  H   -2.26689968464844     -2.63253539037925      0.12411183854778
  C   -1.71740288666613     -2.40384248107115      3.34692241693416
  H   -2.32680053684329     -1.91297233327347      4.12100680407840
  H   -1.62965401915485     -3.48036291115295      3.59912019118721
  O   -2.40764879446666     -2.25057912337622      2.11703496512026
  C   0.79954948038626      3.49236456525971      0.71668538329302
  O   1.65422514759241      4.25884341142369      0.04420413110786
  O   1.08088715210409      2.73735324078685      1.61184272212264
  H   3.01807628686386      1.85231998720063      1.94685053780124
  C   -2.07352788328858      2.27662238820964     -1.31264795047804
  H   -3.02257390493743      2.08919806305803     -1.83587759280418
  H   -1.60244760322912      3.14170002539094     -1.80117068261946
  N   -2.42215834416136      2.63023003641144      0.07043621335999
  C   -3.72887863528464      2.23482036521691      0.58578067485159
  H   -4.50455773924617      2.57741256631092     -0.11785174757598
  H   -3.88682495921907      2.74421900469942      1.54446422118233
  C   -3.86866484349923      0.73060483840379      0.79821388253822
  H   -3.04583899849307      0.34867045238323      1.43360368983746
  H   -3.80297075558704      0.19522793773494     -0.17020087500833
  O   -5.12142753636433      0.51507614733732      1.39952481697182
  C   -5.49808863078441     -0.85054791401836      1.45768229549679
  H   -5.65216160911841     -1.24174923572438      0.42920637446079
  H   -4.68425458898272     -1.45087469753319      1.90572324622464
  C   -6.77344519210776     -0.97531898546953      2.26505059585918
  H   -7.58507405899506     -0.38070365628329      1.81408474707661
  H   -6.62032592543869     -0.61964442922927      3.29727533521186
  H   -7.09898850107490     -2.02729580783951      2.30692351265227
  C   -1.16960677401810      1.05014962214049     -1.40587896326666
  H   -1.67416283101609      0.19519279703193     -0.93148914026148
  H   -0.25061514115828      1.23276774214701     -0.82778353909518
  C   -0.80873623813844      0.70249065160888     -2.85846707573390
  H   -1.73259386465968      0.65735532445396     -3.46152291514384
  H   -0.19356588806645      1.51794625329187     -3.28016376727419
  N   -0.09465009912514     -0.55375017242083     -3.04512858930366
  C   -0.90876718042836     -1.74174014189274     -2.81709491334426
  H   -1.79453742999949     -1.70523413195268     -3.47358446115763
  H   -1.28020777563900     -1.81116292725542     -1.77348309136186
  C   1.17004921592605     -0.61900009380499     -2.32157122196111
  H   1.02805546280220     -0.57542851335603     -1.22305272983860
  H   1.78920329667340      0.24666620655291     -2.60072966859390
  C   -0.10419681819248     -2.99540083202687     -3.13452086588393
  H   0.12350077513498     -3.02197717726147     -4.21991332886871
  H   -0.68117376732065     -3.89719969160736     -2.87893338188155
  C   1.90787429634881     -1.90580111604542     -2.65780541976221
  H   2.81658761106174     -1.99850120159568     -2.04434753305853
  H   2.20635980305929     -1.89887200672814     -3.72619917130661
  O   1.10347190142445     -3.04505725321450     -2.39052427949895
  C   -1.56378910781245      3.24320189073017      0.90829701210224
  O   -1.70514469863969      3.49626985168692      2.07883981608135
  O   -0.42381770619797      3.68477330715692      0.19631487074150
  H   2.55016985343708      4.08463286969603      0.38746518588732
