# Supplementary material for: Tetrameric self-assembling of water-lean solvents enables carbamate anhydride-based CO2 capture chemistry
Source: Nat Chem. 2024 Apr 8;16(7):1160–8. doi: 10.1038/s41557-024-01495-z (PMC11230897; doi:10.1038/s41557-024-01495-z)
Supplement: Supplementary file 5 — DFT optimized structures of all compounds. [file 41557_2024_1495_MOESM5_ESM.zip › opted-structures-dmf/geoopt-dimer_anhy_2.xyz]

84
Coordinates from ORCA-job input-geoopt
  C   3.76170034350044      1.18359801254640      0.21900668586356
  H   4.74712725249806      0.76373077186156      0.47127478197110
  H   3.08122014078366      0.34045377265402      0.03601566711797
  N   3.24012243622521      1.90111541497672      1.42475739918440
  C   4.23561577354245      2.40874611882615      2.39917583998608
  H   4.86056494954262      1.57075219303010      2.74119998048254
  H   3.67059582418155      2.79527135146159      3.25987338783704
  C   5.09794077661657      3.52682819716027      1.83456231243999
  H   4.45370864423694      4.32609282273300      1.41334406351969
  H   5.74150246940775      3.15692531398134      1.01215666113146
  O   5.87759592204238      4.01197775177129      2.89577868853953
  C   6.76134928776014      5.05124262278868      2.51711504162121
  H   7.44923622814959      4.69412241595505      1.72301951299146
  H   6.18826261143331      5.89716629639448      2.08439510343129
  C   7.54278263310656      5.50527833505321      3.73209143672062
  H   8.12851721925729      4.67271858857309      4.15474262813641
  H   6.86565601245670      5.88429113495496      4.51481407591526
  H   8.23920321318094      6.31328981827793      3.45682127726196
  C   3.82455079285662      2.07027031352844     -1.01579023947907
  H   4.46992553094266      2.94271569919384     -0.83007974818607
  H   2.81460283947971      2.45591769754121     -1.22575932102567
  C   4.35165292362857      1.27775081846420     -2.22346641441299
  H   5.35902459149996      0.89195786756989     -1.98804992430942
  H   3.70639584819121      0.39719524503238     -2.37686368986445
  N   4.43296803217399      1.99941192624264     -3.48249832235764
  C   5.45456713992829      3.03390134386484     -3.54326171897731
  H   6.41976355362694      2.61857376900280     -3.20844612792793
  H   5.22042865329854      3.90328417856291     -2.88779534600646
  C   3.16123814268192      2.48980355442663     -3.99840237866814
  H   2.75409606033277      3.32295912389698     -3.38289973884289
  H   2.41477805664986      1.67864121399670     -3.98728664888141
  C   5.58850461755194      3.53095281732790     -4.97847617433899
  H   5.97029728945449      2.70503325143994     -5.61404498391244
  H   6.30193762895196      4.36802759871013     -5.03259670119936
  C   3.35272221613620      2.99728775610378     -5.42103864095218
  H   2.42032850257976      3.44343888863339     -5.80058678806201
  H   3.62558652741980      2.14658872277993     -6.07969329581356
  O   4.35165212984583      4.00260961062577     -5.48453114812851
  C   0.41173432864604      3.06469540505090      1.13376060606368
  O   1.45451830211101      3.70827211466429      0.85959008191340
  O   0.27433323178970      1.87916660519885      1.44403497360366
  H   2.56503922008414      2.71615573907340      1.13581683645734
  C   -1.87960004031285      2.79347426701665     -1.16023516924334
  H   -2.61891274354587      3.10968380732198     -1.91480089454200
  H   -1.09959887828031      3.56487545965495     -1.13503996151302
  N   -2.54077838887612      2.78769052576967      0.14307252877452
  C   -3.84153555456114      2.14497125900253      0.26861966691205
  H   -4.33009085628181      2.15381917404851     -0.71685964426759
  H   -4.46500576235127      2.72467054986855      0.96526716318130
  C   -3.75429692068552      0.71085845680357      0.78329703031013
  H   -3.22841191359902      0.69990273530872      1.75843599871573
  H   -3.16655355413764      0.08203302312188      0.08584965827522
  O   -5.06708342802218      0.22123061483113      0.91200296736135
  C   -5.13461553905537     -1.10303393090417      1.39806717636462
  H   -4.56713849816581     -1.78519510618883      0.73053724635910
  H   -4.65438462431222     -1.16864088108901      2.39708103067298
  C   -6.58578935506546     -1.52992853382614      1.47899826071535
  H   -7.06123464391441     -1.48772404424280      0.48540774556155
  H   -7.14996120364739     -0.87091384817531      2.15910634012544
  H   -6.66171716295505     -2.56248084058074      1.85576068166199
  C   -1.26245843869236      1.44844106204056     -1.55628762001732
  H   -2.04958002550589      0.75271688103888     -1.88956600638138
  H   -0.78982437006357      1.01561379144632     -0.66257527401130
  C   -0.20947665289287      1.63213255514684     -2.65824204574398
  H   -0.62879378721141      2.23889400458146     -3.47971834167471
  H   0.63178531133971      2.21236498074456     -2.23784053314025
  N   0.33197999726853      0.41341340093112     -3.24457455030704
  C   -0.55969476192799     -0.28143669129748     -4.16352091292914
  H   -0.92724046410898      0.42687412939398     -4.92403442576916
  H   -1.44788869986302     -0.70807385851650     -3.64613854575809
  C   0.91196334556519     -0.51397051962032     -2.28276881028221
  H   0.14077315739738     -0.97332212410658     -1.62655380844574
  H   1.61522437589201      0.02780538535095     -1.63182773344749
  C   0.19424778351919     -1.41442653099184     -4.85020310983018
  H   0.98812324599274     -0.98647540033455     -5.49696036771241
  H   -0.48804754322049     -2.00123767139084     -5.48461966889303
  C   1.63659592944707     -1.63113578499966     -3.02079453867898
  H   2.02026785828477     -2.37846431357561     -2.30906116250765
  H   2.49721323669996     -1.21049398545049     -3.58019317038605
  O   0.76347115099420     -2.30873921781513     -3.90941592042205
  C   -1.96284352518152      3.26813319531250      1.27683232559520
  O   -2.48415493951426      3.26361231946046      2.37391865994291
  O   -0.74407271245708      3.87358075835977      1.06340890821984
  H   2.59679769822368      1.27425975261823      1.92121713631203
