# Supplementary material for: Tetrameric self-assembling of water-lean solvents enables carbamate anhydride-based CO2 capture chemistry
Source: Nat Chem. 2024 Apr 8;16(7):1160–8. doi: 10.1038/s41557-024-01495-z (PMC11230897; doi:10.1038/s41557-024-01495-z)
Supplement: Supplementary file 5 — DFT optimized structures of all compounds. [file 41557_2024_1495_MOESM5_ESM.zip › opted-structures-dmf/geoopt-dimer_e1+e1-.xyz]

81
Coordinates from ORCA-job input-geoopt
  N   0.01452737191523      2.65673941344145      1.57764257304648
  H   -0.72612146885884      1.90076688004594      1.23548533728974
  H   0.81871380150653      1.99812508929321      1.59167538527440
  C   -0.28545885081579      3.14038708862216      2.93704785209485
  H   0.54118446635473      3.77729677556339      3.28827846054900
  H   -1.19633814235397      3.75467801385106      2.88336786001633
  C   -0.47065654618250      1.95285169789148      3.88468204946584
  H   0.44814808826928      1.34397824661937      3.88687352042040
  H   -1.28975763871797      1.30552687228629      3.51680360526722
  C   0.21615367871652      3.69861441330843      0.54648370503234
  H   1.04402860427929      4.35139711137514      0.86680346616719
  H   -0.69927237376500      4.30961030886744      0.51010483099249
  C   0.50351863549774      3.05985399813064     -0.80655788031750
  H   1.42067612949747      2.45142551499272     -0.74326643779532
  H   -0.31937128715929      2.37077165538036     -1.04733514161769
  C   0.67081114338701      4.10189142991153     -1.90960045829479
  H   1.47564761769823      4.80055782611236     -1.62568453690037
  H   -0.25999986844516      4.71035635536166     -1.99073300081828
  O   -0.70001827411583      2.36729193501978      5.20854449427400
  C   -2.04489565280057      2.72003720485770      5.49529691243054
  H   -2.38049635827064      3.55767760460313      4.85284767203921
  H   -2.71093166849999      1.86083872560467      5.27581961803463
  C   -2.14501018812383      3.11253415460655      6.95460963643881
  H   -1.50449176587426      3.98315663352625      7.17041234653181
  H   -1.82888054953160      2.28095778857090      7.60536403097791
  H   -3.18423358404382      3.37638686565705      7.20826747399611
  N   1.03394727142281      3.51073433207181     -3.19062185618320
  C   -0.02678114989345      2.70419511254478     -3.78599355204830
  H   -0.93091251338505      3.32022779144698     -4.00098697653408
  H   -0.33185085920033      1.90647771884809     -3.09378019694367
  C   1.50063129458071      4.50499143440226     -4.15025829881403
  H   2.34398033657103      5.06671737650331     -3.71614423625140
  H   0.70027332444032      5.24017190601685     -4.39835438869765
  C   1.95654299856861      3.82416648282093     -5.43451102356660
  H   2.84371530067669      3.19320437415796     -5.21917650421205
  H   2.24244319926841      4.57619898578267     -6.18601512122986
  C   0.46312125064157      2.06543882701497     -5.07793685230827
  H   1.27514331578307      1.34759030942105     -4.84035248005654
  H   -0.35539195529997      1.51405388511831     -5.56550188102713
  O   0.92428026134680      3.03632446072560     -6.00134987879300
  C   0.72379164843961     -2.14651390116331     -0.42783483791971
  H   0.58823771122727     -2.65448906094687     -1.39721391277709
  H   1.64728230664096     -1.55201103970719     -0.49556651373932
  N   -0.39760410993563     -1.24201759123298     -0.22646207478895
  C   -1.65505059837264     -1.51710146891306     -0.89386899925621
  H   -2.48871923945741     -1.18785154983151     -0.25858703230033
  H   -1.75489931702934     -2.60383115593737     -1.04832263999895
  C   -1.74904793968890     -0.80499965065844     -2.23876274717630
  H   -0.89482924485061     -1.09920375761976     -2.88461480410313
  H   -1.67137316762142      0.28749931953306     -2.07183369887709
  O   -2.97389621764332     -1.13259547465372     -2.85052690970670
  C   -3.15696141201660     -0.52126406572849     -4.10991467373858
  H   -3.09174999648186      0.58306421977310     -4.01355689051949
  H   -2.34558802203118     -0.82588976440788     -4.80442294628141
  C   -4.50708202951332     -0.92331925687602     -4.66815511932922
  H   -5.31938719983579     -0.60057320065817     -3.99661245232201
  H   -4.57070541354771     -2.01760266277508     -4.78458391328847
  H   -4.66833330055785     -0.45974275336680     -5.65465235173523
  C   0.86847965993384     -3.18162856030386      0.68911589185425
  H   -0.07280008164749     -3.75068553630781      0.77931011895597
  H   1.01291154436179     -2.63754912874862      1.63635269300829
  C   2.04325649979317     -4.13960539846464      0.44615053770260
  H   1.87834282676771     -4.67668003268782     -0.50557949284015
  H   2.96659532971257     -3.54673445635797      0.31519684704580
  N   2.30162657901362     -5.13708277251510      1.47749515181948
  C   1.25099527516258     -6.12965485163092      1.65193163483777
  H   0.99129219927201     -6.56665661502353      0.67313562977455
  H   0.32031819022216     -5.69364803371680      2.07941552382822
  C   2.72980454373647     -4.59993425265687      2.76108783431910
  H   1.92073056878170     -4.03706679443726      3.27800917470456
  H   3.56926425061773     -3.90152019156620      2.60613817455583
  C   1.73912575229937     -7.23119811707852      2.58540278551673
  H   2.57862222838187     -7.77327396654184      2.10276433473047
  H   0.93166947101281     -7.95125701849009      2.79021540599970
  C   3.18000554459607     -5.73941928333246      3.66794220703861
  H   3.43251172531340     -5.35947029318788      4.67007742631623
  H   4.08414927391805     -6.21544167685322      3.23494081115586
  O   2.15458637539285     -6.70443259061981      3.83452732584268
  C   -0.24379375481608     -0.11229123600377      0.56354850616144
  O   0.88070124187054      0.10962680845032      1.08474591707776
  O   -1.27911309650521      0.63984821286891      0.69132095052287
