# Supplementary material for: Tetrameric self-assembling of water-lean solvents enables carbamate anhydride-based CO2 capture chemistry
Source: Nat Chem. 2024 Apr 8;16(7):1160–8. doi: 10.1038/s41557-024-01495-z (PMC11230897; doi:10.1038/s41557-024-01495-z)
Supplement: Supplementary file 5 — DFT optimized structures of all compounds. [file 41557_2024_1495_MOESM5_ESM.zip › opted-structures-dmf/geoopt-dimer_e2e2.xyz]

84
Coordinates from ORCA-job input-geoopt
  C   3.03681607996612      0.80830336020434      3.57568043413496
  H   4.01742605885898      1.04258823035281      4.01689934987234
  H   2.27702239579516      1.32308112201147      4.18185286702343
  N   3.02295784234482      1.38174645985573      2.22848475782837
  C   4.27090094277428      1.55293232601216      1.49687331197345
  H   5.06929362649988      1.77529248119506      2.21984027164771
  H   4.17231121116704      2.41357798543124      0.82133898216119
  C   4.65401868946508      0.33065802297432      0.66740443095937
  H   3.81516726448375      0.06537230044567     -0.00776884714647
  H   4.83546184708331     -0.54392353938920      1.32373565932213
  O   5.80997459627437      0.65224158376083     -0.06538139415190
  C   6.28145674926673     -0.40592161270258     -0.87451573104882
  H   6.52519480773973     -1.28848836961299     -0.24645806687081
  H   5.48703324992315     -0.73056181931015     -1.57882895579074
  C   7.50645748318262      0.05587549284292     -1.63642190318133
  H   8.30774443678031      0.35946022795029     -0.94305856694094
  H   7.26452027021395      0.91635736666682     -2.28138151331905
  H   7.89001930426519     -0.75710460478844     -2.27343139013441
  C   2.78988848447397     -0.70020246955509      3.61336573684532
  H   3.57720307939929     -1.21326956440981      3.03853214221508
  H   1.83095836399571     -0.91305501002058      3.11478898081568
  C   2.75966268101116     -1.22717555249687      5.05517459696301
  H   3.71203361167436     -0.97040405454945      5.55303251044249
  H   1.96338755886164     -0.69950754204046      5.61073110369985
  N   2.54477625945981     -2.65722454511707      5.22166203422737
  C   3.62088680883217     -3.50773381779830      4.73417300330577
  H   4.58191894852776     -3.15582566207535      5.14501754633739
  H   3.70731123569263     -3.49041476857930      3.62439883167986
  C   1.24834772741273     -3.14363891474038      4.77234189496632
  H   1.13800805827109     -3.09856122255693      3.66558696715883
  H   0.45036193199333     -2.51995375600983      5.20874381148027
  C   3.37526542938175     -4.94533054555503      5.17741771206936
  H   3.43820350685995     -5.00111500673406      6.28398953497000
  H   4.13773803806949     -5.61657594299085      4.75269050247715
  C   1.06388300309016     -4.58984529254726      5.21595956817667
  H   0.12154634993314     -4.99876335296813      4.81952802998285
  H   1.02303752317408     -4.62961815805017      6.32430651332015
  O   2.11229584750424     -5.41517464983672      4.73723675228166
  C   1.85526476259229      1.63886453170257      1.59190453434079
  O   1.82085614406631      2.05855836759834      0.41936936536013
  O   0.77195152832189      1.41905200795454      2.31269981039675
  H   -0.05923243902814      1.64192746817640      1.76668989053058
  C   -2.60172119570966      3.10707042854066     -2.18758711007216
  H   -3.49281060676893      3.74439673252991     -2.29713040388187
  H   -1.72407157647731      3.73951262446932     -2.38021042301070
  N   -2.55596514701899      2.66544938391989     -0.79336932232095
  C   -3.79790809368346      2.43065425710566     -0.06819592430526
  H   -4.57631559237538      3.07311938153129     -0.50419525479691
  H   -3.66276618300378      2.72305503185886      0.98266223041522
  C   -4.25478503746243      0.97502654536168     -0.10540599005597
  H   -3.44164908976396      0.32181635112820      0.26989939141472
  H   -4.47379937775078      0.66176756725935     -1.14566287719591
  O   -5.40170648315499      0.86618675772366      0.70074557910456
  C   -5.93425914356341     -0.44116154410203      0.75649874047817
  H   -6.20692795391466     -0.78679225109126     -0.26287892430482
  H   -5.16756120038726     -1.14972478859754      1.13430441184374
  C   -7.14995803948886     -0.44576597743590      1.66014165109192
  H   -7.92524317995168      0.23747386448537      1.27647226535332
  H   -6.88058371987234     -0.12352243494345      2.67930224381366
  H   -7.57975633281717     -1.45848946295116      1.71940143907095
  C   -2.65008079414041      1.96422678422057     -3.20185984983826
  H   -3.54828657512748      1.35325392189586     -3.01986877978450
  H   -1.77573210669756      1.31196571373249     -3.04390746877174
  C   -2.66428585132913      2.49546731491907     -4.64302375111781
  H   -3.47650174117967      3.23787615703031     -4.74155921290178
  H   -1.72008589269201      3.03647015006555     -4.83538613182553
  N   -2.84136420292854      1.50953351591919     -5.69916733850968
  C   -4.15254236075654      0.87788227684780     -5.74142408670920
  H   -4.93510861001880      1.65460203853287     -5.72457017711747
  H   -4.33022740423896      0.20721248417886     -4.87074285761353
  C   -1.77981300753312      0.51919080640027     -5.80721132898009
  H   -1.76357149796008     -0.18035630974744     -4.94152997897033
  H   -0.80254352717361      1.02940741569653     -5.83813023648681
  C   -4.28161536516131      0.05541372095147     -7.01798477423457
  H   -4.25637594899103      0.73600495576511     -7.89422384596705
  H   -5.23735291154739     -0.49120333844470     -7.03096319384543
  C   -1.96966064708714     -0.29450447154729     -7.08198391095234
  H   -1.22088345267175     -1.09956534823743     -7.14213938690430
  H   -1.84003234995127      0.36970542321803     -7.96152464436087
  O   -3.24706585183798     -0.90808964415201     -7.11972506840425
  C   -1.38470656983784      2.37393975563407     -0.17983285101039
  O   -1.34664497852296      1.95903240045170      0.99448905151659
  O   -0.30451266128312      2.56939672265569     -0.91236986997924
  H   0.52744596217752      2.35656452652044     -0.36435910025493
