# Supplementary material for: Tetrameric self-assembling of water-lean solvents enables carbamate anhydride-based CO2 capture chemistry
Source: Nat Chem. 2024 Apr 8;16(7):1160–8. doi: 10.1038/s41557-024-01495-z (PMC11230897; doi:10.1038/s41557-024-01495-z)
Supplement: Supplementary file 5 — DFT optimized structures of all compounds. [file 41557_2024_1495_MOESM5_ESM.zip › opted-structures-dmf/geoopt-monomer_e0.xyz]

39
Coordinates from ORCA-job input-geoopt
  C   1.11675129985214      1.05827867188913      0.24025899303261
  C   -0.39168999357416      0.98174525994999      0.12278293192909
  O   -0.95666150107096      0.95806484468173      1.41616103587278
  C   -2.36149107207332      0.89782356928597      1.42061947307155
  C   -2.85119318380962      0.88155048324302      2.85954965934164
  N   -4.30234348270112      0.85247182690977      2.90692797063664
  C   -4.85278282705621      0.91044812568362      4.25267009694509
  C   -6.37717006196165      0.88701392322140      4.23191649710686
  C   -7.00656606909788      0.94677573262019      5.62505322528020
  N   -6.60230594819550      2.13289234544885      6.38004016210731
  C   -7.24089786188587      3.38014359097755      5.95339647924830
  C   -8.65277726954078      3.54018410832026      6.51792216582124
  O   -8.65433333822549      3.42988244528822      7.93438624072420
  C   -8.11327773485109      2.18771372847569      8.36141024378732
  C   -6.69086732038013      2.00340417104675      7.83363834952996
  H   1.57933508015807      1.07924197540476     -0.75948309415040
  H   1.51092980155768      0.18565667710674      0.78638129485886
  H   1.42059270777940      1.96918263011585      0.78157482966789
  H   -0.69010975909666      0.07406854710265     -0.44340688599445
  H   -0.77995810340248      1.85076850043456     -0.44924882291608
  H   -2.71675733185268     -0.01162820731436      0.88890469275472
  H   -2.80245120705241      1.76759428729402      0.89033469508988
  H   -2.49679937065794      1.79822998043794      3.36317211134377
  H   -2.37208359784144      0.02848249574633      3.39086379017294
  H   -4.63408056356155      0.00055182705100      2.45022409449398
  H   -4.51187188611029      1.84314025987982      4.73239783349854
  H   -4.48293706969922      0.08338269183904      4.90283611792637
  H   -6.72532821334092     -0.03928766849391      3.73990404178141
  H   -6.73620679840332      1.71952556792759      3.60250452010825
  H   -6.67536963648630      0.06666718621033      6.20077702557205
  H   -8.10760233915045      0.84978059141438      5.52381649821617
  H   -7.26511248898661      3.43431679937854      4.85426270077929
  H   -6.62600893455247      4.22637806674623      6.31053096656202
  H   -9.33240913750096      2.78140117705091      6.07793118464222
  H   -9.05768630112846      4.53453698696399      6.27051220136512
  H   -8.76090330655202      1.35246988636293      8.02191180517473
  H   -8.12258091022808      2.19263830939314      9.46331985433254
  H   -6.29461555701841      1.02269468312347      8.14197925762045
  H   -6.05237771230069      2.78181392178183      8.29126576266477
