# Supplementary material for: Tetrameric self-assembling of water-lean solvents enables carbamate anhydride-based CO2 capture chemistry
Source: Nat Chem. 2024 Apr 8;16(7):1160–8. doi: 10.1038/s41557-024-01495-z (PMC11230897; doi:10.1038/s41557-024-01495-z)
Supplement: Supplementary file 5 — DFT optimized structures of all compounds. [file 41557_2024_1495_MOESM5_ESM.zip › opted-structures-dmf/geoopt-monomer_e1_coo-.xyz]

41
Coordinates from ORCA-job input-geoopt
  C   0.33414928524998     -0.07258115503360     -1.18753009129002
  C   -0.91312449210991      0.47050949100462     -0.51897695682562
  O   -0.71861273663541      0.44044584879259      0.88580556287119
  C   -1.76808320535557      0.99228350986856      1.64604373624887
  C   -3.12972206480374      0.29465023252173      1.49650405073128
  N   -3.11939092823529     -1.13555368237797      1.66474886711421
  C   -2.69974412165669     -1.69514458352062      2.93266582736068
  C   -1.24213300589776     -2.17496740156059      2.95299808234846
  C   -0.84346012568356     -2.94107208395794      4.21084775529151
  N   -1.73208128488657     -4.06274833782917      4.52768337157869
  C   -1.97453448050029     -5.02272039206853      3.44557202282011
  C   -0.79755957496653     -5.97074453892841      3.23596215588535
  O   -0.47112041785713     -6.65603801743010      4.44046806640874
  C   -0.18196970435435     -5.75533404974801      5.49979864773115
  C   -1.34100092491874     -4.78351501956612      5.73750205965754
  C   -3.32374451923826     -2.00997922437250      0.54952394403356
  O   -3.20637174477871     -3.23983927654080      0.78700937176030
  O   -3.60830386953345     -1.47126860347048     -0.55200767914001
  H   0.22527492202519     -0.04762674495088     -2.28425312507521
  H   0.51210356525875     -1.11820020856895     -0.88536969763753
  H   1.22449991875267      0.51824870128906     -0.91471073817442
  H   -1.79423702408598     -0.13464366765503     -0.80059951351787
  H   -1.10117572173515      1.51554510377909     -0.85014378165548
  H   -1.90453053258342      2.06970959092163      1.40320100628612
  H   -1.43198346946532      0.94154709303601      2.69518934167378
  H   -3.54325932301158      0.47598645118759      0.49576829328062
  H   -3.80633004981342      0.78443343759679      2.23041333189002
  H   -3.34887771641072     -2.54743327397481      3.18229802747185
  H   -2.85227510434511     -0.93615828929775      3.72232364244303
  H   -0.56209441440567     -1.31729232734300      2.83444272915249
  H   -1.09921127852537     -2.80382188782312      2.06140769377459
  H   -0.87126344363234     -2.26106933769583      5.08248953850999
  H   0.21992974148177     -3.24831191714263      4.10563091040708
  H   -2.24438816025444     -4.49697878994788      2.51589628447318
  H   -2.84991096460158     -5.63379277214275      3.73641469708562
  H   0.08786036344367     -5.41452043956993      2.86339677898321
  H   -1.04488846623915     -6.74139097285965      2.48783903343742
  H   0.75083227242205     -5.19660353225005      5.27897831503268
  H   0.00208399789238     -6.36458033483858      6.39960455886045
  H   -1.07061715447586     -4.06451967287418      6.52879511880326
  H   -2.21073404152927     -5.36490892465768      6.09636775990891
