# Supplementary material for: Tetrameric self-assembling of water-lean solvents enables carbamate anhydride-based CO2 capture chemistry
Source: Nat Chem. 2024 Apr 8;16(7):1160–8. doi: 10.1038/s41557-024-01495-z (PMC11230897; doi:10.1038/s41557-024-01495-z)
Supplement: Supplementary file 5 — DFT optimized structures of all compounds. [file 41557_2024_1495_MOESM5_ESM.zip › opted-structures-dmf/geoopt-monomer_e1_h+.xyz]

40
Coordinates from ORCA-job input-geoopt
  C   0.95987061378281      2.10618847911868      0.15003164103959
  C   -0.44854014695326      1.54988330175175      0.20995103641843
  O   -0.80589137078068      1.27512115302854      1.55429086989414
  C   -2.06635674896546      0.65048493739579      1.68240881016423
  C   -2.44086634928201      0.55420360792478      3.14987375197421
  N   -2.52028758472978      1.88889416085176      3.73063737403919
  H   -1.10573554159812      2.66055168832041      3.69665521127589
  H   -3.21466491298332      2.45003533561824      3.23208528284382
  C   -2.73372785153655      1.99934680442644      5.17900473154221
  C   -2.28739152043258      3.38945814645814      5.64364111477867
  C   -0.78466601507031      3.61823616853210      5.47527145832640
  N   -0.35301200155140      3.36737286211692      4.05293947963719
  C   -0.48370132862329      4.55452540753453      3.15013875759273
  C   0.70260810056521      5.49416338015394      3.28957489560419
  O   1.92735792360724      4.81518471319653      3.07931976742203
  C   2.10073718095530      3.77760245661046      4.03016521540971
  C   0.99716348358998      2.74137914266432      3.91249319094496
  H   1.23012337655614      2.32307735215812     -0.89588299588945
  H   1.68760955581236      1.37984986163192      0.54694698688610
  H   1.05351764334367      3.03944475583211      0.72711530429800
  H   -0.51698351999392      0.62212108299130     -0.39356771215080
  H   -1.16905715362458      2.26954779940290     -0.22993882656719
  H   -2.04998897056693     -0.36371710000857      1.23588190691052
  H   -2.84016219602863      1.23042845818097      1.13734651777079
  H   -1.66696352656324     -0.01330473915476      3.69304897839040
  H   -3.38964367354088     -0.01001406634959      3.23983159946751
  H   -2.11821607317277      1.22774698777029      5.67089372750056
  H   -3.78442997446710      1.80823485797828      5.46628822278350
  H   -2.52332478152730      3.52039403038586      6.71123658342706
  H   -2.85874012341977      4.16134792180256      5.09932390776444
  H   -0.22831055919296      2.90797881610928      6.10170662300347
  H   -0.49354303455424      4.63430322631111      5.77376051574774
  H   -1.42754808448375      5.06611332965534      3.38179850143149
  H   -0.54181116817584      4.15844568712690      2.12647848714831
  H   0.69890339729333      5.98060727140649      4.28469474502142
  H   0.62350610482346      6.28454776746147      2.52891857276232
  H   2.13581981536345      4.19675883047001      5.05503246020085
  H   3.06922275299234      3.29764433942339      3.82669504870287
  H   1.09309435715455      1.96070592119104      4.67864471944794
  H   1.01402990597882      2.26510586252009      2.92526353703428
