# Supplementary material for: Tetrameric self-assembling of water-lean solvents enables carbamate anhydride-based CO2 capture chemistry
Source: Nat Chem. 2024 Apr 8;16(7):1160–8. doi: 10.1038/s41557-024-01495-z (PMC11230897; doi:10.1038/s41557-024-01495-z)
Supplement: Supplementary file 5 — DFT optimized structures of all compounds. [file 41557_2024_1495_MOESM5_ESM.zip › opted-structures-dmf/geoopt-monomer_e2.xyz]

42
Coordinates from ORCA-job input-geoopt
  C   0.93749823403522      2.01101603946745      0.94132927323386
  C   -0.51656814478136      1.83365759345386      0.55439190876000
  O   -1.25179681993199      1.41158525756387      1.68444357493264
  C   -2.62909476964717      1.24040224805651      1.44035042758119
  C   -3.35086357333035      0.91472229094170      2.73818113356956
  N   -3.33985266485740      2.00177146582845      3.71014683329306
  C   -2.53158387712699      1.86253035109780      4.91818525606433
  C   -1.04911180165852      2.21406843410098      4.75404417367744
  C   -0.80140093776280      3.59727501526675      4.16252994523965
  N   -1.57326799779606      4.66791680108616      4.82423782904710
  C   -1.28862077648367      4.86161416899155      6.25882418814646
  C   0.02165483689108      5.60426328696630      6.49655719166706
  O   0.03489982812517      6.85071014202400      5.81759518378530
  C   -0.15373339034550      6.68234099731665      4.42119032556149
  C   -1.46689198186111      5.96398837816463      4.12582855164927
  C   -4.20970155360189      3.05122481517970      3.49641969955045
  O   -5.06369910242105      3.01665091115718      2.62031835314754
  O   -4.08137444390168      4.10458708573574      4.30482924345083
  H   1.52972880249805      2.32075161859954      0.06531090858318
  H   1.35811911907447      1.06733468029491      1.32546344630579
  H   1.04778645619444      2.78159865199092      1.72126069274303
  H   -0.61087473302621      1.08742531894762     -0.26217738754524
  H   -0.93253598978432      2.78529448843020      0.16275791761682
  H   -2.79797486133708      0.41545733408000      0.71675516571366
  H   -3.06491001685857      2.15650542936123      0.99627879658060
  H   -2.88098764752901      0.03526645465606      3.20297999716428
  H   -4.39190201446912      0.65628039418366      2.48989245464211
  H   -2.61276693776492      0.81829367897178      5.26320670885487
  H   -2.98433436191948      2.48176495063868      5.70476598703407
  H   -0.57400693595604      1.48981168098532      4.07599438552501
  H   -0.55974253239355      2.10470147454434      5.73641285278378
  H   -1.12456616802890      3.58432913523398      3.11131379865704
  H   0.28378644892946      3.80479464171655      4.16129175557473
  H   -1.27836889305802      3.89044543560971      6.77232268815958
  H   -2.11728458760652      5.45408922094972      6.68214056263117
  H   0.88200045286580      4.98323172506958      6.17471832898841
  H   0.14528117284732      5.81608053736214      7.56994894966135
  H   0.69967895935315      6.12558898088365      3.98476389744520
  H   -0.16429869849211      7.68646789255564      3.96961812163575
  H   -1.58202501206221      5.79768750937072      3.04393386634581
  H   -2.30326962127478      6.59887846248769      4.46379489332093
  H   -3.10302346374568      4.26759502067690      4.59784811922066
