# Supplementary material for: Tetrameric self-assembling of water-lean solvents enables carbamate anhydride-based CO2 capture chemistry
Source: Nat Chem. 2024 Apr 8;16(7):1160–8. doi: 10.1038/s41557-024-01495-z (PMC11230897; doi:10.1038/s41557-024-01495-z)
Supplement: Supplementary file 5 — DFT optimized structures of all compounds. [file 41557_2024_1495_MOESM5_ESM.zip › opted-structures-dmf/geoopt-tetramer-0co2-4e0.xyz]

156
Coordinates from ORCA-job input-geoopt
  C   0.01344752912514     -4.00068637510639      3.34904832383824
  H   0.76985968891066     -4.11228141837522      2.55073761902098
  H   0.43156833165493     -4.52312480227047      4.23928316494107
  N   -0.17749583851157     -2.57566566249018      3.59670948916174
  C   1.05919781693166     -1.89540157647312      3.95578227273020
  H   1.74784922489120     -1.96415220790265      3.09830471306849
  H   1.58075460957840     -2.37809441084699      4.81066326938059
  C   0.84266656540226     -0.41479308134344      4.25034804653327
  H   0.57923099936281     -0.24851708859029      5.31439623163824
  H   -0.00687692070467     -0.04144816853990      3.64800910658774
  O   2.02535931636439      0.28550742006233      3.92796688170993
  C   1.88720806825615      1.68911029437105      4.02179623423748
  H   1.06666646319351      2.03253972724170      3.36125897275106
  H   1.60399737556400      1.97475093776526      5.05636871745595
  C   3.19293648925329      2.35102706025110      3.63333997505126
  H   3.45310031107473      2.12930861470698      2.58596175985945
  H   4.01560258623255      1.99708039274226      4.27584145412664
  H   3.11415390691592      3.44386387465225      3.74559219685144
  C   -1.28640849702145     -4.67005271669298      2.92454263164647
  H   -1.61483012416129     -4.22709993499322      1.97229215881291
  H   -2.06532073167020     -4.43334357617077      3.66859287055249
  C   -1.15420070869385     -6.19176285704349      2.77302863196323
  H   -0.33378182866987     -6.41386135349151      2.06726918112713
  H   -0.86000778791516     -6.62660912324174      3.74529567977378
  N   -2.34191751272030     -6.89810938478092      2.30930007469651
  C   -2.72803079898574     -6.60045639676142      0.93508916909600
  H   -1.86424144306545     -6.77001735976468      0.27038620385700
  H   -3.04586448705748     -5.54533613237080      0.79712704499938
  C   -3.48519760418399     -6.80653067327482      3.20985670006582
  H   -3.88543450526293     -5.77461564006091      3.27874320318582
  H   -3.17604146858610     -7.10865765638443      4.22466102718631
  C   -3.87282515451097     -7.51304303184160      0.51136472722919
  H   -3.51219166504215     -8.56196874520848      0.47945503964323
  H   -4.23331514983612     -7.23964595136920     -0.49179052373340
  C   -4.60105644818701     -7.72122627999727      2.72538296277612
  H   -5.49765667358210     -7.60274768106798      3.35238581314846
  H   -4.26665382732503     -8.77750666310150      2.78820738835405
  O   -4.97844553053424     -7.41197388488473      1.39392668857170
  H   -0.87380966714926     -2.46486480146839      4.33713822992618
  C   -2.65415113947885     -0.61820125124069      5.51141415302073
  H   -3.07390454778971     -0.57774013424941      6.53182383875504
  H   -1.56256581839943     -0.71121867104022      5.63954828149406
  N   -3.16283189976624     -1.82989267763588      4.87364771608131
  C   -4.59143492962993     -2.04985027268329      5.06015709112238
  H   -5.22604517948702     -1.29144238040500      4.56068412352432
  H   -4.81921541667679     -1.98242540298515      6.13760967902151
  C   -4.99142094533173     -3.42541591653055      4.55403796500087
  H   -4.53273095389193     -4.20718801663361      5.19283731533738
  H   -4.60257968149658     -3.57816870774986      3.53077431238761
  O   -6.39748977453526     -3.52819501929700      4.56136431087592
  C   -6.87297071942366     -4.80321849592586      4.16991827207167
  H   -5.79643711699384     -0.67453745646958      2.50883090440848
  H   -6.34103246608820     -5.14459339590155      3.26295143440063
  C   -8.36208794564963     -4.72436715456922      3.90132271195637
  H   -8.90281750099035     -4.36538792498357      4.79288339559576
  H   -8.75447028712220     -5.72109681232865      3.64165235415332
  H   -8.56710895082422     -4.03613108611585      3.06613803287378
  C   -2.94516734737455      0.69963228762691      4.78477501378210
  H   -4.01326226548556      0.75264239622522      4.51636087826272
  H   -2.37766661861489      0.71848582566286      3.83744270892346
  C   -2.56871277064065      1.90042327268669      5.66779495168234
  H   -3.23983237956972      1.90574201297965      6.54680481522136
  H   -1.54706960275055      1.74817355406806      6.05911631503075
  N   -2.60704935436146      3.22288836838876      5.06365836814542
  C   -3.90047490711896      3.62002406012907      4.52854496770043
  H   -4.67843799895528      3.47350224994194      5.29693048504451
  H   -4.19553513627958      3.01870509558877      3.64043153819625
  C   -1.54136931283143      3.48893173028189      4.10524772809602
  H   -1.64902755185291      2.89022178991501      3.17676468216411
  H   -0.57190399273508      3.23138198007704      4.55920120502231
  C   -3.85959595720143      5.09110844589228      4.13118947677514
  H   -3.72946930659693      5.71056236552649      5.04232246582863
  H   -4.79992594676009      5.38600241740185      3.64048588858931
  C   -1.54805982012071      4.96562607107096      3.73596554168696
  H   -0.79932058240156      5.18101487896119      2.95956467521730
  H   -1.30997343722997      5.56949602740668      4.63558241898272
  O   -2.81026718872510      5.36059710814695      3.21527450074005
  H   -2.95276228485308     -1.80271750386294      3.87397366110931
  C   -3.79880101195369      2.70647277502603      0.53603176537003
  H   -4.07686508931086      3.46298426744693      1.29105387879536
  H   -4.15193392246671      3.11064352688058     -0.44013763437584
  N   -2.34974043039993      2.56692770997320      0.57899679025696
  C   -1.67100377940533      3.83382540997364      0.34612494046705
  H   -2.07308141791495      4.56300449902241      1.06562154729191
  H   -1.86193325567460      4.24930580336188     -0.66820287093882
  C   -0.17197845051412      3.72208609314871      0.56438799319878
  H   0.29764372926614      3.13060056496640     -0.24602994884405
  H   0.02917678685310      3.18698647053275      1.51289583306769
  O   0.37933951691504      5.02037297780669      0.60394104746701
  C   1.78065362092449      5.02221201234076      0.78882906567129
  H   2.04392032016145      4.46778273679454      1.71260652393410
  H   2.27625045484010      4.49076330661790     -0.05016673395034
  C   2.27372255131604      6.45197390073030      0.87212088834511
  H   1.82027248095910      6.97657377102930      1.72898702920990
  H   2.01973205230927      7.00761729337475     -0.04544731486354
  H   3.36834335108479      6.47218744757097      0.99628239911325
  C   -4.54618705198258      1.41207879381240      0.83649003551454
  H   -4.16032457366528      0.98157562932096      1.77516740884162
  H   -4.35238571459427      0.67119141473167      0.04133829899156
  C   -6.05451020629733      1.69481187537950      0.95141843689842
  H   -6.20099133419002      2.43343899752735      1.76092954122041
  H   -6.39439570166403      2.18269860585032      0.02031572955584
  N   -6.94537200830519      0.57750261150654      1.20995168939160
  C   -6.74556415409841     -0.09788388596733      2.48263070532968
  H   -6.69552616174633      0.64932423291928      3.29198995869550
  H   -6.65321301884356     -5.54674818608701      4.96489600337282
  C   -7.09164148848973     -0.38473817023602      0.12697799306966
  H   -6.18062469908401     -1.00296638326259     -0.02545277997409
  H   -7.29267749922478      0.15191790913829     -0.81521235435758
  C   -7.90493420336591     -1.04886397107365      2.75369583036857
  H   -8.83293388282337     -0.46073950401208      2.90709042624074
  H   -7.70291795510544     -1.65459354627216      3.64761503804266
  C   -8.26370496934853     -1.30773497620043      0.43839229153116
  H   -8.35888718887382     -2.09167338596006     -0.32748041929051
  H   -9.20037614763689     -0.71341145794877      0.45276461022307
  O   -8.09032137168356     -1.96489951067107      1.68336537030615
  H   -2.05082700595627      1.87272464764399     -0.10830133200738
  C   -0.46252366852010     -0.73440521999955      0.03004834463504
  H   0.07009677056713     -1.60794608331589     -0.40363748226071
  H   -0.85500837165870     -0.16201065071288     -0.83154657206041
  N   -1.59056666767922     -1.15550568639884      0.85711471865500
  C   -2.51771000872466     -1.99180584017653      0.11327120623189
  H   -2.02880983353316     -2.89116378407755     -0.32515474596749
  H   -2.90966368499894     -1.41207258060319     -0.74168916313398
  C   -3.69428765867185     -2.45493794120629      0.95337342118658
  H   -4.21530227564784     -1.58653432633608      1.39983023386158
  H   -3.34019765269219     -3.08377813765508      1.79008433679436
  O   -4.56188080518946     -3.18904235191463      0.11559618560342
  C   -5.53933119057491     -3.94039086736985      0.82153926282572
  H   -5.03877188992205     -4.68880226276949      1.46117138089922
  H   -6.13859362235579     -3.27804452619226      1.46957756522855
  C   -6.43632831514386     -4.64481992136255     -0.17319839757981
  H   -5.85448814035705     -5.31879395121000     -0.82263789399870
  H   -6.96480975269353     -3.92119613787039     -0.81465912985933
  H   -7.18887967068640     -5.24859272575136      0.35762776552949
  C   0.50899260447334      0.13239782980568      0.81775045850226
  H   0.87723575714090     -0.43419283718431      1.68142085248807
  H   -0.05568981442428      0.98169822363367      1.23153222623356
  C   1.71555945361026      0.68732955809537      0.04839902842229
  H   1.37605567853357      1.20719750565711     -0.86297697370662
  H   2.17915826739522      1.45755995388931      0.69085023200159
  N   2.76455942129511     -0.24704527983104     -0.34644272587426
  C   2.59581887825624     -0.96277686770427     -1.60011032192114
  H   2.28820543731202     -0.25867673052176     -2.39051398050437
  H   1.81984119429279     -1.75823383142152     -1.54077372280336
  C   3.24498528883910     -1.13136021500639      0.70213279883456
  H   2.51380278462567     -1.93805495038843      0.93535214404381
  H   3.39990225494049     -0.56015251291451      1.63120766839757
  C   3.91948299045364     -1.61271345298671     -1.98784662715134
  H   4.66810742851319     -0.81966337994716     -2.19427671458390
  H   3.80051777092289     -2.22364843256007     -2.89640849252347
  C   4.54971129775696     -1.78291108137014      0.26230178627302
  H   4.88551718670864     -2.52071193142845      1.00775895742080
  H   5.33389407118649     -1.00338888086422      0.16481250937833
  O   4.39357959158730     -2.47475135922856     -0.96601158529498
  H   -1.22426414824205     -1.67011798279012      1.66839025448827
