# Supplementary material for: Tetrameric self-assembling of water-lean solvents enables carbamate anhydride-based CO2 capture chemistry
Source: Nat Chem. 2024 Apr 8;16(7):1160–8. doi: 10.1038/s41557-024-01495-z (PMC11230897; doi:10.1038/s41557-024-01495-z)
Supplement: Supplementary file 5 — DFT optimized structures of all compounds. [file 41557_2024_1495_MOESM5_ESM.zip › opted-structures-dmf/geoopt-tetramer-1co2-e0e0e1+e1-.xyz]

159
Coordinates from ORCA-job input-geoopt
  N   -0.71655036941929      1.48112244432260      1.23516557990640
  H   -1.67420887415222      1.55394241896263      0.78361451089438
  H   -0.47284219458665      0.43595070967606      1.11353497245325
  C   -0.86201644523915      1.84594499194441      2.66460735246229
  H   -1.30223895639920      2.85273283054115      2.72474600046255
  H   -1.58258281296918      1.13752850764183      3.09010242085462
  C   0.43274279593528      1.78237076556228      3.48043777283085
  H   1.08223311521690      2.64016788717040      3.24734647021248
  H   0.99963344879811      0.86428678873631      3.23397422480613
  C   0.23786633489087      2.31269839027574      0.44762140393096
  H   1.10808505979120      2.54311250081730      1.07611931003413
  H   -0.26238788721973      3.26446770266683      0.20934037660316
  C   0.68492794177668      1.57078797785901     -0.80231217801469
  H   1.30651973543471      0.71801369213277     -0.50393891649726
  H   -0.19366264548736      1.15290378630218     -1.31049365567016
  C   1.47726694369985      2.45457304476620     -1.75850768031565
  H   2.19402834603572      3.07053725999584     -1.18816666719719
  H   0.78845299640010      3.16643170281844     -2.26827949407420
  O   0.13478992879983      1.86739806914022      4.85874141159183
  C   -0.23378835637112      0.63412495667607      5.46075641071838
  H   -1.03122658796843      0.13694410283265      4.87880865506885
  H   0.62996360979475     -0.05789353764105      5.47109048072630
  C   -0.72191154853268      0.89968517235330      6.86892292918723
  H   -1.60240299062693      1.56224931437096      6.85934397344052
  H   0.06403521765978      1.38087088249579      7.47401090499744
  H   -1.00324347366156     -0.04653805031119      7.35728349590860
  N   2.24525103730740      1.67226847152204     -2.71838619946041
  C   1.43834314868258      0.77260786856904     -3.53658033422618
  H   0.71670347815099      1.33510201736302     -4.17213689386758
  H   0.85184955717133      0.09958498853797     -2.89895074399928
  C   3.08061323181789      2.50738111220584     -3.57078303719747
  H   3.72475168251164      3.14345866393032     -2.94337179948565
  H   2.46357225544125      3.18458625510500     -4.20630345215634
  C   3.94570090107682      1.63632052302329     -4.47183552967440
  H   4.65941872824380      1.06045532023616     -3.84670607770037
  H   4.52544305740119      2.26095089548251     -5.16891779431849
  C   2.34110394111442     -0.06209946821491     -4.43245534780599
  H   2.97083461690807     -0.72378530225409     -3.80230903498332
  H   1.73763785917195     -0.69595886476924     -5.10054222673157
  O   3.16103988198485      0.75240914770094     -5.25370222254054
  C   -1.37036737966859     -2.71189365590705     -2.36569338434877
  H   -0.91929254387215     -3.60790959973415     -2.82503713730302
  H   -2.31869226462673     -3.02104323243492     -1.90356106333514
  N   -0.48730661831179     -2.23934533458016     -1.31120148781956
  C   0.94513859324682     -2.32116942310180     -1.51639147480671
  H   1.41981844733672     -1.37717755225120     -1.21981389490224
  H   1.14728313583030     -2.46189862808273     -2.58955314399421
  C   1.59996239880217     -3.45681505434371     -0.74190337687766
  H   1.15517692482253     -4.42990848544057     -1.03892729119793
  H   1.41039324688454     -3.32703771508055      0.34123307899909
  O   2.98115810443623     -3.43002052053116     -1.01861485551046
  C   3.72033398202251     -4.43052737924801     -0.35185613915145
  H   3.56723879491428     -4.35186168862295      0.74449207216177
  H   3.35655384797313     -5.43646167467959     -0.65007954183461
  C   5.18717141165736     -4.27555806791390     -0.69647047695058
  H   5.56256425309729     -3.28934541891087     -0.37858992092030
  H   5.34309026870417     -4.36740397677468     -1.78379385071534
  H   5.78487281733848     -5.05292840558788     -0.19408642214123
  C   -1.65470809937401     -1.65697873388351     -3.43701995987286
  H   -0.70654109373431     -1.34766495117252     -3.90777383745087
  H   -2.07084019818301     -0.76950680569706     -2.93544845405811
  C   -2.63311950032120     -2.16429956427598     -4.50321213093496
  H   -2.17954835163521     -3.02181424335547     -5.03293476008171
  H   -3.53791470037151     -2.55092664933499     -4.00012634397977
  N   -3.06917197627397     -1.20083828615511     -5.50480957356147
  C   -2.02083494739124     -0.69289538911972     -6.37627434548360
  H   -1.43959877538927     -1.53542390111575     -6.78679761063358
  H   -1.30808613805164     -0.02658549278408     -5.83975110643640
  C   -3.88281569793835     -0.10517297954276     -4.99402795908519
  H   -3.30424215659984      0.60461200569594     -4.36650881583113
  H   -4.69737904433524     -0.51075491375690     -4.37089757615858
  C   -2.65170249428138      0.09163001315863     -7.52044265961710
  H   -3.25157309368698     -0.59920637337620     -8.14787121531311
  H   -1.87570488870117      0.55079257863961     -8.15209913542091
  C   -4.48041818894517      0.67106171461249     -6.16035069341925
  H   -5.02792330025065      1.55357890027182     -5.79623890626082
  H   -5.18763276429964      0.02023832865824     -6.71407080623890
  O   -3.47306747453599      1.14493032365129     -7.04150740006198
  C   -1.01854393158272     -1.49424195606181     -0.26048935661447
  O   -0.18719738275071     -1.04929314187325      0.60495154983802
  O   -2.26107617920603     -1.31123709548084     -0.23726007822534
  C   -4.49719924627747      1.11568956373068      0.79103486768196
  H   -4.92920494922960      2.09666315709837      1.06097262122804
  H   -5.29826486422498      0.57216093964949      0.24220410820174
  N   -3.33520144816016      1.33354026145197     -0.07392682293598
  C   -3.69318663530487      2.04935948058985     -1.29347924631416
  H   -4.16304089158170      3.01150742705787     -1.02436795966587
  H   -4.44414273153497      1.49300596678983     -1.89425758378639
  C   -2.48278266001946      2.32966765456898     -2.16658509464663
  H   -1.95751507852655      1.38420795823200     -2.40607041486560
  H   -1.76687513959001      2.97249134429955     -1.61882044663987
  O   -2.91025544059465      2.96452977095850     -3.34997120512661
  C   -1.83781357364737      3.42250808046388     -4.15101244464853
  H   -1.25199435212878      4.18166475307852     -3.59142521179228
  H   -1.13963646080572      2.58979187426391     -4.37197093838984
  C   -2.37795357860045      4.00596688010116     -5.44001464587956
  H   -3.11349881722909      4.80016528425561     -5.23043901289303
  H   -2.85262268595620      3.22369323233782     -6.05245249140268
  H   -1.55480320704851      4.44771689684901     -6.02555793660440
  C   -4.12960406824804      0.34151809641356      2.04974394186229
  H   -3.46782688643528      0.96499298053245      2.66767266622719
  H   -3.55096001705838     -0.54742098706876      1.75186238692137
  C   -5.35153069776347     -0.06608147740518      2.88156903112908
  H   -5.95858221626856      0.83027645848760      3.10341149763190
  H   -5.99218051670325     -0.73966342784402      2.28400353773017
  N   -5.06498888907809     -0.73012880623597      4.14795718360921
  C   -4.40569824644871      0.10619356788380      5.14240697416778
  H   -4.97149581629789      1.04450348847057      5.26649312210930
  H   -3.36899665263077      0.38139512902018      4.84687094277616
  C   -4.39175963450315     -2.01579919288693      4.02163505777595
  H   -3.35467773976540     -1.91556493227955      3.63313963535328
  H   -4.94765731825160     -2.65288443285815      3.31340377829782
  C   -4.34906443431428     -0.62956335677767      6.47527385902698
  H   -5.38054892830349     -0.77897084240984      6.85521721877321
  H   -3.78567383383260     -0.04506988454886      7.21779931700949
  C   -4.33374800038055     -2.70154144288056      5.38048351705874
  H   -3.75888075945281     -3.63773281659857      5.31990618084804
  H   -5.36360708959140     -2.94484013169082      5.71339496766076
  O   -3.69625382807424     -1.88239054170327      6.34767171582104
  H   -2.95844599590804      0.39987787194077     -0.30828631048628
  C   3.70841334538429     -1.05596173492624      1.50413913001908
  H   4.37665024972997     -0.65789971835269      2.29030093493728
  H   4.08139086415560     -2.08287769195261      1.29209000394497
  N   2.35042474036817     -1.06578840363846      2.01499695185422
  C   2.16117248144323     -1.97470849673959      3.12955681227962
  H   2.64102580828027     -1.55658323525416      4.03473414592021
  H   2.64745719938801     -2.96282801321403      2.96030748181560
  C   0.68967685498946     -2.20534283128165      3.44618601232308
  H   0.24063817623186     -2.91955290713750      2.72741565385808
  H   0.12155594890698     -1.26445941049873      3.33846776067658
  O   0.59985668207651     -2.70053151631338      4.76424096468103
  C   -0.72191686959543     -2.98990513825872      5.17336605987904
  H   -1.37335981210004     -2.10804557225105      5.03204944479476
  H   -1.14504567088981     -3.80293039499667      4.54582577020922
  C   -0.71053910488326     -3.39304619072712      6.63305066729669
  H   -0.28345042467161     -2.58531862681470      7.25017812980334
  H   -0.10437686047508     -4.30062655500189      6.78928811608371
  H   -1.73514727977382     -3.58148270663844      6.98591932709366
  C   3.84701984323373     -0.22663252776350      0.23196252634598
  H   3.39814487025213      0.76681388250905      0.39258896889688
  H   3.25716669108499     -0.70969810727789     -0.56014976817755
  C   5.30667669144159     -0.06679453484682     -0.24765832945999
  H   5.92160703313550     -0.88237139882976      0.17466922939311
  H   5.34726816771659     -0.18263729559243     -1.34286683162865
  N   5.96202571820310      1.20026673881828      0.06271571508159
  C   6.03168081499901      1.52696103911346      1.47989995447567
  H   6.48711388690445      0.68642530590774      2.02950677929917
  H   5.02545049690305      1.70764585024660      1.92019451450831
  C   5.45564626784382      2.32785978076592     -0.70733628212909
  H   4.39747505521281      2.56840633743421     -0.46003214996476
  H   5.49203332633660      2.08030250368723     -1.78018895366126
  C   6.87356125899517      2.78111633679227      1.68119686850669
  H   7.92107376117794      2.57190029539413      1.38002012890983
  H   6.87151945413869      3.08017825122766      2.74084130140385
  C   6.30741865643618      3.56267484742484     -0.44546417219612
  H   5.88215160816418      4.43814554102862     -0.96028873697565
  H   7.33180573704793      3.39076610557417     -0.83645199504032
  O   6.36242533113594      3.87353314290383      0.93668055273253
  H   1.65530857950932     -1.24180431088062      1.28247506376269
