# Supplementary material for: Tetrameric self-assembling of water-lean solvents enables carbamate anhydride-based CO2 capture chemistry
Source: Nat Chem. 2024 Apr 8;16(7):1160–8. doi: 10.1038/s41557-024-01495-z (PMC11230897; doi:10.1038/s41557-024-01495-z)
Supplement: Supplementary file 5 — DFT optimized structures of all compounds. [file 41557_2024_1495_MOESM5_ESM.zip › opted-structures-dmf/geoopt-tetramer-2co2-anhy.xyz]

165
Coordinates from ORCA-job input-geoopt
  C   3.72454431196758     -1.82811121453826      2.77855773048637
  H   4.56921519904348     -2.16636612818329      2.15984656040149
  H   4.09673025943062     -1.02155747593524      3.42618450885216
  N   2.69846033979737     -1.23294548725584      1.86152176101263
  C   2.78870656236696     -1.61705244585042      0.42878192187698
  H   3.80686958536758     -1.38773958905838      0.08236135306991
  H   2.07546439146395     -0.98066125323701     -0.11116588600834
  C   2.43954816276248     -3.07497496810810      0.17873022056861
  H   1.42788733875001     -3.27701529858646      0.57181100593520
  H   3.14888857678018     -3.75365347764814      0.69504601076034
  O   2.49176380019197     -3.27210719166790     -1.21337493074968
  C   1.79140029056614     -4.42428181862363     -1.64310229530969
  H   2.19976973408342     -5.32962262138495     -1.14636381272531
  H   0.72765619784230     -4.34024886766275     -1.34830464106345
  C   1.92054157485866     -4.54828595206107     -3.14690585939980
  H   2.97700876452424     -4.64934776950497     -3.44520785609187
  H   1.50453696968286     -3.65872746585472     -3.64788066342439
  H   1.37352588861525     -5.43467994667378     -3.50646838522899
  C   3.15625611248877     -2.95770479460788      3.62259616999019
  H   2.67136096980408     -3.70195302748811      2.97368871341598
  H   2.36329789342646     -2.54730649787785      4.26610108295754
  C   4.23949067728277     -3.63471137796548      4.47965868026820
  H   4.88596415546513     -4.24727841087876      3.82623314103115
  H   4.88471563677153     -2.86135898552542      4.92874518428889
  N   3.74387248104024     -4.47422139343981      5.56529731854722
  C   2.87349688144672     -5.55941605895864      5.12702240509884
  H   3.40428627740246     -6.17658078986622      4.38226874588859
  H   1.94326544859984     -5.18613457341373      4.64516081276294
  C   3.12297461597261     -3.70479362281461      6.63784462665551
  H   2.23805316406694     -3.14394050092808      6.27754683870748
  H   3.84293047143261     -2.96563236561426      7.01958831660170
  C   2.47437417910727     -6.42174559462757      6.31661099843761
  H   3.37500761323700     -6.91540598098333      6.73634968770579
  H   1.76479698040434     -7.20282977473850      6.00345336904506
  C   2.68430954121204     -4.61191338658762      7.77828640178234
  H   2.11656892409259     -4.03270177435840      8.52245603680183
  H   3.57618552611300     -5.04672362197869      8.27476617838984
  O   1.83317426806958     -5.64986759215803      7.31897656737197
  H   1.73890802123002     -1.46815360498834      2.20237345495852
  C   4.11348362998198      4.54342238065597      2.76890734466306
  H   5.18718867636313      4.78096617783753      2.86836528436268
  H   3.74482290159213      5.06246595861292      1.87257356597858
  N   3.99164451045083      3.11299955595562      2.53101346090735
  C   4.82952193787260      2.18806441545143      3.27503604573154
  H   5.73202631207976      2.72018096789791      3.61317735337440
  H   5.15059369281162      1.36332083072082      2.61997905265941
  C   4.10240081370193      1.60586137860975      4.48503393351751
  H   3.17940918728087      1.10178769201301      4.14451647603251
  H   3.79501932606060      2.41975278819070      5.16957693230957
  O   4.94459008144703      0.69964788139595      5.16165854589528
  C   4.33173225062264      0.14114128436328      6.31061360703244
  H   3.89382833867531      0.94972965589947      6.93106907818551
  H   3.49253890665597     -0.51783189196371      6.01041297441532
  C   5.36203624427947     -0.62614294374187      7.11204958824851
  H   6.18593375034285      0.03808287555677      7.41978962440635
  H   5.78776369442289     -1.45410927580794      6.52378991307538
  H   4.90101304443482     -1.04682561708524      8.01967544957137
  C   3.36204017544446      5.06705198204276      3.99497940926363
  H   3.70491000542956      4.52661787563912      4.89121655766651
  H   2.29026246954372      4.84388992887142      3.87184068781813
  C   3.58091992207173      6.57391320233871      4.19100343046808
  H   4.66650270424096      6.76512611551268      4.27602541578671
  H   3.23823245989339      7.11110156183496      3.28856513085996
  N   2.93262741847165      7.18624854725592      5.34342903253884
  C   3.36847904314348      6.66721456891288      6.63256222345119
  H   4.46972837598929      6.70030172295446      6.68584342526628
  H   3.06274535133278      5.61022132591094      6.79150640581135
  C   1.48028027847213      7.25887962499373      5.26267141335885
  H   1.00016592251911      6.25706818216676      5.28212018696633
  H   1.19140777640660      7.74031370376562      4.31334728510522
  C   2.78250088699132      7.51268894373874      7.75524549791135
  H   3.20039976899977      8.53874605725536      7.70174362707256
  H   3.03675016307591      7.08399384376386      8.73665090434114
  C   0.93915399506998      8.08196696692279      6.42526087205729
  H   -0.16150696128881      8.06891303565756      6.42924720992969
  H   1.27720233585302      9.13319241233194      6.32027179938696
  O   1.36631287373649      7.56582096964431      7.67710696951593
  C   2.92631395231114      2.61472477365165      1.79140646181844
  O   2.05913198793626      3.43775637281554      1.36883935843863
  O   2.88302656010502      1.36579564549687      1.58794566119411
  H   2.78435608154595     -0.17710485205964      1.87773460604533
  C   -0.00072027976496      1.44835486411067      2.93508051852220
  H   -0.78047468109890      0.69316968794384      3.07281449498949
  H   0.96945021534655      0.93731265153243      2.93901458774616
  N   -0.14936574655178      1.98935556622293      1.55858463978072
  C   -1.42186819997143      2.68704210599582      1.26048377361139
  H   -2.22129211089176      2.24765791396713      1.87435292760648
  H   -1.66935057807008      2.49814431816720      0.20613490083353
  C   -1.34755489924755      4.18734921386390      1.50060364169499
  H   -0.62189096830101      4.65009510977058      0.80134344798595
  H   -0.99175976498880      4.41081449839665      2.52343410006090
  O   -2.64222983622418      4.69661140624054      1.30142879125163
  C   -2.73244356437035      6.09673102251172      1.48278148774484
  H   -2.37765746622918      6.37172562569181      2.49781689186679
  H   -2.06694609640140      6.61674816640995      0.76269857121340
  C   -4.17011054952418      6.53057697735545      1.28749833547587
  H   -4.83096188744219      6.03714249840431      2.01883263297639
  H   -4.52240039828237      6.27356821905065      0.27517294035889
  H   -4.26157774392267      7.62053563604438      1.41916365119691
  C   -0.06391002170268      2.45624866118138      4.06930394918897
  H   -1.08489465198445      2.85726668354898      4.17085751235028
  H   0.61177324970454      3.30173881255491      3.86890038740563
  C   0.34740866470600      1.72879572284936      5.36122009653555
  H   -0.14745466403167      0.74734154363294      5.37934338083917
  H   1.42980724451305      1.53020710721776      5.31779578179446
  N   0.04853684992524      2.38129370879644      6.62239031918717
  C   -1.34785394667060      2.32614038040006      7.02839841555999
  H   -1.69671830090583      1.28167468629097      6.98133844356550
  H   -2.00782593413313      2.93118309845652      6.36625108686144
  C   0.59270016453478      3.72290484549043      6.76089764698494
  H   0.10882372680224      4.43945335414557      6.06076476035883
  H   1.66864701129657      3.71093549216843      6.52129114355727
  C   -1.47524041746809      2.84172202922967      8.45568260526692
  H   -0.92402305204840      2.16112452986927      9.13503284609425
  H   -2.53192995032277      2.86919137813707      8.76460058407965
  C   0.39195821181093      4.23093038540089      8.18327181089767
  H   0.69425122138479      5.28630388386512      8.25123697600596
  H   1.01607656817888      3.63210512248206      8.87910240217380
  O   -0.97113730641693      4.16314694394266      8.57132560433311
  H   0.70935359067415      2.60891744391581      1.34850386722980
  C   -1.52657320569328     -2.74427199858942      4.78374613296508
  H   -2.40368556241445     -3.30691362140586      5.13921326505179
  H   -0.75785432018279     -3.47577290262875      4.49656446922617
  N   -1.93243262684927     -2.02681015626121      3.57407225374392
  C   -3.29863128986953     -1.52326493991676      3.46226464749719
  H   -3.94046308403197     -2.13446246046844      4.11313048029653
  H   -3.65078083329678     -1.64370370381594      2.42856534995251
  C   -3.42726715411889     -0.05452410186827      3.85755097546667
  H   -2.76919366254573      0.55956347481511      3.21714052756845
  H   -3.09460793933215      0.09493440367439      4.90390434849317
  O   -4.76774429023767      0.33753328552348      3.69417905959212
  C   -4.97468478175273      1.71388271703602      3.94665746030580
  H   -4.65966351470922      1.96299595078173      4.98174086823467
  H   -4.34162196149253      2.32522097536447      3.27012715855956
  C   -6.43807340279031      2.04661115368403      3.74394238848425
  H   -7.07234375734545      1.46245854564565      4.43067969803211
  H   -6.75040920132306      1.82286538112735      2.71069776773695
  H   -6.61616444447476      3.11713254684833      3.93443030487673
  C   -0.98479473798483     -1.85064621705256      5.89841435064941
  H   -1.75030023913270     -1.11733560200045      6.19820883370199
  H   -0.13174333436965     -1.28413781407435      5.49666403808450
  C   -0.53497126790543     -2.67597738081688      7.11149674903252
  H   -1.37627788861134     -3.29980907495936      7.45926424820555
  H   0.24899741391606     -3.38102393367914      6.78993700678119
  N   -0.04586735067516     -1.92725014557010      8.26624905804060
  C   -1.08824455084999     -1.34663624165954      9.10249745689742
  H   -1.82164766260691     -2.12523339781612      9.36895041071338
  H   -1.64073889347622     -0.53077817448526      8.58477086981133
  C   0.97932926987241     -0.92853906361988      7.97291618705376
  H   0.57484875648608     -0.07188821962516      7.39862308474892
  H   1.78389011604959     -1.38265428934650      7.37677593871917
  C   -0.46800155162968     -0.79012593290101     10.37829056821922
  H   -0.04114389857057     -1.62839372991939     10.96668309460581
  H   -1.22985879669264     -0.28639280137268     10.99278635139867
  C   1.55716855354173     -0.37710773233183      9.26819953694472
  H   2.26340505222900      0.43881738612769      9.05044281559513
  H   2.10365191684282     -1.17601273966495      9.81059746926871
  O   0.54237715797985      0.16575494204070     10.10038321118995
  C   -1.00974998012023     -1.79927543417171      2.60190498024292
  O   0.16893835145669     -2.16669451798660      2.69275307998794
  O   -1.48657673180564     -1.12615094960627      1.55725925850759
  H   -0.08499119532046      1.15830192461963      0.91446508241151
  C   -0.70998831976448     -1.26108687839805      0.25521653309456
  O   -0.17160829152635     -0.19289857218305     -0.06350922630499
  O   -0.80303419991693     -2.35689917869929     -0.25487537499598
