# Supplementary material for: Tetrameric self-assembling of water-lean solvents enables carbamate anhydride-based CO2 capture chemistry
Source: Nat Chem. 2024 Apr 8;16(7):1160–8. doi: 10.1038/s41557-024-01495-z (PMC11230897; doi:10.1038/s41557-024-01495-z)
Supplement: Supplementary file 5 — DFT optimized structures of all compounds. [file 41557_2024_1495_MOESM5_ESM.zip › opted-structures-dmf/geoopt-tetramer-2co2-e1e1e1e1.xyz]

162
Coordinates from ORCA-job input-geoopt
  C   3.46979169727530     -1.45503336037667      2.76326655551922
  H   4.36212851116409     -1.77269346922298      2.20189905210097
  H   3.71424726279351     -0.48918938540828      3.22838394205567
  N   2.36773312241092     -1.18837266316239      1.79060738385114
  C   2.47175603218527     -1.83065241167548      0.46344075049262
  H   3.41198995727723     -1.51784067613689     -0.01503281076268
  H   1.63101486186706     -1.44996728199563     -0.13470689254680
  C   2.38292613326081     -3.34644490920604      0.53515066711131
  H   1.46561902448861     -3.63620065117735      1.08494892250943
  H   3.24671426096171     -3.76605225035703      1.08873788141581
  O   2.36066705923765     -3.82775802280937     -0.78468641270590
  C   2.27672328427080     -5.23693063264293     -0.86653223053420
  H   3.14574487849614     -5.70136941593823     -0.35492933534816
  H   1.37005344908536     -5.59468992147498     -0.33549094404502
  C   2.23658582207934     -5.64764084735588     -2.32369245494159
  H   3.14487352309159     -5.31129172908813     -2.84989387763214
  H   1.36180117264564     -5.20784427355386     -2.82996595922200
  H   2.17235535069949     -6.74398960178723     -2.41097132515118
  C   3.08568340611745     -2.47246093899351      3.82847563551158
  H   2.90450857443225     -3.45582242589824      3.36678638634845
  H   2.13314567452776     -2.16184715154025      4.28326967657845
  C   4.17007185255477     -2.58807406176948      4.90984438912604
  H   5.12318053795149     -2.89301878264917      4.44338456071288
  H   4.33797255103414     -1.58923015179191      5.34790964059462
  N   3.88834681021808     -3.51147789217252      6.00110278621302
  C   3.89149676926235     -4.92052384270724      5.63381072867079
  H   4.83474536369755     -5.16331695180087      5.11654044195227
  H   3.05632353134347     -5.18318994590764      4.94612565362488
  C   2.69762433872758     -3.17651369869223      6.76901591721120
  H   1.76945906371436     -3.28491750566931      6.16886829165987
  H   2.75641642877016     -2.12541250693546      7.09574585267538
  C   3.76608068694649     -5.77332414849634      6.89028965353515
  H   4.66400484888547     -5.62212432150200      7.52461089401633
  H   3.70222890288172     -6.84075703197875      6.62792163075177
  C   2.57693583243358     -4.08173198630245      7.98745427935860
  H   1.61816752052992     -3.89668574588063      8.49543991212315
  H   3.40271023639821     -3.86551289104042      8.69653260057732
  O   2.59396091085156     -5.45084830461068      7.61890403079371
  H   1.40899294396505     -1.48143946164130      2.20556288364909
  C   3.50342778442748      4.92015915914465      1.83738725621112
  H   4.45502152536708      5.40855307340003      1.56272303597890
  H   2.77097915446528      5.15808940854566      1.05375524757432
  N   3.70720611717480      3.47931413066397      1.82585169864911
  C   4.89168126915917      2.91388704951971      2.44940092247186
  H   5.70281218545105      3.65772626657533      2.41089009826216
  H   5.21323599011906      2.02803594209551      1.88249981399111
  C   4.65038639425929      2.46683314561475      3.89266136946719
  H   3.68980905209570      1.92367963410971      3.93811509307485
  H   4.57085879362232      3.33932127962822      4.57110610863369
  O   5.70843377979001      1.62401233288916      4.29281663494127
  C   5.57086643461703      1.14631560592631      5.61425443854921
  H   5.58566765577950      1.99293497112769      6.33273820809479
  H   4.58754014336415      0.64738438657286      5.73860107944155
  C   6.69645209463250      0.17855275948060      5.91628556111808
  H   7.67556441945288      0.67950857757130      5.84244308255892
  H   6.68634650470738     -0.66380832113961      5.20641197096845
  H   6.58986837147100     -0.22818965731536      6.93465620444443
  C   3.01652913392420      5.47005743466402      3.18038897748780
  H   3.77278403820365      5.24874098180999      3.94944341363407
  H   2.10438078356672      4.92399400547770      3.46569552695057
  C   2.74306152309860      6.98204305318789      3.15272092253460
  H   3.57109987068345      7.49243770487652      2.62916409949555
  H   1.82925263949737      7.17619982090216      2.56245990977168
  N   2.59081107514554      7.62427652389651      4.45688215507124
  C   3.82965567796569      7.68960270483574      5.22279446070097
  H   4.60090459895058      8.19972248056246      4.62140309779649
  H   4.22702697025088      6.68304663614115      5.48205405777698
  C   1.49883661489368      7.07426735070778      5.25288239027687
  H   1.65113298366736      6.00048564103557      5.47589105282753
  H   0.55608823373996      7.15345761504454      4.68471527117616
  C   3.60314445230063      8.45613678545722      6.51664496843604
  H   3.33405961890372      9.50683888356110      6.28277701729325
  H   4.51744254378222      8.45988119224823      7.12960434753532
  C   1.35518483126157      7.81564417124482      6.57610578412060
  H   0.62932954202310      7.29671404293065      7.21927471839485
  H   0.99762448050494      8.84969038113617      6.39184571176633
  O   2.58023159804205      7.85500744563352      7.29181349089032
  C   2.65992682135657      2.62316553206286      1.50373445163841
  O   1.55723364909964      3.13983149321553      1.14561810613252
  O   2.88325972205042      1.38354128396110      1.60870807740681
  H   2.35892537199188     -0.14532621717073      1.63681105703436
  C   0.25238560138616      1.28882636961925      3.68323192325501
  H   -0.53653998027429      0.69660992398042      4.17029491925745
  H   1.05970361566919      0.59901707633774      3.41237953808551
  N   -0.31277232716942      1.79656258350787      2.40389688081372
  C   -1.49814457113952      2.68110009087154      2.53450089031900
  H   -1.96232748957346      2.51558040221038      3.51604090177647
  H   -2.23407650246522      2.38887257579633      1.77405925068936
  C   -1.14976574915801      4.15562846211330      2.38938870235739
  H   -0.78177186025955      4.36991389573896      1.36780218955535
  H   -0.33496401968408      4.43720218036168      3.08333854147198
  O   -2.31976495256474      4.88292954699194      2.67570500562367
  C   -2.14305911412815      6.28483580152508      2.61050016145803
  H   -1.33905226467154      6.59612320060044      3.30951063528353
  H   -1.81042682667562      6.58076524350773      1.59402456015443
  C   -3.44668479175401      6.96855682998677      2.96537485242773
  H   -3.77783197138778      6.67612667007526      3.97519104892502
  H   -4.24131048949187      6.70084648981402      2.25022186510224
  H   -3.32068671892493      8.06292256180799      2.94625408553791
  C   0.76263577992672      2.35186865761413      4.63947265491790
  H   -0.05573061000552      3.04206622811321      4.89319078284007
  H   1.55379878101498      2.94839764097485      4.16304668623744
  C   1.27848977435736      1.67774160498583      5.92693404439596
  H   0.62953795304001      0.82092492995756      6.15073345369566
  H   2.28801804934395      1.27168987653562      5.74667726548246
  N   1.32250087670834      2.50906748623643      7.12339271975350
  C   0.00522464527176      2.92696861472128      7.59260282864988
  H   -0.61576015569395      2.03444487641731      7.77360261428036
  H   -0.52710410787738      3.55929384715204      6.84892180853371
  C   2.23118646841739      3.64317473548686      6.99905453233780
  H   1.93071759827074      4.31207045108934      6.16806531659829
  H   3.24315886873303      3.27344027903916      6.76443151556191
  C   0.13528964518113      3.72772261175991      8.87936133165448
  H   0.53465155744692      3.07889355447428      9.68619583109717
  H   -0.84989243320495      4.10288467980968      9.19657123086861
  C   2.27437259860460      4.45791940253670      8.28525467230978
  H   2.85015930833652      5.38176329903324      8.13091038310737
  H   2.75600496375610      3.85994270080841      9.08636913419398
  O   0.97586676503170      4.85407580496292      8.69951364624618
  H   0.45237253375403      2.29487425246452      1.82282444740679
  C   -2.27126185071841     -2.75481514827931      3.82425340948503
  H   -3.27141860475279     -3.21833731166508      3.83046261913198
  H   -1.53629089059036     -3.55640472519521      3.66337708309549
  N   -2.19548340917814     -1.85273235363055      2.68128831213814
  C   -3.36365637727073     -1.07998090487989      2.30753254950412
  H   -4.22636258539156     -1.75398680448476      2.16939442237276
  H   -3.14536862181685     -0.59935389363425      1.34630743361648
  C   -3.72170007400919      0.02562545402428      3.30685927100148
  H   -2.79357114088088      0.43879477976045      3.74531785238966
  H   -4.32021445211820     -0.37755499402494      4.14799412965794
  O   -4.43847776878100      1.03600746907133      2.63238547097455
  C   -4.97711617617459      2.01441082631612      3.50198613176918
  H   -5.80246516861727      1.57350128257113      4.09953818893663
  H   -4.20748152826760      2.34811691480370      4.22725267178962
  C   -5.47142724134206      3.19544216613439      2.69219674667976
  H   -6.19153416656233      2.86829696885578      1.92413652631000
  H   -4.63191694078408      3.71259719914110      2.20284794133059
  H   -5.97794015342639      3.92001728443243      3.35071840710844
  C   -1.97895373079279     -2.07292674378122      5.17243855215534
  H   -2.89020665180632     -1.60008060062035      5.57357594728057
  H   -1.26024003381836     -1.26494843784012      4.97847143001925
  C   -1.36797835965188     -3.02771141328821      6.20690754347155
  H   -2.04558365025237     -3.87935152596418      6.38945577926711
  H   -0.44248887537725     -3.44823179853424      5.77290620559272
  N   -1.03044879473125     -2.44000628715385      7.50287532630542
  C   -2.15444409281162     -2.23976746145211      8.40771505174795
  H   -2.70139319410263     -3.18860913159496      8.53416532869963
  H   -2.87692948778214     -1.48543222581476      8.02159256607675
  C   -0.24261957643317     -1.21833170097172      7.40773834705567
  H   -0.83721264135528     -0.38295173943593      6.98248261754340
  H   0.61506857148847     -1.37976383438394      6.74051948831837
  C   -1.64181651184367     -1.77157224589273      9.76659201184852
  H   -1.04229916047761     -2.58406493482752     10.22686076134718
  H   -2.48504406663958     -1.54222460358962     10.43638686142540
  C   0.23920779932465     -0.78700176132822      8.78357563636234
  H   0.78019400622483      0.16914485872382      8.71359320876447
  H   0.93027106706877     -1.54887547773846      9.19891721399319
  O   -0.85885299090668     -0.59345631451007      9.66193346800660
  C   -0.94232389923004     -1.47593682621125      2.20753796328789
  O   0.06228632667657     -2.07168036793492      2.71059376404623
  O   -0.87150802848703     -0.57948328377934      1.31401521694780
  H   -0.57078895514414      0.92516276910243      1.86071104244203
