# Supplementary material for: Tetrameric self-assembling of water-lean solvents enables carbamate anhydride-based CO2 capture chemistry
Source: Nat Chem. 2024 Apr 8;16(7):1160–8. doi: 10.1038/s41557-024-01495-z (PMC11230897; doi:10.1038/s41557-024-01495-z)
Supplement: Supplementary file 5 — DFT optimized structures of all compounds. [file 41557_2024_1495_MOESM5_ESM.zip › opted-structures-dmf/geoopt-tetramer-2co2-intermediate1.xyz]

162
Coordinates from ORCA-job input-geoopt
  C   3.56880001949274     -1.52852400717037      2.77201754373132
  H   4.40162096819757     -1.91432548360511      2.16430958212711
  H   3.94360329716769     -0.64020438444949      3.30032714795913
  N   2.50824640204589     -1.04707318111009      1.83540275138262
  C   2.45232802822647     -1.68376563520463      0.50012565968962
  H   3.40924976794789     -1.49903297486056     -0.00956311913652
  H   1.65880832269238     -1.17119563791377     -0.06389016043821
  C   2.14923857525677     -3.17342432555707      0.53948465202190
  H   1.23096280614668     -3.35452315306130      1.13230006140877
  H   2.97338777491618     -3.73152564055164      1.02633600401093
  O   1.98749403047627     -3.59610414884669     -0.79085327696783
  C   1.70664805372219     -4.97766546051983     -0.90845076750577
  H   2.52122401379307     -5.57240646065431     -0.44508907976104
  H   0.77852711853218     -5.22518679968052     -0.35219086286903
  C   1.55817613054117     -5.33191549301548     -2.37317767221869
  H   2.48588567863183     -5.11006597293392     -2.92556171572833
  H   0.73684980990079     -4.75851477122402     -2.83306049888348
  H   1.33666031664966     -6.40522060350344     -2.48616585710670
  C   3.07856899077003     -2.56884638666613      3.76775403956682
  H   2.63085615953392     -3.42209090040662      3.23717658797614
  H   2.28167379221410     -2.12679084262831      4.38634618005354
  C   4.23608151456365     -3.05785673477244      4.65557323649417
  H   5.02785178775500     -3.47533209855796      4.00832296601561
  H   4.67658848922154     -2.19127799428318      5.17644753232402
  N   3.90348515347496     -4.05819182326664      5.65999591030305
  C   3.45643544107336     -5.33583476170896      5.12134618013038
  H   4.20204531394316     -5.71178243065566      4.40067825800619
  H   2.48657332332657     -5.25184332984231      4.58233726972584
  C   2.98996821264726     -3.58105416203914      6.69028146471160
  H   1.98960026693585     -3.34547755199458      6.27747379226451
  H   3.38893630875802     -2.65492737167301      7.13596366147920
  C   3.28671858659738     -6.34094977685810      6.25356573353202
  H   4.27485162353752     -6.54216628839189      6.71697301848414
  H   2.88542493757575     -7.29076382502553      5.86755859537004
  C   2.81167667940903     -4.63272692782065      7.77598806762096
  H   2.04183598787785     -4.30322309452261      8.49014931615985
  H   3.76672919957593     -4.77319903439032      8.32348630213801
  O   2.37640981166824     -5.86764003713605      7.23171166040918
  H   1.56194092597623     -1.14151387340281      2.27213034809028
  C   4.15381139989795      4.80749947371298      2.02917684454802
  H   5.15718589613129      5.26674271968138      1.98267955346590
  H   3.61473834409894      5.09480729389898      1.11496524080772
  N   4.30635831101432      3.36289785103322      2.00759089837061
  C   5.32686192587229      2.73229458705157      2.82627211017957
  H   6.16559005321487      3.43484663034192      2.95520033194658
  H   5.70695036032595      1.83839138306173      2.31101314347103
  C   4.79703983479501      2.27969670762452      4.18860118857054
  H   3.81177560445718      1.80410566458561      4.03810202413354
  H   4.64968120462433      3.14505376998443      4.86573804588841
  O   5.70057706369024      1.35938328601824      4.76132405935936
  C   5.21139576682932      0.76775035416789      5.94684931320937
  H   4.95010713104488      1.55080324977833      6.68956865767661
  H   4.27459782037524      0.21082051830566      5.73510298085912
  C   6.26456549401941     -0.16270346412601      6.51283942561072
  H   7.17757256397367      0.39367905417610      6.78050345754302
  H   6.53737621803524     -0.93523291613541      5.77635655734804
  H   5.88629732829180     -0.66586962196313      7.41694483373962
  C   3.39149429925350      5.34321501702163      3.24356706521747
  H   3.95690161137977      5.11792318239163      4.16229955075336
  H   2.44006827370297      4.79512587741891      3.31242837700113
  C   3.12017070385829      6.85046591176341      3.15471165260229
  H   4.08216460081014      7.39198789303244      3.10032020780366
  H   2.58613399313963      7.06309276043995      2.21089444956680
  N   2.34138303995477      7.43092001486502      4.24308777790817
  C   2.99007989725597      7.37676639754465      5.54651640298122
  H   3.99570034182374      7.82411740149991      5.47213806956551
  H   3.11848442060795      6.33654395292131      5.91506716854339
  C   0.96626141377549      6.95271541812789      4.31334792580142
  H   0.90376513593524      5.87007791509537      4.55067524159491
  H   0.48145260000128      7.09685074168732      3.33465404138731
  C   2.16571721692715      8.15156789526428      6.56591123396470
  H   2.15431903254361      9.22608981644078      6.28936702949476
  H   2.60433069765622      8.05646517406895      7.57093712667203
  C   0.19698373278745      7.72674083913538      5.37582821147564
  H   -0.81240737752144      7.30625368752007      5.50256818908373
  H   0.09771685718481      8.78627450091886      5.06152084176657
  O   0.83840555850454      7.65820868726310      6.63985786766554
  C   3.28183781711158      2.56509555138771      1.48373192539752
  O   2.28466032417178      3.12498306544424      0.96741667505591
  O   3.46926074124155      1.30906393734459      1.58587069133261
  H   2.71632741421966      0.00149514323621      1.67478672090039
  C   0.47239436912941      1.56558774496879      3.54622175039048
  H   -0.19350293088744      0.78996489337935      3.96176482513157
  H   1.45886166195132      1.09104043010249      3.43148656309971
  N   0.02609827916382      1.89699396913236      2.18881748630529
  C   -1.15925606616866      2.74315142027891      2.03837695948559
  H   -1.95908630414195      2.37999261880252      2.70020825418149
  H   -1.53527293250084      2.61649185141765      1.00816138531439
  C   -0.94725756915416      4.24314694587470      2.23346795550803
  H   -0.03087744174457      4.56126657348822      1.69615890653755
  H   -0.80895162030019      4.50390165180524      3.29721711624688
  O   -2.08578693040070      4.90511060254110      1.71921030468319
  C   -2.09198767554021      6.29606795954084      1.96627700835862
  H   -2.05614694646024      6.49065864251135      3.05826195357494
  H   -1.18338174635621      6.76210711406511      1.53164951601897
  C   -3.33841376228438      6.90814203735643      1.36018423903035
  H   -4.24845580092884      6.48921687074286      1.81988977259561
  H   -3.37953841608515      6.71663550101175      0.27546112858632
  H   -3.34379644861955      7.99850545939709      1.51903289287029
  C   0.58266654098108      2.67018967487746      4.59925275819649
  H   -0.42254773464107      3.04099108861553      4.85435348600370
  H   1.15010643954637      3.52431443839474      4.20069694976709
  C   1.26100528046240      2.09594053935848      5.85749101734648
  H   0.94352878154619      1.04904436486371      5.97305022066169
  H   2.35071786674866      2.06984177155182      5.69720035463473
  N   1.00577885034223      2.76252125927370      7.12721430810952
  C   -0.36283040097519      2.64509352733261      7.61402135690462
  H   -0.65868928302891      1.58571814515891      7.63060677099122
  H   -1.08796623183153      3.18905810645269      6.96827955838137
  C   1.45466272531692      4.14751025216090      7.18156678906029
  H   0.87529571025969      4.80478697496166      6.50048791230297
  H   2.51062141791475      4.20496858656082      6.86874597649266
  C   -0.45375098579296      3.20870167367011      9.02514057434966
  H   0.14843323722419      2.57702988811917      9.70983312979058
  H   -1.49736626358178      3.19508488568524      9.37678059316694
  C   1.31322756277294      4.68732763185810      8.59825263918292
  H   1.55635587704841      5.75955854494937      8.61881696011742
  H   2.01448526166517      4.14843308790562      9.26936222467865
  O   -0.01472290548431      4.55488992380849      9.07764791880301
  H   0.81328474977415      2.29365057405917      1.64448214551483
  C   -2.12892190930188     -2.65286076032152      4.12869145596351
  H   -3.08112616222506     -3.19676175741536      4.21823855084188
  H   -1.36444012823555     -3.36976054759576      3.79889185116250
  N   -2.27719539111451     -1.65550907806254      3.06695492339829
  C   -3.49026001116486     -0.84150281626071      3.02852653311088
  H   -4.35132695215551     -1.49891506505340      3.21578938023883
  H   -3.59991956070543     -0.41389593168220      2.02532546558197
  C   -3.45769458803619      0.32470453225242      4.02982945247792
  H   -2.40693769196401      0.62198770407585      4.21025242807328
  H   -3.87701959734619      0.02355684398988      5.00978681934180
  O   -4.17978786489741      1.40929514706939      3.49466788364367
  C   -4.26670606472515      2.50975994032761      4.38231206844630
  H   -4.90456981650066      2.24471812918779      5.25124961409182
  H   -3.26197022996946      2.74791440873354      4.78860056508112
  C   -4.82628961377792      3.70735635414116      3.64219408639699
  H   -5.80625383668911      3.46900750169925      3.19689703050396
  H   -4.13868526134607      4.02651313058027      2.84340677483835
  H   -4.96189401026973      4.55277334230555      4.33628564856446
  C   -1.71027118702041     -2.03006056595782      5.46873478002667
  H   -2.59435501519785     -1.66134098960222      6.01241892308373
  H   -1.09358264740054     -1.15059817300721      5.23727389417312
  C   -0.88562894003880     -2.97292254536507      6.35493783482005
  H   -1.48297600527810     -3.85406453060800      6.64548203444430
  H   -0.03739423910722     -3.34941901422255      5.75638949684466
  N   -0.34177235580140     -2.37419488509632      7.57336726051616
  C   -1.32390191677238     -2.14243236317249      8.62657223943780
  H   -1.84546571064095     -3.08599707057988      8.85695851819345
  H   -2.09431147209185     -1.39882392363680      8.32370171973965
  C   0.42999490791836     -1.16072242457416      7.32829843442172
  H   -0.21249208728565     -0.34725231559183      6.93871296153029
  H   1.20072856826547     -1.35623681693900      6.56731020429913
  C   -0.62759342612986     -1.62993029569440      9.88187336576572
  H   0.04254666673773     -2.42039651378007     10.27873269370598
  H   -1.36877681309656     -1.38446406307027     10.65787964013960
  C   1.08347243129785     -0.66533813188532      8.60899939541627
  H   1.58135189737340      0.29961308229574      8.42969493930913
  H   1.84158936496788     -1.39623215120900      8.95719926229535
  O   0.11535289785050     -0.44967083315009      9.62463402939928
  C   -1.13587192033153     -1.19536470200045      2.48132846444278
  O   -0.02065069533999     -1.66242896824721      2.75713855131790
  O   -1.31827445418542     -0.22897045598592      1.59356756248089
  H   -0.62569466099783      0.49755040394692      1.68611297722483
