# Supplementary material for: Tetrameric self-assembling of water-lean solvents enables carbamate anhydride-based CO2 capture chemistry
Source: Nat Chem. 2024 Apr 8;16(7):1160–8. doi: 10.1038/s41557-024-01495-z (PMC11230897; doi:10.1038/s41557-024-01495-z)
Supplement: Supplementary file 5 — DFT optimized structures of all compounds. [file 41557_2024_1495_MOESM5_ESM.zip › opted-structures-dmf/geoopt-tetramer-3co2-anhy.xyz]

168
Coordinates from ORCA-job input-geoopt
  C   3.27568452818589     -0.36630893521608      2.94906817602694
  H   4.09720339482977      0.26814980398358      2.58269602347613
  H   2.44197905458463      0.30257977460661      3.21294876668043
  N   2.86051582016090     -1.22406382067294      1.83914741615879
  C   3.76374506871415     -1.44652832916162      0.72211844679972
  H   4.28269076292177     -0.50096029281628      0.49974608048704
  H   3.17706253788381     -1.72903064793284     -0.16086194702597
  C   4.79915853592138     -2.53386810128411      0.98756093319649
  H   4.28309449257940     -3.49667040704983      1.16624345996971
  H   5.38453654287387     -2.29937416416075      1.89903707967102
  O   5.64786276678658     -2.61989448931618     -0.13320286973760
  C   6.62183567906131     -3.63923420763080     -0.03586593248222
  H   7.26385812914721     -3.46711438851253      0.85311722543767
  H   6.13053174007795     -4.62297115558785      0.11394398326209
  C   7.46068417775460     -3.65431054593050     -1.29766393917839
  H   7.94965078881000     -2.67882545454447     -1.45302385222066
  H   6.84089119515045     -3.87447694937329     -2.18187612106660
  H   8.24389182824687     -4.42592981426823     -1.22541781653938
  C   3.71828083219390     -1.14880843649665      4.18609735623234
  H   4.56179473310467     -1.80580453247225      3.92376122679352
  H   2.89006366807842     -1.80560506641874      4.48998803485081
  C   4.09996382751677     -0.23045549781059      5.35529807160675
  H   4.95653558892181      0.40192219170111      5.05888481000136
  H   3.25863496817725      0.45679411642858      5.55909352195393
  N   4.44343413855797     -0.89295915087646      6.60788512515987
  C   5.64900312687049     -1.71681652703367      6.54173802404037
  H   6.48406179126975     -1.10329959616848      6.16218245223635
  H   5.53015313989141     -2.58575234413264      5.86475963178362
  C   3.34026204915710     -1.62143680905029      7.22158320579981
  H   3.00395065183264     -2.48673142784398      6.60982468570992
  H   2.47484926976073     -0.94627734330926      7.33292129702069
  C   5.99967848898943     -2.22957914689934      7.93234811077905
  H   6.27492044841020     -1.37729458418905      8.58727882245690
  H   6.85541251696568     -2.92045589078685      7.88389219974607
  C   3.75722041167215     -2.13533921223497      8.59286099666902
  H   2.95998204306196     -2.75331608989130      9.03366557350808
  H   3.94714497744996     -1.27487870449340      9.26686246595119
  O   4.91851044761485     -2.94655126626387      8.51127208540675
  C   1.68216381707757     -1.91416145643113      1.88803720307656
  O   1.35426116260116     -2.76155721042285      1.06180427882657
  O   0.92981179237507     -1.57127499594161      2.93351623847965
  H   0.01737174247608     -1.96444814974843      2.83656243213693
  C   -2.10480796172097     -2.48350869488118     -1.47876089149767
  H   -2.29121116437783     -3.26493856287967     -2.23047532964286
  H   -2.84853143274281     -2.59884901412603     -0.67856165358159
  N   -0.78913729036989     -2.78370768401735     -0.83975626446625
  C   0.37476780275023     -3.03799773086877     -1.73312491536417
  H   0.02544277013964     -3.62025556943000     -2.59745957012875
  H   1.08335231028217     -3.63777768610989     -1.15183408186341
  C   1.08942226429878     -1.76033798226528     -2.14727687727240
  H   1.13141246968385     -1.07344191042752     -1.28319414107831
  H   0.55691482529982     -1.23855067594869     -2.96445159256183
  O   2.38507780275580     -2.12513903513502     -2.56069169499963
  C   3.15156069937207     -1.02438820691220     -3.01559267192771
  H   2.69154902842146     -0.59912717206914     -3.93142657489127
  H   3.14548003921727     -0.22022169305794     -2.25255075693809
  C   4.56915612783007     -1.48436264545522     -3.28455888572409
  H   4.58047606006443     -2.29231508433506     -4.03492010599492
  H   5.03498637716055     -1.85627290145867     -2.35900339400509
  H   5.17209832538721     -0.64747509145838     -3.67304408912693
  C   -2.19951364476332     -1.08000626844420     -2.06214743036980
  H   -1.60182411913469     -0.99646624265918     -2.98232970395001
  H   -1.77154577535508     -0.38134327830001     -1.33109522915827
  C   -3.66337472050831     -0.68974712476830     -2.34093640631872
  H   -4.02302735685232     -1.21607583343963     -3.24282968604418
  H   -4.28660643479949     -1.04004310558752     -1.49992622431821
  N   -3.92320740036311      0.73183382951828     -2.50403514707405
  C   -3.26974202339574      1.36295055418636     -3.64361601251685
  H   -3.48058623310537      0.77899511350506     -4.55534424317075
  H   -2.16490222480238      1.41830969835464     -3.53079810731574
  C   -3.74743898827846      1.52300653471375     -1.29290620520132
  H   -2.68551222344476      1.58059122414853     -0.97293923383788
  H   -4.30875994978872      1.05871563263834     -0.46575913022803
  C   -3.81077436257076      2.77712650019102     -3.81462384473709
  H   -4.88899451113099      2.72814342788242     -4.07040113424381
  H   -3.28510237958671      3.30050227033046     -4.62668278887183
  C   -4.26282299149619      2.93744099482432     -1.52064825131563
  H   -4.05479366766020      3.57031077236352     -0.64540662430556
  H   -5.36017564669866      2.90791945760948     -1.67979185538734
  O   -3.63281004923341      3.54890361024713     -2.63605008468725
  H   -0.91195103194404     -3.63369757938668     -0.23684664566738
  C   1.32391889044514      1.77436227419463      0.62984560101789
  H   2.05485803374433      2.20596725050778      1.33220539225248
  H   1.63096373316130      0.74098862776615      0.43017883668131
  N   0.03198081441861      1.71967681294785      1.31351106009710
  C   -0.44102932038532      2.90423357135903      2.01816151106231
  H   0.42774248032628      3.55045129844166      2.21098857120571
  H   -0.86722598442659      2.61953881138186      2.99129815797899
  C   -1.48180877317928      3.69818667432106      1.23230493653520
  H   -2.38947200982590      3.08280763282365      1.08764964578901
  H   -1.09395255584721      3.95158598596579      0.22620929802403
  O   -1.77829018583643      4.86454675501757      1.96277025608159
  C   -2.78188728239331      5.66035493719476      1.36756728511995
  H   -2.49065077079316      5.93152773484197      0.33094224403776
  H   -3.72825148250289      5.08553771371097      1.28862480978030
  C   -2.99035216499776      6.90775259760188      2.20161699301345
  H   -2.06177159741203      7.49859756037607      2.26185935064829
  H   -3.29849026056911      6.64526238136647      3.22691332705205
  H   -3.77489917472279      7.54005247547989      1.75600853202266
  C   1.32287375265811      2.58194495125434     -0.67018576918628
  H   2.35395060684509      2.57033888737985     -1.06180636985781
  H   1.08304646191323      3.63633382637992     -0.45431808150973
  C   0.35221114650912      2.01374418131050     -1.71476896566394
  H   0.60939339780996      0.96049550698622     -1.89841245542634
  H   -0.66635182417536      2.01474255768349     -1.29672401950151
  N   0.29681607133278      2.69202391724452     -3.00383594421041
  C   1.53019648971847      2.63138606005950     -3.77505751327069
  H   1.86406006673736      1.58386729278343     -3.84784524387528
  H   2.35417971311430      3.21035169514302     -3.30119665962530
  C   -0.24076288938815      4.04608238611147     -2.96263647272138
  H   0.42033197663699      4.74477947709366     -2.40305612512770
  H   -1.22406027053345      4.02954702069616     -2.46697374882253
  C   1.29633022582085      3.19337772437152     -5.17054546160311
  H   0.57996161713096      2.54223154528820     -5.71377610669035
  H   2.23904424565440      3.21925460113438     -5.73899352983403
  C   -0.40961874402083      4.57843999204616     -4.38065249493875
  H   -0.72690001459971      5.63269713394974     -4.35930942789472
  H   -1.19122973056374      3.99369963899565     -4.90606644279246
  O   0.80311132034559      4.52058259244125     -5.11386797373128
  C   -0.74297596025877      0.60582800545377      1.20311621998042
  O   -1.87575875155061      0.67058709373874      1.88426627078437
  O   -0.41078850232919     -0.37043852493513      0.52182871366512
  H   -0.55170681629966     -2.01381376047928     -0.17820386258354
  C   -0.91606644091120     -6.39494754868946      3.11321584804236
  H   -1.24727773267596     -7.07066020019740      3.91561713659471
  H   -0.77626197107135     -7.00184845285665      2.20581982935552
  N   -2.00298424275622     -5.43990659455601      2.87366693323772
  C   -3.00046528682825     -5.23643929130131      3.91786807662771
  H   -3.42189655773917     -6.21804813807435      4.19112780720114
  H   -3.81590368955483     -4.62515927432542      3.51500900876087
  C   -2.45333468354571     -4.56132587600776      5.17233475806950
  H   -1.98296547633323     -3.59928800939531      4.89938816261429
  H   -1.67731177663140     -5.19312072634992      5.64986007480912
  O   -3.54121894972230     -4.37168740114047      6.04589095205342
  C   -3.18426853651220     -3.74137420498271      7.25902073625549
  H   -2.42928955846669     -4.35064379445772      7.79928928344123
  H   -2.70737094069554     -2.76024216677244      7.05304181172250
  C   -4.42423368298830     -3.55896016678894      8.10972897948071
  H   -4.89031755662797     -4.53189642517623      8.33621897843669
  H   -5.16743177260469     -2.93376312037509      7.58834957149259
  H   -4.16660604837005     -3.06854596826115      9.06214799047160
  C   0.40190399364796     -5.71415976537959      3.49310138476075
  H   0.24245275456392     -5.08840961854149      4.38532974755301
  H   0.70632348486199     -5.04021198527240      2.67718007949824
  C   1.49812188194090     -6.75232418574317      3.77291392663080
  H   1.14525258935724     -7.44162597168464      4.56151229365203
  H   1.64968770317953     -7.36566419813202      2.86634369596871
  N   2.79728784789671     -6.24253080103833      4.18378610236151
  C   2.83527098592785     -5.57358062832343      5.47633536019719
  H   2.32825224942008     -6.19889093304684      6.23001529739446
  H   2.31794438142097     -4.58770138620186      5.46106418377419
  C   3.51734951426573     -5.47082041105083      3.18117945380043
  H   3.05825876308015     -4.47379826196232      2.99973138485862
  H   3.51178561484853     -6.01380794543388      2.22143220787176
  C   4.28501644975910     -5.35688258137015      5.89489561686079
  H   4.76419221402986     -6.34290204773699      6.06612592921379
  H   4.34852725205177     -4.76891625011457      6.82273036395087
  C   4.95564192979143     -5.27065171756987      3.64123920758403
  H   5.50657635451331     -4.63101685795331      2.93729048585064
  H   5.46191195590356     -6.25676191092117      3.68904613345894
  O   5.00895528174767     -4.63709956318487      4.90816139929758
  C   -1.97089936650172     -4.73925808655024      1.72904557184974
  O   -1.20165076086977     -4.97429456711879      0.79951489046775
  O   -2.89982680832777     -3.73597903636318      1.59924473168053
  H   -2.39474148497415     -0.20145614912333      1.78921053257253
  C   -2.48526529093271     -2.45834422161211      2.08378161815633
  O   -1.50510688989044     -2.46142318050088      2.83845898701390
  O   -3.18750567064650     -1.52904686722673      1.66037964773099
