# Supplementary material for: Tetrameric self-assembling of water-lean solvents enables carbamate anhydride-based CO2 capture chemistry
Source: Nat Chem. 2024 Apr 8;16(7):1160–8. doi: 10.1038/s41557-024-01495-z (PMC11230897; doi:10.1038/s41557-024-01495-z)
Supplement: Supplementary file 5 — DFT optimized structures of all compounds. [file 41557_2024_1495_MOESM5_ESM.zip › opted-structures-dmf/geoopt-tetramer-3co2-e1e1e2e2-config1.xyz]

165
Coordinates from ORCA-job input-geoopt
  C   4.01927734840844     -0.32288134579229      2.05369944069250
  H   4.76254701372237      0.32437640855919      1.56299799583416
  H   3.15489331003635      0.30772866285957      2.29884828395729
  N   3.59458666971468     -1.31772011056593      1.07085133693432
  C   4.52020831361053     -1.75539260148306      0.03931048735279
  H   5.20407425291918     -0.92503026625719     -0.19141048159745
  H   3.95836092412549     -1.99456568660393     -0.87370591190344
  C   5.32668042437466     -2.98788010195692      0.43571993123038
  H   4.63141101148607     -3.80030348028348      0.72856375057259
  H   5.96609829822544     -2.76901249197957      1.31463393965841
  O   6.10996767305177     -3.36932056142482     -0.66926017684247
  C   6.89446582489755     -4.52061210733131     -0.43569378525439
  H   7.57907870734000     -4.34932899117327      0.42156987575049
  H   6.24365586306035     -5.37462824461207     -0.15284304430975
  C   7.68442737250827     -4.84974067108376     -1.68563787834640
  H   8.35195571285432     -4.01598592539737     -1.95826697664060
  H   7.00947630861761     -5.04261167312162     -2.53552319417633
  H   8.30140085367125     -5.74797893871902     -1.52318669548076
  C   4.60357447334453     -0.90945448167660      3.33904284628463
  H   5.51146603293718     -1.48815501088672      3.10416495119614
  H   3.87126439313893     -1.61151235538998      3.76875384667218
  C   4.92990600355594      0.19614782361609      4.35339910926719
  H   5.63793962341529      0.90894052535935      3.89319835057678
  H   4.00751233943203      0.76644254359555      4.56603707439468
  N   5.49380428709638     -0.22885999522605      5.62732813406713
  C   6.81608750287230     -0.83297766141465      5.54518581788462
  H   7.48578531897746     -0.17375140993359      4.96783635495308
  H   6.80066095917463     -1.82156838148019      5.03358704715492
  C   4.60495215146956     -1.02919321974263      6.45760834926289
  H   4.40505230440956     -2.03333496859387      6.02073782340225
  H   3.63420276456519     -0.51550667921095      6.55783524952494
  C   7.37949306553653     -1.02649287255914      6.94810504427805
  H   7.54422640784670     -0.03400896409506      7.41668616733929
  H   8.34528435740794     -1.55368833395354      6.90679137264333
  C   5.22469770417978     -1.21743797000480      7.83723521113070
  H   4.60162654101247     -1.88486893022258      8.45260289442305
  H   5.28961976474752     -0.23317566006624      8.34580150053101
  O   6.51115275513698     -1.80711663659290      7.75198886412480
  C   2.38353116208193     -1.94227263146292      1.17460135279780
  O   2.03278537174196     -2.82711681814924      0.37566853522379
  O   1.64927251989006     -1.52604569863308      2.18084428124995
  H   0.71096878376158     -2.00093594923893      2.21015964554678
  C   -1.05975101968728     -2.38736184550915     -1.93372380608036
  H   -0.89923576374717     -3.03690923838968     -2.80731883758690
  H   -1.48846407453643     -2.99950658970232     -1.12933517844011
  N   0.27683091914576     -1.91517037931074     -1.46262952960531
  C   1.32952742725263     -1.73465499872595     -2.49410366741691
  H   1.53240640212713     -2.71250173185596     -2.95417028310438
  H   2.23220881231573     -1.41058121462797     -1.96216995720432
  C   0.99727500108285     -0.68882952989780     -3.54797193431397
  H   0.54397508899915      0.19863092611978     -3.07151401523891
  H   0.26650262403345     -1.07709406969847     -4.28472237126186
  O   2.20804368222734     -0.35019908576982     -4.17538400737684
  C   2.05298700279532      0.61429816273793     -5.20432303717789
  H   1.42222721104814      0.19957538102405     -6.01817118876881
  H   1.52801438096314      1.50595258793490     -4.80885964851781
  C   3.42056145967538      0.99150130905080     -5.73344484227656
  H   3.94586194517346      0.10845838050089     -6.13313754983225
  H   4.04193223011780      1.42879094498915     -4.93491452940583
  H   3.32576058982932      1.73304140692013     -6.54290331847683
  C   -1.96774337556774     -1.20780527111671     -2.24472223723431
  H   -1.48220028154564     -0.54355091479534     -2.97168111705111
  H   -2.09166463530957     -0.64033969100939     -1.31199793393794
  C   -3.34177150692762     -1.61855689849943     -2.78972403242977
  H   -3.21268094830272     -2.18583212765208     -3.72805524221113
  H   -3.83497234442038     -2.29853504181905     -2.07480261372732
  N   -4.24529614100756     -0.50461744322310     -3.05595994195229
  C   -3.82507976865090      0.34601715633304     -4.16304095434656
  H   -3.68122466556946     -0.27329178954480     -5.06445147385910
  H   -2.86105026824444      0.85862051897911     -3.96036617630053
  C   -4.58004794962253      0.28543704877806     -1.87468954184467
  H   -3.69655122754804      0.81469360762831     -1.45505547876323
  H   -4.97066506441379     -0.37900638986755     -1.08693451455950
  C   -4.88548902719115      1.40281061631198     -4.44438673751331
  H   -5.80919599343640      0.90903040113776     -4.80982810064368
  H   -4.53773809813804      2.10236181495668     -5.21972370379830
  C   -5.62467915884043      1.33314824045213     -2.22936333703496
  H   -5.82793154432418      1.98304043290684     -1.36479410330303
  H   -6.57069159100693      0.83328649294910     -2.52178180975924
  O   -5.17696701120915      2.16898457822693     -3.28648973430503
  H   0.69660170488516     -2.54204076010023     -0.74017947157004
  C   2.51582468940982      2.46143560507319      0.28128867017659
  H   3.27121967924556      2.96583524133273      0.89855752083060
  H   3.00729927480590      1.59061712869427     -0.18060577303225
  N   1.49007816614788      1.97649427382375      1.20619509485758
  C   1.33391752771723      2.63425900651883      2.49452313060405
  H   2.33223861744680      2.90494946882821      2.87238733027717
  H   0.88764602017848      1.92674757022537      3.20440877012661
  C   0.46327613155278      3.88563512792702      2.43295279428606
  H   -0.52993695099759      3.62646569176222      2.01239713648586
  H   0.91613795761665      4.63954373359552      1.75716999401658
  O   0.34490332070841      4.39607389983190      3.73786243599212
  C   -0.41522372277958      5.58442973762862      3.81567839414327
  H   0.03838268503682      6.37057925387148      3.17608778426257
  H   -1.43865450137054      5.41033009357267      3.42197303981203
  C   -0.47457961594867      6.04502153649172      5.25748363083033
  H   0.53770712812347      6.24039048589877      5.64751144073101
  H   -0.94706662838417      5.27906796489770      5.89395127494495
  H   -1.06196095748868      6.97352308205506      5.33940913308420
  C   1.98688432704412      3.41850248396583     -0.80870725256261
  H   2.66535797139145      4.28231192173156     -0.89884774980538
  H   1.02377718398690      3.82485729203090     -0.46368788470201
  C   1.80550427381281      2.74834035713741     -2.18971176897230
  H   2.75072150076589      2.81839790184881     -2.75604063170642
  H   1.60230335534152      1.68189519904367     -2.03457878391199
  N   0.73782239485092      3.27684268742034     -3.02998685012079
  C   0.88028854560741      4.67912642890948     -3.39468728514382
  H   1.88127786685749      4.84377234631874     -3.82779856726271
  H   0.78123977978213      5.35318599571176     -2.51473531234759
  C   -0.60801074663542      2.98860123289188     -2.54887309940625
  H   -0.83608836303497      3.51334379097279     -1.59395652761400
  H   -0.70325159472541      1.90902237998647     -2.35400213322599
  C   -0.18617195280239      5.06084867440283     -4.41367586546059
  H   -0.00796742661502      4.50442548262563     -5.35750227281094
  H   -0.13974735500633      6.13849014074824     -4.63526934059726
  C   -1.63243553325459      3.41726494652589     -3.59211442994431
  H   -2.65732048520146      3.27758983170423     -3.21706824627454
  H   -1.50887714122011      2.79372996835831     -4.50151708134914
  O   -1.48834955265072      4.78885049611608     -3.92632347742541
  C   0.62209272632305      1.00813686802286      0.80070222506739
  O   -0.35768947809952      0.75323181128240      1.63237345515843
  O   0.76487254802972      0.43484521473507     -0.29483619875565
  H   0.19403157970536     -1.00547543657788     -0.93434709523822
  C   -2.56918088882452     -4.44299119151217      2.40610278504614
  H   -3.23350848108933     -5.18102895886782      1.92757508502169
  H   -1.54562858687314     -4.84322230028260      2.36420231961886
  N   -2.60697642682487     -3.22387721970041      1.60843313990450
  C   -3.83261178496318     -2.84388597838910      0.92699793643580
  H   -4.41470202003629     -3.75500369531212      0.72160986987173
  H   -3.58436519990510     -2.38084374229130     -0.03579273658192
  C   -4.70038116379686     -1.86075561858105      1.70729017734656
  H   -4.11452571932425     -0.94724715901138      1.92552432991914
  H   -5.01516528032955     -2.29588930666189      2.67686742813224
  O   -5.82833263301033     -1.55678990370183      0.91511204971528
  C   -6.67394804878585     -0.57558672435758      1.48129756333893
  H   -7.00557981384893     -0.89892816762500      2.48999853265182
  H   -6.11644369861854      0.37414861188262      1.62031591204006
  C   -7.87109434044040     -0.36304568004166      0.57769633248948
  H   -8.42771876679753     -1.30430881148260      0.44000461318306
  H   -7.56010821416949      0.00273537809789     -0.41382750380754
  H   -8.55401923889031      0.38081593831729      1.01843320723143
  C   -2.96975080002247     -4.25031911145512      3.87054207376266
  H   -4.01062956462674     -3.89130088551347      3.92416470843862
  H   -2.32881357341501     -3.46298934748164      4.29810881167285
  C   -2.81765704973541     -5.54707892561843      4.67724796398295
  H   -3.45148940471478     -6.33128789728370      4.22497081651807
  H   -1.77385206782306     -5.89989566195712      4.58986228047941
  N   -3.14330658338228     -5.47853703580352      6.09562434560725
  C   -4.54583445866089     -5.23445766724772      6.39896094462554
  H   -5.17283109713757     -5.94795561017567      5.83861677874186
  H   -4.87190348826577     -4.20903614956729      6.11257445872114
  C   -2.27985136652370     -4.61154695238517      6.88427758292811
  H   -2.41934567570472     -3.53517173700496      6.63737852403036
  H   -1.22488238031310     -4.86164828570325      6.68217364969064
  C   -4.78398078372063     -5.41506536518825      7.89358362285181
  H   -4.60735539745004     -6.47636622615950      8.16604085317339
  H   -5.82294920010482     -5.15903105836032      8.15330456611838
  C   -2.57476725300580     -4.80782108564408      8.36648186228433
  H   -1.98563706310630     -4.10375524379793      8.97444703963682
  H   -2.29659571302095     -5.84126322934881      8.66045324342813
  O   -3.94142166936646     -4.56967955780307      8.65841374931492
  C   -1.54509308204957     -2.34173344729272      1.66104142257489
  O   -0.54917102649717     -2.66708742646083      2.37086149939138
  O   -1.64868420987673     -1.26772787225233      0.98240214583930
  H   -0.87332652300151     -0.11515174341515      1.34143962348310
