# Supplementary material for: Tetrameric self-assembling of water-lean solvents enables carbamate anhydride-based CO2 capture chemistry
Source: Nat Chem. 2024 Apr 8;16(7):1160–8. doi: 10.1038/s41557-024-01495-z (PMC11230897; doi:10.1038/s41557-024-01495-z)
Supplement: Supplementary file 5 — DFT optimized structures of all compounds. [file 41557_2024_1495_MOESM5_ESM.zip › opted-structures-dmf/geoopt-tetramer-3co2-e1e1e2e2-config2.xyz]

165
Coordinates from ORCA-job input-geoopt
  C   2.72406100708742     -4.60773676067026      4.64988335905163
  H   3.52769908267334     -5.24068708327327      5.05938167536142
  H   1.81307044474812     -4.82876392051968      5.22262753294891
  N   3.08985441633959     -3.21529071990678      4.89914687396429
  C   4.47752422413870     -2.80003858017689      4.77020906567634
  H   5.12480790596432     -3.60869111326570      5.14121413024207
  H   4.63647321204137     -1.91806057760711      5.40468847528908
  C   4.85481704870348     -2.42309479564907      3.33597880049278
  H   4.00867677463989     -1.88395235018929      2.86839989160774
  H   5.04178851084986     -3.32531652913567      2.72165769458917
  O   6.00621635420262     -1.61108626386569      3.37640664580283
  C   6.45692472598848     -1.20501649534600      2.09590971180174
  H   6.70032533531091     -2.09690018435700      1.48258736035929
  H   5.64678064717953     -0.66520486009296      1.56363458743734
  C   7.67164718081533     -0.31482163794106      2.25835409864210
  H   8.49039168253246     -0.85968404538377      2.75644867227371
  H   7.42522471515530      0.57156186444425      2.86252807267234
  H   8.03139062022151      0.02238876222948      1.27293389497522
  C   2.49600743820350     -4.94443251017446      3.17365374005951
  H   3.44934929362080     -4.87411629777571      2.62651918976188
  H   1.81961328638745     -4.18967890869339      2.74204026853356
  C   1.89398730313320     -6.34822573480777      3.00451728136215
  H   2.49255510197810     -7.06951408608349      3.58917738592965
  H   0.88065336572367     -6.35263238895722      3.44461104002493
  N   1.79862973912390     -6.86041853855034      1.64481427162395
  C   3.07172336064122     -7.18766174465073      1.01975271821532
  H   3.65754483004118     -7.83444420237246      1.69403465324456
  H   3.68638247063398     -6.28329592638544      0.80904402656578
  C   0.96416518398340     -6.07520441622318      0.74560821581358
  H   1.41543911731629     -5.08468136353970      0.51239093129120
  H   -0.01889923286149     -5.88806302052748      1.20660481526029
  C   2.82206078977944     -7.91973127940182     -0.29374236871916
  H   2.33973176924470     -8.89609029679112     -0.07933305259169
  H   3.77198310991020     -8.11012905983999     -0.81716498946385
  C   0.76861857994130     -6.83265910517331     -0.56048828116000
  H   0.20465624827785     -6.21971258848125     -1.28081345418382
  H   0.18843043512347     -7.75807613319002     -0.36236994111397
  O   2.00857381275979     -7.15664725320134     -1.16789623304848
  C   2.14061854277821     -2.24169471626641      5.03386562486231
  O   2.43938365271628     -1.04820030234836      5.17663785810183
  O   0.90087976189882     -2.68811443070655      5.01672791085802
  H   0.21991862461148     -1.90400464808399      5.08128309765280
  C   2.63367532051033      0.73205220127675      2.52161248354340
  H   3.46437174930989      0.10533748594072      2.16889930324709
  H   1.77148959403063      0.07337463141697      2.67940182319839
  N   3.00817678685902      1.25552248317556      3.87107812538509
  C   4.45838340014430      1.39500764608023      4.15463946393672
  H   4.93696114459869      0.41303977771935      4.03199026585707
  H   4.54709253233524      1.69716237967579      5.20831255220740
  C   5.14061262805414      2.43664083357194      3.28203031870205
  H   4.59042800312950      3.39768846374663      3.33183808246750
  H   5.15573337125642      2.11665795471613      2.22220852177269
  O   6.45113780285603      2.58290894569549      3.77238034684071
  C   7.24275384196554      3.47601872382138      3.00803173500661
  H   7.28827356127049      3.13423063140613      1.95386010622623
  H   6.77190999303564      4.48023245809295      2.99892238353115
  C   8.63136817411294      3.54385661835992      3.60762625117257
  H   9.12564902655965      2.55925943368170      3.57342728620386
  H   8.58733679668289      3.87298969261717      4.65851062358735
  H   9.25278901421061      4.26013958952305      3.04680453627735
  C   2.28979259030796      1.80541063752009      1.50291696154238
  H   3.12345130845060      2.51560113951425      1.39971234071485
  H   1.41734398918113      2.37881489332005      1.85147857583921
  C   2.00011556256883      1.14435390573615      0.14366698293507
  H   2.86633548098539      0.51520828569458     -0.12889143528890
  H   1.13843325395849      0.46373927266979      0.25330703750584
  N   1.72946152307104      2.03371152178020     -0.97196706308494
  C   2.84048027907547      2.89560532036176     -1.34922669347396
  H   3.75186081904005      2.28657975499186     -1.47040289010055
  H   3.05799654487143      3.66942184424813     -0.57940150280756
  C   0.48568396042218      2.78589750917237     -0.87836199072799
  H   0.50685678763466      3.53123383799911     -0.05364558182827
  H   -0.34724900326051      2.09480106446448     -0.66917827094322
  C   2.51873272531148      3.59813614636434     -2.66083076175553
  H   2.44021260739194      2.84408096984460     -3.47100872365173
  H   3.31524235500292      4.31059016444258     -2.92519748271023
  C   0.21888821374399      3.50948501711340     -2.19260483208642
  H   -0.65472483577522      4.17051171200848     -2.10688485065691
  H   0.02870506118787      2.75995951673845     -2.98829498513259
  O   1.31307915656787      4.33578296904411     -2.56532745557389
  H   2.63669337366140      0.56157128856037      4.55060319034828
  C   0.09085826554932      5.72068376111811      4.23907128535895
  H   -0.53137735736259      6.48694359845331      4.72748765959101
  H   1.14007997836883      6.03138015429813      4.35143109532224
  N   -0.11266837404894      4.47786645300270      4.98400752583065
  C   -1.30893205025404      4.37864021822946      5.81122150712870
  H   -1.36755698445979      5.26779310023954      6.46302577995668
  H   -1.23665004152969      3.49827687480278      6.45868072066439
  C   -2.59115391405270      4.27106245211563      4.99471947525358
  H   -2.52695205964989      3.39818268343504      4.32466686223813
  H   -2.73144667799417      5.17221253013574      4.36343493228762
  O   -3.66448857457252      4.13729726289930      5.89723617267981
  C   -4.89178423891480      3.85623743629172      5.25848745485060
  H   -5.13993808841420      4.65799028522647      4.53097374543439
  H   -4.80909528522580      2.91640444515122      4.67544780112827
  C   -5.98290563346820      3.73439477901397      6.30199233248457
  H   -6.08927610967954      4.67244493367694      6.87110939268674
  H   -5.75273517130312      2.92418075739761      7.01316814241252
  H   -6.94872048386015      3.50953615474251      5.82167542484632
  C   -0.27227386741038      5.63892008173571      2.75503268088186
  H   -1.22724121417898      5.10266740674149      2.64725330806614
  H   0.48847294953004      5.04688431473150      2.22179766222708
  C   -0.39805236267739      7.04858088584899      2.15342945747354
  H   -1.15302510462696      7.60317927729667      2.74136536293214
  H   0.55704157155944      7.58739036819779      2.28419722643197
  N   -0.77472555612337      7.14174008648467      0.75176523607451
  C   -2.05056770970796      6.51802540626876      0.42950348997899
  H   -2.82356170287873      6.88249113478437      1.12639628862403
  H   -2.01822238299735      5.41157218507809      0.52510335947611
  C   0.25615057053574      6.74437784257355     -0.19745018023888
  H   0.49344865490185      5.66215208764314     -0.14035839782560
  H   1.18681704857890      7.29459892761322      0.02130115877364
  C   -2.44677172634749      6.86795388898328     -0.99726343598969
  H   -2.62062924711778      7.96115639740181     -1.07297173229556
  H   -3.37441431738922      6.34782525124524     -1.28092478653200
  C   -0.19232482919509      7.06827384626002     -1.61726333650334
  H   0.53100541057729      6.66924797298797     -2.34075149275482
  H   -0.26557066093521      8.16877555815203     -1.73744795672870
  O   -1.44675485061505      6.47175951644664     -1.92094092017991
  C   0.85923487465600      3.52708963483137      4.94612241377355
  O   0.68660033440837      2.41101207809387      5.62619545520427
  O   1.91243324654290      3.71022123872988      4.30634416192255
  H   2.53865878889666      2.18825048539317      4.05793604431914
  C   -0.62919380557751     -1.06455920773017      2.49129443390173
  H   -0.37834413231127     -0.78794543056738      1.45629624039155
  H   0.28194404630239     -1.50380126472259      2.92423647018219
  N   -0.95089142870955      0.16454118693403      3.20561791257923
  C   -1.32773965745122      1.35146955153700      2.45410964212635
  H   -0.81083504625327      1.33485362381737      1.48495885189306
  H   -0.99386051225599      2.24862356410853      2.99184048837822
  C   -2.83387263801505      1.44206136644103      2.23882027456226
  H   -3.34488350714827      1.29709950335325      3.21038188056898
  H   -3.17348106494622      0.63032099430854      1.56303982804860
  O   -3.15278553430027      2.70347926599469      1.69478447848704
  C   -4.53676722977125      2.85543303743873      1.44440432061888
  H   -4.86585754364126      2.11588235099853      0.68459297803449
  H   -5.11251318538955      2.63604327108385      2.36629446941913
  C   -4.82810586486739      4.26268530954705      0.96914879484526
  H   -4.28803953641507      4.48704902907236      0.03604096758730
  H   -4.53357492139062      5.00438570362408      1.72801289986174
  H   -5.90708961202811      4.37750331805642      0.77694582857100
  C   -1.72176981052558     -2.13552707058521      2.49121389805286
  H   -2.62596047262414     -1.75159353931317      1.99000275056303
  H   -1.98758693962176     -2.35526226237002      3.53568552174986
  C   -1.20616446796584     -3.40658085842287      1.80118133976295
  H   -1.04906717905178     -3.20321486004864      0.72669393107477
  H   -0.21470329928198     -3.64614767268987      2.21967886206837
  N   -2.02050333929043     -4.60798232439234      1.91489956971920
  C   -3.31974727970933     -4.54482629736402      1.26249803310739
  H   -3.19139479282610     -4.20102879263096      0.22260647324842
  H   -4.00974428474248     -3.83221317293369      1.76734698330676
  C   -2.13111723923203     -5.14807395512194      3.26249194032176
  H   -2.72092881544065     -4.48746629103094      3.93561351758955
  H   -1.12349079996056     -5.24787043476609      3.69769178368248
  C   -3.96097059485337     -5.92753338372303      1.26565281819748
  H   -3.35730594462321     -6.61171354878911      0.63363734977752
  H   -4.97948754362441     -5.88186103915825      0.84973487983973
  C   -2.80251104664333     -6.51465959579221      3.21262885964551
  H   -2.96893082046183     -6.89941126628625      4.23075868176455
  H   -2.14494148703376     -7.22945389266229      2.67548459677208
  O   -4.06956518983246     -6.44718138030165      2.57982319850441
  C   -1.05997449454610      0.16498335510771      4.58579246440179
  O   -0.80996453597489     -0.89028413372842      5.22819459784207
  O   -1.42093569427915      1.25995870705211      5.13959325314163
  H   -0.27034983868976      1.96573030371909      5.51649452821006
