# Supplementary material for: Tetrameric self-assembling of water-lean solvents enables carbamate anhydride-based CO2 capture chemistry
Source: Nat Chem. 2024 Apr 8;16(7):1160–8. doi: 10.1038/s41557-024-01495-z (PMC11230897; doi:10.1038/s41557-024-01495-z)
Supplement: Supplementary file 5 — DFT optimized structures of all compounds. [file 41557_2024_1495_MOESM5_ESM.zip › opted-structures-dmf/geoopt-tetramer-3co2-intermediate1.xyz]

165
Coordinates from ORCA-job input-geoopt
  C   4.36158564014093     -1.53789245842852      2.82376436653034
  H   4.68483516490247     -0.52230863854792      2.53957100840251
  H   3.45391060461186     -1.42619759918490      3.43782573391325
  N   4.01185600349640     -2.24734972196840      1.59758752899487
  C   4.48484445871062     -1.71769342533136      0.33465961460818
  H   4.10800530733727     -0.69183514654869      0.17576974446134
  H   4.07990588089041     -2.35082176265088     -0.46186698629885
  C   6.00246284405576     -1.71895615334528      0.20225792779360
  H   6.39358411054763     -2.74856765611087      0.34218657245606
  H   6.47423478821112     -1.08553031867740      0.98096959463359
  O   6.31089777892724     -1.22850727080292     -1.08126016106970
  C   7.69558642224606     -1.11739782130605     -1.33312628126819
  H   8.16847075525742     -0.45110907246256     -0.58108734080439
  H   8.18591819025578     -2.10817500058973     -1.22823097086890
  C   7.90550598285886     -0.57031147541600     -2.73022843095617
  H   7.44148822105912      0.42406418898619     -2.83517670041481
  H   7.45900546674031     -1.23973850159506     -3.48359931178033
  H   8.98154412027573     -0.47483373645597     -2.94691558115203
  C   5.44704013687081     -2.21510891009704      3.65934084910534
  H   6.36852256215139     -2.30780181884269      3.06098671316826
  H   5.10260510886475     -3.23353649765964      3.89426550175817
  C   5.72897450287837     -1.43641141391711      4.95125481062882
  H   6.03651614223294     -0.40675726739915      4.69301998567953
  H   4.78829915954714     -1.34569965258286      5.52476035469332
  N   6.74023982655630     -1.98774367528960      5.84392878366786
  C   8.09767485174361     -1.97708046708887      5.31822088579988
  H   8.34102567567959     -0.96602062883996      4.95108293341688
  H   8.22923087833072     -2.68083366663858      4.46568451432553
  C   6.41246221408138     -3.28519697844595      6.41749428233670
  H   6.40710734337179     -4.09641715164148      5.65553114102430
  H   5.40486112462099     -3.24570266728387      6.86438905352598
  C   9.07524638080713     -2.36670835850311      6.42071703853744
  H   9.06075940976073     -1.58878367823212      7.21207697695702
  H   10.09934766694757     -2.43822590508319      6.02259042782593
  C   7.43271195395557     -3.64185331899011      7.49208254238019
  H   7.24552325264685     -4.65418294556501      7.88266935226523
  H   7.34561337279299     -2.92200462977444      8.33231186131095
  O   8.75275688278264     -3.63094156441572      6.97551544010991
  C   3.05777132831825     -3.24824801855148      1.64421367852499
  O   2.52450291654857     -3.66798710159846      0.58004977674686
  O   2.78025036755169     -3.68912795931225      2.81524221205935
  H   1.43895643917158     -3.77133140137656      3.08536783419974
  C   -0.25948358709169     -2.16864170530076     -0.95770317541804
  H   -0.45687007359159     -2.78574685579379     -1.84691555716201
  H   -0.49508042413540     -2.77089077561260     -0.07517799269509
  N   1.20696310905214     -1.87768210213958     -0.92006717837087
  C   1.88519289774811     -1.78195663857913     -2.23727689183865
  H   1.88626061448106     -2.78155830118305     -2.69597361751279
  H   2.92612082160183     -1.48908902459719     -2.04747989029910
  C   1.25904202047581     -0.75360213917801     -3.16620607734592
  H   1.04160265170722      0.16960825327234     -2.60366530295469
  H   0.30078423089916     -1.12493739196805     -3.57812269501512
  O   2.17714239000100     -0.48896849247073     -4.19725235289417
  C   1.63416566160356      0.35592681528586     -5.20170738382528
  H   0.89981181971116     -0.20982909934062     -5.81247361762732
  H   1.08055830259343      1.19059479567593     -4.73111723280751
  C   2.75623473444337      0.88222957208241     -6.07106267152392
  H   3.30871469295949      0.05506523972025     -6.54659782595983
  H   3.46927353045846      1.47391076699324     -5.47423522848907
  H   2.35144324493813      1.52819666141690     -6.86660377790625
  C   -1.09916435074049     -0.89956869310781     -0.96107794493053
  H   -0.83458502768841     -0.27189625410903     -1.82147360122923
  H   -0.86707150237754     -0.31654519423761     -0.05879690313882
  C   -2.60570274543484     -1.19520545953230     -1.01400249629861
  H   -2.79566968318292     -1.99909076633511     -1.74518845003770
  H   -2.93906633545060     -1.57422110609205     -0.03329073014745
  N   -3.44450853910512     -0.06162086191584     -1.38212071674805
  C   -3.31600629056698      0.35158785616988     -2.77477628782913
  H   -3.48085674383943     -0.52035678304452     -3.42921630364489
  H   -2.30571377780169      0.75460175513605     -3.00869230255352
  C   -3.33482898043152      1.08275128047901     -0.48557574199140
  H   -2.32589631926610      1.54696014954249     -0.51772580541527
  H   -3.51044148277851      0.75349885664576      0.55237926796749
  C   -4.35017064258983      1.42326296403749     -3.09186472572923
  H   -5.36688479272039      0.98787609488275     -3.00607381935838
  H   -4.21820191989539      1.79842906393994     -4.11747082586466
  C   -4.36333629421219      2.14059252894326     -0.86383217442098
  H   -4.23009768092114      3.04272145717053     -0.24934334682824
  H   -5.38382826349155      1.74293141298836     -0.68759425369603
  O   -4.22729998188585      2.53527431268748     -2.22030115291344
  H   1.71109257460815     -2.62130574749733     -0.34476925465929
  C   2.36491298000648      3.21654548669583      0.05172905102349
  H   2.90756643251420      3.99573068786625      0.61073406230533
  H   3.09130325576935      2.44648454945202     -0.23941587841860
  N   1.40998356349458      2.59543960116895      0.96872517329958
  C   0.59366626827055      3.45618218861867      1.81795248627459
  H   1.06515894941240      4.44932320172495      1.84375917037695
  H   0.57867434847074      3.06473035778854      2.84558900510143
  C   -0.84429130697683      3.59766097877608      1.32823342098583
  H   -1.32600489947029      2.60299708418799      1.29752474967894
  H   -0.86349184903219      4.00568193955045      0.29865110262811
  O   -1.51942699687540      4.45230193039455      2.22010234063292
  C   -2.89381232326124      4.59635195430141      1.92801838586183
  H   -3.02705832090104      4.99064302103035      0.89875795560593
  H   -3.39432893636976      3.60622832680105      1.95529449133698
  C   -3.52382174462825      5.53378349220005      2.93740339966521
  H   -3.04783789500459      6.52730345692965      2.89997644680119
  H   -3.41403670351986      5.13708378174154      3.95995987471350
  H   -4.59830693501131      5.65637518418420      2.72696235223490
  C   1.72106037644519      3.82650744921136     -1.19601932894926
  H   2.49593692417191      4.39569385233654     -1.73613606933977
  H   0.95012618305997      4.55390283019276     -0.89397846264394
  C   1.11873538362409      2.74918824932263     -2.10867384131841
  H   1.94339287216302      2.14827874670570     -2.52842021271875
  H   0.51011548230678      2.06344978855852     -1.49889974769521
  N   0.27985059718031      3.19677039690502     -3.21057109350129
  C   0.93907782370268      4.05851240534106     -4.18163112345455
  H   1.87588982541027      3.58328564189063     -4.51723011693483
  H   1.20071914853662      5.05067333023993     -3.75140407381579
  C   -1.01174065058082      3.74167849015929     -2.81348681962286
  H   -0.91174542029021      4.70956874310864     -2.27324225132589
  H   -1.52068585712732      3.03735573669023     -2.13966206821747
  C   0.02200463283510      4.27851163163753     -5.37913500965566
  H   -0.12230041856434      3.31664658400187     -5.91386267519953
  H   0.47308443046092      4.99671051140672     -6.08144995327835
  C   -1.87495160961325      3.96155434316870     -4.04730633871790
  H   -2.82810912584949      4.43439068324627     -3.77098259533556
  H   -2.09735769193651      2.98145391702587     -4.51544209907564
  O   -1.23142296664027      4.80949619402937     -4.98575083743248
  C   1.27815837351186      1.24204048288883      1.01442878132658
  O   0.39557602458349      0.82213601607305      1.90022426582505
  O   1.93208273150159      0.47990789804388      0.28291289719831
  H   1.38227531155089     -0.99025536003541     -0.38508230193037
  C   0.19481171067599     -4.17825152770546      4.73784495454498
  H   0.51955109498603     -5.22893853258848      4.69535578193371
  H   0.92162091545955     -3.62560441541449      5.34671999053751
  N   0.33208650788002     -3.63606436945685      3.36149987877365
  C   -0.39451464283217     -4.35950223718068      2.28869760759423
  H   -0.25895321386753     -5.43469763004450      2.47406027838030
  H   0.12157645993740     -4.12308748345978      1.35146920367449
  C   -1.87455507793293     -4.02358985142674      2.14337616295723
  H   -2.04102674218027     -2.93493136384612      2.24959743998593
  H   -2.48284213879840     -4.52842186423038      2.91525716463342
  O   -2.25667134642596     -4.46524910768107      0.85940208150065
  C   -3.65197912014970     -4.41312050914768      0.63223928112149
  H   -4.17818833680463     -5.04879134834352      1.37411460131418
  H   -4.02561485064253     -3.37960496158508      0.77840813949940
  C   -3.94236750759194     -4.89019725555128     -0.77524393199371
  H   -3.58567869731240     -5.92323002533178     -0.91816396505980
  H   -3.44476549315294     -4.24731182579776     -1.51877463208726
  H   -5.02659380197078     -4.86818856207927     -0.96973476344539
  C   -1.19422082758653     -4.05916751197748      5.35217827076235
  H   -1.87728288845221     -4.78915906746543      4.89333892847835
  H   -1.59182228375957     -3.05474214405527      5.14516303399544
  C   -1.13697377684028     -4.28767361447942      6.87130721837765
  H   -0.66579281803191     -5.26602253278731      7.07371959947324
  H   -0.47702852712884     -3.52119922658299      7.31610974827994
  N   -2.40750167928399     -4.25094685345048      7.57834986993493
  C   -3.31435293516374     -5.35155517342586      7.28631354726622
  H   -2.77855228513328     -6.30877814661375      7.39890225492113
  H   -3.71050398382410     -5.31134901104513      6.24657420028340
  C   -3.10294419412502     -2.97257699617552      7.52867886501103
  H   -3.48372692729223     -2.73743377712686      6.50948098009162
  H   -2.40878872282347     -2.16524483731708      7.81586867336781
  C   -4.49120548700401     -5.31327199404199      8.25416378725641
  H   -4.12304274288693     -5.50501085600297      9.28339019893987
  H   -5.22692013004774     -6.09141000185166      7.99814088476439
  C   -4.28420776817758     -2.99518950665251      8.49092745725488
  H   -4.86700129300689     -2.06474584291883      8.40820480971507
  H   -3.90704197242271     -3.08038665399202      9.53116404643682
  O   -5.16549070889673     -4.06741317742579      8.20308533941472
  C   0.28008736938483     -2.10939897561782      3.28261286468295
  O   0.36576261678366     -1.50890629205380      4.34070195090521
  O   0.22020058420238     -1.69616649147385      2.09718023415161
  H   0.36444629808766     -0.20881342762575      1.96676420996023
