# Supplementary material for: Tetrameric self-assembling of water-lean solvents enables carbamate anhydride-based CO2 capture chemistry
Source: Nat Chem. 2024 Apr 8;16(7):1160–8. doi: 10.1038/s41557-024-01495-z (PMC11230897; doi:10.1038/s41557-024-01495-z)
Supplement: Supplementary file 5 — DFT optimized structures of all compounds. [file 41557_2024_1495_MOESM5_ESM.zip › opted-structures-dmf/geoopt-tetramer-3co2-intermediate2.xyz]

165
Coordinates from ORCA-job input-geoopt
  C   4.12497437987798     -0.42570274260954      2.07632231614232
  H   4.95587655529548      0.14319492290511      1.63242855144309
  H   3.31386212170819      0.28896314010467      2.27569522613036
  N   3.67265026409695     -1.38174458282848      1.06739819261911
  C   4.57420929927999     -1.79252988793800      0.00533879676900
  H   5.20592551592639     -0.93458519157014     -0.27188427334441
  H   3.97902862770140     -2.07468487443510     -0.87381276532485
  C   5.46197589863585     -2.97167228064194      0.38805022541992
  H   4.82546124801669     -3.82201463052902      0.70775729663964
  H   6.11014080056357     -2.70707113837131      1.24824541140516
  O   6.23902822816507     -3.31297978211974     -0.73373029916732
  C   7.11665598578783     -4.39671208351750     -0.50788756679012
  H   7.80736808875080     -4.16070126079691      0.32881676808661
  H   6.54241299042721     -5.29508306191130     -0.19821522372247
  C   7.89745941241445     -4.67907348215642     -1.77487333873705
  H   8.48809836389648     -3.79803132892849     -2.07485950221774
  H   7.21801935760989     -4.93649288332734     -2.60380194078916
  H   8.58862217545115     -5.52281436078529     -1.61924879952181
  C   4.57302773142927     -1.06278987242504      3.39239504275992
  H   5.36506379632125     -1.80207692044601      3.19160001859627
  H   3.72043964011471     -1.60659182562479      3.82864340736584
  C   5.07930061754698     -0.00030903513166      4.37840606319497
  H   5.97009774436304      0.49233138347831      3.94778955265350
  H   4.30911566177291      0.78486261742715      4.48485176788961
  N   5.42532597112018     -0.46003138190684      5.71590101766637
  C   6.52675500993529     -1.40977530008614      5.77813339633981
  H   7.38550781236386     -1.01537420964304      5.20943187128519
  H   6.26071455045883     -2.39694195951201      5.33772256749506
  C   4.30150510408892     -0.91147750279479      6.52368801568660
  H   3.85657270946797     -1.85797074552126      6.14220035571834
  H   3.50881758706472     -0.14496029864525      6.50998961661769
  C   6.93370604435577     -1.62467796249300      7.23124790206481
  H   7.34202134092705     -0.67692335973549      7.63962710271324
  H   7.71387024586619     -2.39832289084950      7.30389331510535
  C   4.76375445930185     -1.13809730590259      7.95827388336394
  H   3.94552271117283     -1.55232746095484      8.56756651937343
  H   5.07124194750343     -0.16748415221083      8.39980972099337
  O   5.83757575694654     -2.06183270757458      8.01686808602292
  C   2.44094222392827     -1.96421166273042      1.13787297065289
  O   2.06525454952100     -2.84846621341283      0.36734547631906
  O   1.69268742043781     -1.47818301888354      2.12529319431449
  H   0.77862054231748     -1.89953223966941      2.11754701760726
  C   -1.10355445792922     -2.23423569806930     -2.04231673927901
  H   -1.12825489112784     -2.91488575153450     -2.91607974491611
  H   -1.54786200922036     -2.78600740417120     -1.20006651350913
  N   0.28721495460356     -1.91239173374739     -1.68432275847515
  C   1.25159698885884     -1.86600389903523     -2.78901848540376
  H   1.26649130151624     -2.81582933560179     -3.35736570779476
  H   2.24874123255686     -1.73301436317614     -2.34282423065964
  C   1.02184835523786     -0.69490665983102     -3.74073039180960
  H   0.68834596265471      0.19106051391589     -3.17027171973428
  H   0.22577639539092     -0.92699844735408     -4.47644069211145
  O   2.23597411777445     -0.42102250029080     -4.40009055385559
  C   2.13223732320520      0.62499982035426     -5.34851398907463
  H   1.46833380840410      0.31647690226425     -6.18357367792084
  H   1.66699829895284      1.51676374310209     -4.88300447570719
  C   3.51543185180307      0.95913788353163     -5.86697969151884
  H   3.98254294049367      0.07771820676713     -6.33643681357147
  H   4.16856241421336      1.29739194899271     -5.04607867036021
  H   3.46024368787277      1.76250657556979     -6.61913291402886
  C   -1.93648961202516     -0.98480194545898     -2.30956451169916
  H   -1.47875100866908     -0.39711422046498     -3.11717958245345
  H   -1.90434248812827     -0.36215818291359     -1.40381836580081
  C   -3.39551546177530     -1.29437440653490     -2.67183819504180
  H   -3.43038434514417     -1.79496602906666     -3.65633480280792
  H   -3.81262062556437     -2.00898785891884     -1.94244813032537
  N   -4.28711384325846     -0.13953933349378     -2.71627784351200
  C   -3.90249904079494      0.85526043567001     -3.71000237799714
  H   -3.84138389128216      0.37448463806897     -4.70140697225713
  H   -2.90642954893487      1.29432564641854     -3.49862997256542
  C   -4.53071821194452      0.46746286633372     -1.41151198121214
  H   -3.60616111134677      0.88429029081853     -0.95515684000759
  H   -4.92212515144826     -0.29958792198428     -0.72401202415228
  C   -4.92333817949262      1.98367827965301     -3.75972021644361
  H   -5.88914325932703      1.59569292043892     -4.14449578062875
  H   -4.57700676349650      2.78194833779939     -4.43413546197384
  C   -5.54519219378945      1.59308784947752     -1.54440103850558
  H   -5.68414147058376      2.10551632802453     -0.58020230022327
  H   -6.52277719654093      1.17582605465738     -1.86156519993146
  O   -5.11402435009361      2.56829708839943     -2.48178298916534
  H   0.65006542066808     -2.56848492204910     -0.98555219918818
  C   2.80607056638162      2.23031641945190      0.19136738468892
  H   3.45980532917772      2.59762308296556      0.99597065035851
  H   3.24626822044275      1.29466158450315     -0.17826847270454
  N   1.51905611837103      1.91413434215263      0.81848566592798
  C   1.07706074828226      2.68461494949773      1.97359985167893
  H   1.96222168014374      3.13280996474059      2.44786320328952
  H   0.60951070461780      2.00450749292210      2.70003984378666
  C   0.07487858103451      3.78242505788287      1.63418749998766
  H   -0.79798383942475      3.34006349217919      1.11589280207329
  H   0.52761753722217      4.52341173256252      0.94480754932215
  O   -0.31365661798515      4.39307777270445      2.84045289235380
  C   -1.26887393131328      5.42017713290396      2.67205215089193
  H   -0.86813138815316      6.20924754618746      2.00148529022227
  H   -2.17776996729013      5.01866468823344      2.17639018502596
  C   -1.61678048806904      6.00332428855771      4.02609328107528
  H   -0.72105699762341      6.42317760217374      4.51247192643145
  H   -2.03722654786374      5.22921204519594      4.68868102405983
  H   -2.36134351990540      6.80819538584783      3.91770466970719
  C   2.76753482515498      3.27326430563352     -0.93424495112468
  H   3.78966212177015      3.67694284313130     -1.02444350083715
  H   2.14261512368514      4.12316604759663     -0.61626635062475
  C   2.31309738178046      2.75118272027998     -2.32704152310808
  H   3.12125468103394      2.93389245991417     -3.05409481053848
  H   2.17606702825309      1.66198014546326     -2.28222870142768
  N   1.10142162089539      3.32859966693925     -2.89952873246120
  C   1.20702949007257      4.74790763759051     -3.20974133939291
  H   2.10104739508387      4.91829573547771     -3.83270752298906
  H   1.31642148400468      5.37106907452801     -2.29406613601760
  C   -0.12778681458204      3.03698670857194     -2.17130452422253
  H   -0.13342346311955      3.49895624197409     -1.16248771106101
  H   -0.22394598732893      1.94897468185620     -2.03850446634579
  C   -0.03326732916566      5.21466548397024     -3.95999094872683
  H   -0.07637170734706      4.71225552862052     -4.94889895222081
  H   0.00485967343207      6.30231059367728     -4.12742071499950
  C   -1.32934154514688      3.55653063295412     -2.95126658252698
  H   -2.25939420867028      3.41383390492424     -2.38115036837955
  H   -1.41880633563488      2.99224390776826     -3.90190444696223
  O   -1.21308642266699      4.94313301940331     -3.22481166429450
  C   0.73641803275714      0.88721802790722      0.39695532398307
  O   -0.36146361081238      0.65218663097426      0.93671224291893
  O   1.22298610861411      0.20352569033713     -0.60833931574015
  H   0.65308249872950     -0.61428953878565     -0.93832131271275
  C   -2.56735304527304     -4.46208568624509      2.50947630927730
  H   -3.19809483046901     -5.25120909180144      2.07215476362611
  H   -1.52104826240650     -4.78994259645718      2.42567210292337
  N   -2.72799470859199     -3.26366904014885      1.68959012338259
  C   -4.00121031499476     -2.98623799467708      1.03601244966705
  H   -4.52952278308313     -3.94018273486086      0.89804894172257
  H   -3.81311251794992     -2.56293981554809      0.04103090713262
  C   -4.88770736215396     -2.01672071546293      1.81275315714378
  H   -4.32328652599166     -1.09101645984298      2.03501228898973
  H   -5.19444421996878     -2.45869496350657      2.78187796178440
  O   -6.01407174204909     -1.73572592967837      1.01382031784352
  C   -6.88443742606460     -0.77373227063780      1.57794296985671
  H   -7.23516119037726     -1.11895356176895      2.57264815236866
  H   -6.34062723148769      0.17888156782190      1.74599644943233
  C   -8.06133539217967     -0.55848511185778      0.64936020200470
  H   -8.60332724436628     -1.50317741722786      0.48070573841374
  H   -7.72951471362420     -0.16987945744276     -0.32674475407542
  H   -8.76330677807024      0.16926172249263      1.08703751731103
  C   -2.91948814210577     -4.25396419473284      3.98247854074363
  H   -3.97736115319183     -3.95669700954930      4.06927918503086
  H   -2.31274744803369     -3.41977068210814      4.36967037342685
  C   -2.65646377991575     -5.52191356489136      4.80778760919188
  H   -3.27477325610491     -6.34597528416537      4.40823425211130
  H   -1.60293074373945     -5.82476496256431      4.66857164906591
  N   -2.90515280805783     -5.43286738772979      6.23947731051066
  C   -4.29550009981975     -5.22228944194901      6.61534231691469
  H   -4.93178455222436     -5.96058086329804      6.09940857839633
  H   -4.66345744535812     -4.21020753605741      6.33292790954369
  C   -2.02489179100833     -4.52862946425787      6.96538942055686
  H   -2.20825328833116     -3.46082504471169      6.70992203495040
  H   -0.97574401423924     -4.75309524138956      6.70999531367033
  C   -4.44643562301142     -5.38627071166427      8.12302507152842
  H   -4.22520007480301     -6.43790156497751      8.40031277116990
  H   -5.47646591628752     -5.15508391176476      8.43617938217121
  C   -2.23282595249614     -4.70887359432078      8.46434190263042
  H   -1.63237231871546     -3.97838822765468      9.02845734490015
  H   -1.90812816458096     -5.72892574319014      8.75729986579536
  O   -3.58791460878337     -4.50561198941128      8.82786099763240
  C   -1.72179684837117     -2.34997393419252      1.67178821434852
  O   -0.66124511710631     -2.53106937439557      2.28789899356096
  O   -1.98757282401915     -1.27742419880606      0.94999568923743
  H   -1.24509340365149     -0.58011142859355      0.96214888452363
