# Supplementary material for: Tetrameric self-assembling of water-lean solvents enables carbamate anhydride-based CO2 capture chemistry
Source: Nat Chem. 2024 Apr 8;16(7):1160–8. doi: 10.1038/s41557-024-01495-z (PMC11230897; doi:10.1038/s41557-024-01495-z)
Supplement: Supplementary file 5 — DFT optimized structures of all compounds. [file 41557_2024_1495_MOESM5_ESM.zip › opted-structures-dmf/geoopt-tetramer-4co2-4e2.xyz]

168
Coordinates from ORCA-job input-geoopt
  C   2.05675328859025     -5.55023055022596      2.94788567598893
  H   2.55436252648051     -6.04641316172735      3.79994046178665
  H   0.98000214360217     -5.55421237847080      3.15613902939435
  N   2.49477968212586     -4.15682997653306      2.91596468158352
  C   3.91352456845649     -3.85674931957399      2.74256724299282
  H   4.49733328081926     -4.73312364748130      3.05808598926591
  H   4.19203470221543     -3.00707238113951      3.38130680636369
  C   4.21814889560746     -3.49211709250251      1.28857865145357
  H   3.46885653070568     -2.75599817186583      0.93809072540206
  H   4.12388463889957     -4.38457866425227      0.63889323859232
  O   5.51112067850887     -2.94704088122251      1.20439373637393
  C   5.85444522217454     -2.56235531749437     -0.11344237127968
  H   5.88634156524385     -3.45483971228811     -0.77338731937260
  H   5.07340068617423     -1.89251779338482     -0.52745404441082
  C   7.19943703783036     -1.86668441679873     -0.10021395654103
  H   7.97521488097181     -2.52640552104915      0.32190526217281
  H   7.16016143657159     -0.94749395803910      0.50664069947665
  H   7.49980844513880     -1.59449710191766     -1.12405292326531
  C   2.33922326303869     -6.33120381572440      1.66519879596430
  H   3.42601828345383     -6.45484144353059      1.53144396798422
  H   1.97172881322711     -5.74982427722601      0.80550431155518
  C   1.65387148590325     -7.70592497835059      1.70295118604393
  H   1.95852959392720     -8.23673261128854      2.62240895060280
  H   0.56334623149271     -7.54987120149219      1.77782508160114
  N   1.90606315190677     -8.59194912675028      0.57705509034258
  C   3.25166114156697     -9.13899528036154      0.49870271071665
  H   3.53077357987521     -9.57545803270294      1.47230218776331
  H   4.01240371290107     -8.36441312441520      0.24982321296980
  C   1.47406972031546     -8.08182817400887     -0.71717384844358
  H   2.10620123271906     -7.23339877933685     -1.06557307167355
  H   0.43896875205910     -7.71141901179142     -0.63769428245032
  C   3.29603431524280    -10.22386787000634     -0.57244745966593
  H   2.65645731193646    -11.07339139938341     -0.25403160647184
  H   4.32425612088957    -10.59567179748326     -0.70367983866948
  C   1.55563286181192     -9.19366481635827     -1.75273997797596
  H   1.30375471354838     -8.81042316253810     -2.75392454073500
  H   0.82960566344573     -9.99170642986083     -1.49173897350164
  O   2.86517155481385     -9.73526380296641     -1.83101705284592
  C   1.63970880358399     -3.10487190722373      2.90184681383204
  O   2.04781935725908     -1.93702160685783      2.99436623938646
  O   0.35323151240606     -3.40909363491231      2.78335810147731
  H   -0.16571985805883     -2.57933372939435      2.53723080528653
  C   0.52237679255249      2.56763913178350     -0.44267933288985
  H   0.03931391193497      2.57877167701231     -1.43137638913498
  H   -0.28068530474860      2.65303191152640      0.30123391082401
  N   1.15346171983167      1.26433464938496     -0.28065233323921
  C   1.71148923151368      0.57381980379380     -1.43811289540455
  H   1.16052456715262      0.90228802358646     -2.33025355542240
  H   1.55764426007279     -0.50697729678515     -1.32569789127654
  C   3.20865024060892      0.82862046524904     -1.61223040689566
  H   3.71123314070343      0.76726033410273     -0.62712306634954
  H   3.38722880100113      1.84921732796665     -2.00638135197685
  O   3.72039686636419     -0.14406445148366     -2.49197995485964
  C   5.08303299082487      0.05104254822867     -2.81749715608459
  H   5.20969222892906      1.01164069624566     -3.35922161893484
  H   5.68906021778329      0.12680485043956     -1.89198867592923
  C   5.56194133623305     -1.10598461988978     -3.66943448761554
  H   4.96304761270938     -1.18486593421276     -4.59148160109451
  H   5.47859876154350     -2.05904784082452     -3.12301362999174
  H   6.61626890627051     -0.96114722372947     -3.95419288829919
  C   1.48140265482001      3.75112413351556     -0.31207723635316
  H   2.21903267747290      3.72104673295407     -1.13057166223987
  H   2.03859643669218      3.65363265487599      0.63360760559987
  C   0.70107813272322      5.07121343273848     -0.33054826296049
  H   0.07147876162840      5.10579046007029     -1.23756586428435
  H   0.01362189459788      5.07313837343119      0.53016927585568
  N   1.47390692359976      6.30157297181916     -0.28443370968208
  C   2.28030560004215      6.58355530468117     -1.46173577752226
  H   1.65834213279810      6.47434712768632     -2.36568695690288
  H   3.14115227935422      5.88508258056398     -1.56184440077468
  C   2.22642168242464      6.52106741522575      0.94094519261966
  H   3.08294472839641      5.81766668528073      1.04194760952907
  H   1.56573866737943      6.36423689325756      1.80935570853537
  C   2.81630963884376      8.00816593703345     -1.38156201500262
  H   1.96980022298436      8.72317294961855     -1.44178276668007
  H   3.49877134934153      8.21137063252601     -2.22141901766941
  C   2.76268303336068      7.94739304096226      0.95932924943552
  H   3.40583627391978      8.10663278740465      1.83876843378798
  H   1.91251297091351      8.65819882060058      1.01761034317168
  O   3.55007665053512      8.22095933967613     -0.18769096644131
  C   1.35194323518737      0.77438696001606      0.96953598447766
  O   1.00781710698525      1.34896618547849      2.01094817796899
  O   1.97106570175175     -0.39607754424477      0.97658953213990
  H   1.94137467606187     -0.84650968675272      1.87573352032039
  C   -2.06162226012210      5.55313373719941      2.94025906176346
  H   -2.56141347166983      6.05043789220180      3.79035815689256
  H   -0.98536754956473      5.55767934420470      3.15107717377506
  N   -2.49935889109281      4.15960717925758      2.90948444156403
  C   -3.91783910933678      3.85904156775037      2.73455877871908
  H   -4.50222382508905      4.73553495944370      3.04868285470226
  H   -4.19687771708442      3.00983367504800      3.37368873848883
  C   -4.22072671817123      3.49313663191245      1.28051312700868
  H   -3.47051114499321      2.75739252154608      0.93126368701382
  H   -4.12663117868261      4.38523307840384      0.63031473787973
  O   -5.51316589930157      2.94686802862998      1.19541885198145
  C   -5.85467662242553      2.56084185342186     -0.12250304553141
  H   -5.88652879271428      3.45275855522366     -0.78321387632977
  H   -5.07260091247543      1.89130115287395     -0.53505643716515
  C   -7.19906914025307      1.86400936205075     -0.11034128656595
  H   -7.97599377659071      2.52335068350997      0.31025644914102
  H   -7.15974940073884      0.94530946155277      0.49725480822612
  H   -7.49787303826524      1.59073833448705     -1.13435302573917
  C   -2.34150915744850      6.33211522731078      1.65578362738373
  H   -3.42806349169827      6.45537694779706      1.51975902534585
  H   -1.97226890163146      5.74952191869853      0.79766556906896
  C   -1.65656286880925      7.70707119066942      1.69293253202766
  H   -1.96245908609288      8.23868049046638      2.61151530795136
  H   -0.56607088548001      7.55142915583772      1.76920867552484
  N   -1.90765733623083      8.59194205385462      0.56586128254973
  C   -3.25341670600999      9.13830532873415      0.48534155026473
  H   -3.53378276994459      9.57576355758436      1.45813481161224
  H   -4.01356914128680      8.36313032390905      0.23651678308312
  C   -1.47393144666858      8.08054590531238     -0.72729721156708
  H   -2.10502693407216      7.23120466871653     -1.07531344149729
  H   -0.43862095876726      7.71106693990728     -0.64625440675945
  C   -3.29712325531527     10.22186387326570     -0.58715508895560
  H   -2.65819826211086     11.07205213427538     -0.26921675141316
  H   -4.32536674494504     10.59307601689131     -0.71987484557267
  C   -1.55507219473567      9.19101599328426     -1.76437238531683
  H   -1.30195117486675      8.80653980958502     -2.76477019701513
  H   -0.82972831295109      9.98978997684952     -1.50371730885255
  O   -2.86480247725013      9.73184452098447     -1.84469846694941
  C   -1.64405310342055      3.10783952136691      2.89691325795471
  O   -2.05201975026090      1.93996702116304      2.98956089144377
  O   -0.35747674084115      3.41220831018862      2.77974120444014
  H   0.16188703588242      2.58216852360600      2.53561457593105
  C   -0.52127516285073     -2.56754400455348     -0.44088242244801
  H   -0.03718907618079     -2.57964218256128     -1.42907053611525
  H   0.28112630007459     -2.65206263862491      0.30385508672463
  N   -1.15271178363443     -1.26413400772621     -0.28094848285585
  C   -1.70842951548418     -0.57427146700724     -1.43993219909516
  H   -1.15593701287104     -0.90353754620186     -2.33083638525746
  H   -1.55442431179945      0.50655032030135     -1.32799653424938
  C   -3.20529931104548     -0.82895310344935     -1.61654142537260
  H   -3.70973122715417     -0.76609318825899     -0.63247549995484
  H   -3.38328182877575     -1.85012131096138     -2.00950674871625
  O   -3.71530774142210      0.14255473842954     -2.49857507246605
  C   -5.07781653946215     -0.05199747570541     -2.82495845745867
  H   -5.20471263771851     -1.01314390779437     -3.36566184279747
  H   -5.68459524975524     -0.12626295625495     -1.89982367827665
  C   -5.55533014972607      1.10432009194594     -3.67862117872697
  H   -4.95572731154265      1.18183404352897     -4.60032733152978
  H   -5.47184823696870      2.05797990451807     -3.13325902246808
  H   -6.60951069767130      0.95974445411459     -3.96405979603146
  C   -1.48027664539910     -3.75097936572118     -0.30989113802880
  H   -2.21753876673734     -3.72153757780120     -1.12872928376989
  H   -2.03785873453154     -3.65276640893028      0.63548842702501
  C   -0.70000417869660     -5.07113302589083     -0.32686309171529
  H   -0.07013696972967     -5.10667905813418     -1.23365600375263
  H   -0.01282889735473     -5.07216663826037      0.53406958410072
  N   -1.47296293744382     -6.30138895151688     -0.27975053280711
  C   -2.27922327031618     -6.58431813571135     -1.45694499394628
  H   -1.65709682012965     -6.47608883759248     -2.36090272942303
  H   -3.13987371149620     -5.88572447988051     -1.55781109436696
  C   -2.22567682567669     -6.51978921721697      0.94570052775254
  H   -3.08216960332295     -5.81625256748527      1.04601995781509
  H   -1.56514181557562     -6.36223621949751      1.81408619735945
  C   -2.81543122684586     -8.00878828085574     -1.37559157693238
  H   -1.96895425388094     -8.72389408084108     -1.43516434723759
  H   -3.49780969692245     -8.21265810511627     -2.21535622917512
  C   -2.76198186509724     -7.94607227259508      0.96523061967857
  H   -3.40520893064119     -8.10458276003579      1.84474604155790
  H   -1.91182933170156     -8.65685114536071      1.02413597766123
  O   -3.54930456540349     -8.22053607455075     -0.18162366100508
  C   -1.35340580363632     -0.77321316584486      0.96849302516702
  O   -1.01090176640155     -1.34682203610166      2.01099499587377
  O   -1.97296979859828      0.39701204664385      0.97363930777758
  H   -1.94425521942347      0.84833198469962      1.87238529955466
