# Supplementary material for: Tetrameric self-assembling of water-lean solvents enables carbamate anhydride-based CO2 capture chemistry
Source: Nat Chem. 2024 Apr 8;16(7):1160–8. doi: 10.1038/s41557-024-01495-z (PMC11230897; doi:10.1038/s41557-024-01495-z)
Supplement: Supplementary file 5 — DFT optimized structures of all compounds. [file 41557_2024_1495_MOESM5_ESM.zip › opted-structures-dmf/geoopt-tetramer-4co2-intermediate1.xyz]

168
Coordinates from ORCA-job input-geoopt
  C   0.33314478408383     -3.39375790327110      4.93263861383146
  H   0.76796966611926     -3.57339944549507      5.92655775379328
  H   -0.67079618075730     -2.97983274104935      5.08745670654206
  N   1.14013482222241     -2.30777489242845      4.30217335011119
  C   2.50749587654613     -2.71710324561974      3.87687620723369
  H   2.83864464539020     -3.54706407086045      4.51618491444577
  H   3.17676683621885     -1.86889341782845      4.05328100675301
  C   2.59376307823366     -3.08435470057897      2.40297352417087
  H   2.16757085580417     -2.26221337244080      1.79997668857805
  H   2.01594329131480     -3.99869798744879      2.17045294085778
  O   3.95552485911490     -3.26362465928850      2.10766545237573
  C   4.20354487232558     -3.50808228925137      0.73387083557718
  H   3.68735211236226     -4.43791296712190      0.41459962850951
  H   3.78848224019818     -2.68495226765770      0.12066717267903
  C   5.69820166187204     -3.63054116465952      0.52143724964267
  H   6.11165845747444     -4.46167499810531      1.11602165350483
  H   6.21139943809764     -2.70336362513720      0.82382801334850
  H   5.92228766179313     -3.81987208831894     -0.53980053827956
  C   0.27509864891303     -4.68799998138295      4.13748674985934
  H   1.28466833710591     -5.11431309843457      4.03872615008387
  H   -0.09458060097163     -4.48629771911911      3.12055207633230
  C   -0.63417454164399     -5.71590806472905      4.83911522496385
  H   -0.43102197304674     -5.69531520739064      5.92387419827173
  H   -1.68768592448275     -5.41015720181509      4.70894800852090
  N   -0.49694792234165     -7.09601449822401      4.39589584349952
  C   0.73186140879967     -7.75837543253391      4.81077374432662
  H   0.85695008552749     -7.65314556051611      5.90128080181679
  H   1.63479251051413     -7.32140934611663      4.32747434715187
  C   -0.74175294048336     -7.30011384725576      2.97589728349356
  H   0.03993033389688     -6.82430881375922      2.34527443583820
  H   -1.70505197871315     -6.84536837092350      2.70364629987827
  C   0.66012809565169     -9.23771601872812      4.44954035731557
  H   -0.14852126057784     -9.71739703235422      5.03902666606366
  H   1.60964037633100     -9.73992163098744      4.69122178287119
  C   -0.76925111140467     -8.78707897014789      2.65388899442055
  H   -0.86411549791950     -8.93252988329844      1.56707010758113
  H   -1.64325766969806     -9.25895385305047      3.14879320449413
  O   0.42908581754762     -9.42504665664972      3.06354942825193
  C   1.16102404691129     -0.96602305609998      5.27552924598680
  O   2.04229972614592     -0.17351700737808      4.93319874113487
  O   0.31670085322954     -0.99844328035424      6.13925470353982
  H   0.61108135710618     -1.94084651230880      3.48169988065434
  C   0.72361307775387      2.38181446928880      0.07598366379451
  H   0.29547236027502      2.04629027915929     -0.87906101767315
  H   -0.12543427491175      2.63543806363822      0.72512083297117
  N   1.42313743515826      1.23881604657509      0.65837323724367
  C   1.84871635372095      0.13799837557109     -0.19633012454570
  H   1.16715706748437      0.09089974289967     -1.05649352642085
  H   1.75136010062932     -0.80527973935077      0.35339855271555
  C   3.28043724028581      0.27354233586966     -0.69900072433354
  H   3.98227511256815      0.29246932098176      0.15801105422358
  H   3.40760866143363      1.22684674744150     -1.25101425942281
  O   3.53501719527908     -0.82750430778802     -1.53959552696975
  C   4.86504333489988     -0.88734167557505     -2.01894179564427
  H   5.12540780568863      0.06271878251794     -2.52944051618657
  H   5.57006600575993     -0.99645978031987     -1.17008091796121
  C   4.99456165080302     -2.05220435794458     -2.97821286556446
  H   4.32135246641154     -1.92348611800525     -3.84129142684429
  H   4.74079082075120     -3.00299283587128     -2.48268211364171
  H   6.02807408780973     -2.12456287335399     -3.35297985898568
  C   1.59484397690016      3.61827498961847     -0.13881957903849
  H   2.37764459438604      3.40052960130363     -0.88393626459009
  H   2.10070176131828      3.86476515150558      0.80783298391084
  C   0.72459543560612      4.79957478702998     -0.58697082356688
  H   0.19641631084498      4.52862707444688     -1.51846409522041
  H   -0.05285173002391      4.96006838904420      0.17921325645043
  N   1.39188463180284      6.07004802783351     -0.81271726480060
  C   2.26469043835288      6.13589875093516     -1.97359186141503
  H   1.73440680756656      5.73693803287573     -2.85406395382464
  H   3.19187054611823      5.53446127426429     -1.83941907280743
  C   2.01619478497431      6.66954831389362      0.35580000040289
  H   2.92817618030255      6.11844513920280      0.67639151023762
  H   1.30690000878612      6.65317624017105      1.19873786764074
  C   2.65358518472271      7.58752164730527     -2.23167389807066
  H   1.75009988041873      8.16108661835695     -2.52548881121572
  H   3.38433465821561      7.65088997366225     -3.05298148879704
  C   2.40223650138496      8.10910406981650      0.03865273994252
  H   2.94838392360881      8.55784883618187      0.88287906399433
  H   1.48373184721625      8.70648091252295     -0.13760060154631
  O   3.25582627742006      8.17747998224536     -1.09212939956563
  C   1.70270559357713      1.25587661819162      1.98419901972916
  O   1.35025422224065      2.15916968693922      2.75331365539960
  O   2.42009527062481      0.22452115849774      2.40855828069173
  H   2.34132405567951      0.16437981002346      3.41198724619242
  C   -2.23512294113471      5.99265967396158      2.86776126182383
  H   -2.88284769972415      6.57184343964513      3.54705781336546
  H   -1.19942608790702      6.15844626266921      3.18940261130372
  N   -2.53596166290540      4.57572763713543      3.06249143168713
  C   -3.91969232415974      4.12008323046555      2.99055311514054
  H   -4.57715378428631      4.96205056711024      3.25125335907863
  H   -4.07941172439939      3.31782529605119      3.72474765274007
  C   -4.26561521381665      3.58321357366219      1.60201642776500
  H   -3.49979076067014      2.84333207641435      1.29693639060758
  H   -4.24566154679661      4.40177886738425      0.85611334286025
  O   -5.53730333464914      2.98516145333501      1.64870506683350
  C   -5.96503013886503      2.51139764544459      0.38573899391246
  H   -6.08134793237799      3.36233720898131     -0.31811779848001
  H   -5.19326037656923      1.84598250635969     -0.04991928294516
  C   -7.27811909342725      1.77392014728091      0.54575827144987
  H   -8.04217300719167      2.43251416052294      0.99054698016894
  H   -7.15744908350558      0.89515045519276      1.19979285950923
  H   -7.64797683803007      1.43082803198348     -0.43297222836853
  C   -2.41264749280901      6.48785077403869      1.42985316518081
  H   -3.48465612293463      6.56291492056711      1.18493991313264
  H   -1.97683013646169      5.74258035036203      0.74616108415902
  C   -1.72348663375393      7.84553457216898      1.22614394969844
  H   -2.04866356611200      8.54271984701306      2.01800410161475
  H   -0.63706775311939      7.70420245773147      1.36428512713314
  N   -1.94045734168417      8.50516962177884     -0.05373713417213
  C   -3.24561581947672      9.12729617870353     -0.21982959070529
  H   -3.46269224859144      9.77024967006765      0.64926038559267
  H   -4.06625424849793      8.37763659916117     -0.29417217383130
  C   -1.59733920482710      7.71011400914706     -1.22623314183300
  H   -2.31136049428174      6.87027374484943     -1.38272170731482
  H   -0.59193536604763      7.27541519991480     -1.10260533045028
  C   -3.24396235889270      9.97769481405403     -1.48611156531539
  H   -2.53233153256922     10.81912359076321     -1.35291630640221
  H   -4.24511952320996     10.39717143749481     -1.67186632992551
  C   -1.62663375570130      8.59483315752621     -2.46396825479741
  H   -1.43942937816348      7.99861928883009     -3.37072758307078
  H   -0.83048633548182      9.36432589253156     -2.38452496418693
  O   -2.89101973761662      9.21798291395998     -2.62906124155844
  C   -1.56670393221644      3.62733214337710      3.12474301882842
  O   -1.82747072463339      2.43406297060564      3.34026190300349
  O   -0.33225724775673      4.07413555815396      2.94544973341525
  H   0.30594536439277      3.29184900223398      2.88699781610619
  C   -0.61969450394598     -2.50774351136810      0.21239005839226
  H   0.11684974838444     -2.51454041384774     -0.60950127857463
  H   -0.07185642736545     -2.72254589440788      1.13735379980652
  N   -1.17070249098122     -1.16475452057391      0.33983077478229
  C   -1.85004073088461     -0.57261658607858     -0.80802159940463
  H   -1.44024496753814     -1.03266643995323     -1.71962348311295
  H   -1.63048621607516      0.50211268645070     -0.85046165991148
  C   -3.36735954079735     -0.75285456703428     -0.77322020407202
  H   -3.75393880829205     -0.47779265848679      0.22754552569050
  H   -3.63653345022046     -1.81039945573444     -0.95216839463543
  O   -3.92706795677207      0.07395643047804     -1.76851280754478
  C   -5.27875058544320     -0.22985217904201     -2.05842759149519
  H   -5.35013227368046     -1.24808801716317     -2.49443024623714
  H   -5.87722212302380     -0.24148910792358     -1.12604099505233
  C   -5.82534631190561      0.80005308247983     -3.02468794468969
  H   -5.23357012833324      0.81446351898590     -3.95463675400516
  H   -5.79798751481263      1.80966959749347     -2.58459273826131
  H   -6.86972513870239      0.56397468090112     -3.28418019434474
  C   -1.67679560710311     -3.58734978731142     -0.02499732558785
  H   -2.08578010352767     -3.50337652040158     -1.04512061763428
  H   -2.51126611434906     -3.41871324747325      0.67485891665213
  C   -1.08559675553454     -4.98441968228232      0.20186186234916
  H   -0.14506173899301     -5.08408118532141     -0.36673225162943
  H   -0.81337350807432     -5.06725994981514      1.26599233210142
  N   -1.92909493761727     -6.12062330890834     -0.14646135832409
  C   -2.00324370764623     -6.41604137869008     -1.57111040789161
  H   -0.98373635044426     -6.49125471079800     -1.98344620320250
  H   -2.53619890709600     -5.62047445334338     -2.13940541786539
  C   -3.26095870405204     -6.10363347005299      0.44470045832134
  H   -3.89649827528568     -5.29493763958425      0.02130341890864
  H   -3.18450224622699     -5.92572740648534      1.52929390907091
  C   -2.73065147153694     -7.73817165594827     -1.78297611704824
  H   -2.12372097312026     -8.56084936412316     -1.35112959060698
  H   -2.86505393394825     -7.93598459540043     -2.85779375716120
  C   -3.95228197201078     -7.43678355020356      0.19069126446507
  H   -4.98662188761317     -7.41156989099267      0.56724906332906
  H   -3.40847395523171     -8.24365472966725      0.72403350623766
  O   -4.02056619617280     -7.72548330870962     -1.19587035753218
  C   -1.10857839294557     -0.50623578494527      1.52954612938904
  O   -0.55065939819385     -0.93840220366443      2.54295317715561
  O   -1.73097026477099      0.66647884883588      1.49139906928931
  H   -1.63509385590969      1.20610169999382      2.33071126021649
