# Supplementary material for: Tetrameric self-assembling of water-lean solvents enables carbamate anhydride-based CO2 capture chemistry
Source: Nat Chem. 2024 Apr 8;16(7):1160–8. doi: 10.1038/s41557-024-01495-z (PMC11230897; doi:10.1038/s41557-024-01495-z)
Supplement: Supplementary file 5 — DFT optimized structures of all compounds. [file 41557_2024_1495_MOESM5_ESM.zip › opted-structures-prop/geoopt-co2.xyz]

3
Coordinates from ORCA-job input-geoopt
  C   0.00000000008244      0.00000001041729      0.00000002363877
  O   -1.16304522936228     -0.00000000520863     -0.00000001181939
  O   1.16304522927984     -0.00000000520863     -0.00000001181939
