# Supplementary material for: Tetrameric self-assembling of water-lean solvents enables carbamate anhydride-based CO2 capture chemistry
Source: Nat Chem. 2024 Apr 8;16(7):1160–8. doi: 10.1038/s41557-024-01495-z (PMC11230897; doi:10.1038/s41557-024-01495-z)
Supplement: Supplementary file 5 — DFT optimized structures of all compounds. [file 41557_2024_1495_MOESM5_ESM.zip › opted-structures-prop/geoopt-dimer_2e0.xyz]

78
Coordinates from ORCA-job input-geoopt
  C   -4.62585389215683      1.25853660910463      0.73711877917093
  H   -5.23598220125917      2.17853183446862      0.81200675331744
  H   -5.19760319636194      0.57768463352890      0.06358394162418
  N   -3.32265199262186      1.59976988760512      0.18653882633633
  C   -3.40495074938740      2.21449878217725     -1.12581231663679
  H   -3.99511818449977      3.14673821799518     -1.05663336744263
  H   -3.92369792631931      1.57736778400555     -1.87874649966854
  C   -2.02560342227074      2.55877609040152     -1.66134590039062
  H   -1.42424262104589      1.63735638930671     -1.78123961968320
  H   -1.49091055291312      3.20851948168541     -0.93943396753321
  O   -2.16947610467081      3.20989209965981     -2.90651117940945
  C   -0.93684547716837      3.50180552956575     -3.53773477919423
  H   -0.30747627241564      4.12874295229243     -2.87281729901395
  H   -0.37105969303024      2.56431651968680     -3.71862655693375
  C   -1.20839486729520      4.21955064382499     -4.84395381601263
  H   -1.75073352464982      5.16279028546606     -4.66604830550330
  H   -1.81810833785340      3.59239112693577     -5.51515457151068
  H   -0.26207072860769      4.45587478237983     -5.35626876134215
  C   -4.50681751403373      0.60892075325850      2.11172159321981
  H   -4.02547022384162      1.31961258749387      2.80427137571268
  H   -3.83411113183830     -0.26065018466607      2.03606730469558
  C   -5.87130493340431      0.16219264476477      2.65465530029076
  H   -6.50289733239028      1.05382037498205      2.81956827320805
  H   -6.38081684893700     -0.44108730862151      1.88253664514667
  N   -5.86930688351080     -0.62174989292788      3.88408681902209
  C   -5.32595546186573      0.06661645574945      5.04707744954788
  H   -5.82304250509195      1.04435821768551      5.16250449927953
  H   -4.23371365551663      0.25838375773383      4.95414096693662
  C   -5.28748289359038     -1.95123502584478      3.75342208048526
  H   -4.19234504117665     -1.91919399184824      3.56033898746987
  H   -5.75497249718325     -2.47591852338363      2.90445360324417
  C   -5.56113133132204     -0.77028603623670      6.29756827000152
  H   -6.65010078008783     -0.85002017484658      6.49054411956720
  H   -5.08598725300671     -0.30107935111068      7.17284663698769
  C   -5.52508724588345     -2.74485822922996      5.03070102649990
  H   -5.02394244996984     -3.72369412090864      4.97712060885275
  H   -6.61249260637627     -2.91480205633243      5.16533083439693
  O   -4.99698678514779     -2.06759017897724      6.16305560394295
  H   -2.76490950319480      0.73508987410718      0.12977139652066
  C   -0.33674884234365     -0.62934876836463     -0.39066640561946
  H   0.35982592628729     -1.48716139986435     -0.49382749440675
  H   -0.54285173643224     -0.27933704615657     -1.41714671479357
  N   -1.60295806070842     -1.03701627712982      0.21070851401047
  C   -2.24654612978919     -2.15003905804415     -0.46793002887326
  H   -1.59799162348498     -3.05122060850027     -0.53148427269296
  H   -2.47228314326719     -1.85160001114276     -1.50683797089877
  C   -3.54062309011151     -2.53675462696918      0.22862845110797
  H   -4.24693355398347     -1.68431281374912      0.22599908442483
  H   -3.33694536745165     -2.78746797558171      1.29035913693551
  O   -4.09982984242155     -3.64551927047577     -0.44157580664398
  C   -5.31126913353907     -4.10056829440253      0.13355321932954
  H   -5.13772601000122     -4.41572514119770      1.18292486634157
  H   -6.04979529064238     -3.27333564803176      0.16592444630820
  C   -5.84340767295819     -5.25756642565227     -0.68672101988830
  H   -5.11861144184377     -6.08819870864891     -0.70638239988482
  H   -6.03735559921097     -4.94405298321481     -1.72572253626600
  H   -6.78597810697393     -5.63148526536330     -0.25597675051035
  C   0.31811021136237      0.48810400308529      0.41930604442031
  H   0.72192092446707      0.07068860092470      1.35884737125544
  H   -0.46991996263784      1.19994576104705      0.71852393615098
  C   1.40538956975899      1.29901460703551     -0.30477853287512
  H   0.95713368519453      1.79895328124960     -1.17958654684083
  H   1.72410854870324      2.10367165633114      0.38271836950003
  N   2.60534901528500      0.61435660585629     -0.76812440937287
  C   2.50187237666832     -0.13193445103125     -2.01436314640299
  H   2.00397719948319      0.49000418302130     -2.77608562470471
  H   1.91283975979959     -1.06806931086367     -1.90825844401319
  C   3.32380928541818     -0.14614282813388      0.24109716329488
  H   2.78220365693944     -1.07214994084100      0.53850297791271
  H   3.44929750118640      0.46800128832036      1.14838481034301
  C   3.89660848881735     -0.50753780726465     -2.49773954591464
  H   4.46489306482780      0.41193547676048     -2.74486758001857
  H   3.83843376822100     -1.13596313451297     -3.39993623016269
  C   4.69692604653980     -0.53827403268430     -0.29137389116005
  H   5.21885324183596     -1.19158159972117      0.42490059175922
  H   5.30742493421981      0.37480554666038     -0.44310398779905
  O   4.59374177954890     -1.25854972185864     -1.51211740333313
  H   -1.44072875486596     -1.28648010182203      1.18866700477895
