# Supplementary material for: Tetrameric self-assembling of water-lean solvents enables carbamate anhydride-based CO2 capture chemistry
Source: Nat Chem. 2024 Apr 8;16(7):1160–8. doi: 10.1038/s41557-024-01495-z (PMC11230897; doi:10.1038/s41557-024-01495-z)
Supplement: Supplementary file 5 — DFT optimized structures of all compounds. [file 41557_2024_1495_MOESM5_ESM.zip › opted-structures-prop/geoopt-dimer_anhy_1.xyz]

84
Coordinates from ORCA-job input-geoopt
  C   3.57771056591601     -0.12746363681401      2.17206349565547
  H   4.31407486416245     -0.75855325397995      1.64329833134692
  H   3.71531319700672     -0.35161033126093      3.24867587430592
  N   3.89544329742229      1.27763111285348      1.92614800025553
  C   4.60736644162494      1.59744870651918      0.70379359218227
  H   5.59051976818166      1.09273823495359      0.70681483423488
  H   4.82075474617964      2.68150063137116      0.69707351201119
  C   3.91860920542499      1.26379042111766     -0.62111306369760
  H   2.92463393304049      1.75028544371029     -0.67415995306447
  H   3.75232357583566      0.17288011813895     -0.71885896176326
  O   4.75853671529772      1.73162417969016     -1.65846006679845
  C   4.28039089879432      1.47377167830059     -2.96476218175932
  H   4.14414595413853      0.38321325165748     -3.11133629537794
  H   3.28519299830328      1.94304985329009     -3.10677608959154
  C   5.27106108353921      2.02450699562161     -3.97010788373704
  H   6.25811902011185      1.54903771582463     -3.84736461675738
  H   5.39420084271169      3.11263156188994     -3.84261817047156
  H   4.91993352632607      1.83420399962911     -4.99699703069557
  C   2.15287637171828     -0.54347940744974      1.79389139355240
  H   1.98387748882061     -0.37362228303060      0.71843179780001
  H   1.45164078306698      0.11941957850512      2.32699403081283
  C   1.85253343084375     -2.00557598714831      2.15660511108910
  H   2.36503298378448     -2.67226080766324      1.43978645704357
  H   2.28638317886900     -2.22326629586691      3.14895151352228
  N   0.44597967916166     -2.39189397002940      2.20792405846225
  C   -0.26507461342600     -2.23980482649827      0.94517357358623
  H   0.28759390443539     -2.75665626424033      0.14504650872059
  H   -0.36013227664563     -1.17508029952850      0.64177045521923
  C   -0.30374377042043     -1.77957622701722      3.29708772562241
  H   -0.41021427188632     -0.67828483760355      3.17713537386304
  H   0.22165334161117     -1.95571494303051      4.25041182215822
  C   -1.66176265299108     -2.83212922640980      1.06124698572990
  H   -1.59321018363287     -3.92703608946924      1.21749207821286
  H   -2.24122463950081     -2.64599657455434      0.14471492044865
  C   -1.69655151143310     -2.38687245942760      3.37116795301094
  H   -2.30337441828617     -1.87980156449813      4.13649089403036
  H   -1.62428007938218     -3.46138723406678      3.63239794379103
  O   -2.38405033638793     -2.23898450225394      2.13459942185484
  C   0.85760390012533      3.38824044149566      0.73626158570350
  O   1.73269857178858      4.06896272297152      0.01196606030079
  O   1.09745067186868      2.70596295441733      1.70069596334294
  H   3.04759528039205      1.84030711607717      1.99646537866002
  C   -2.05124026853159      2.24962112804784     -1.35248322960110
  H   -3.00180017800941      2.09516233681563     -1.88320818492147
  H   -1.54988697151048      3.10191530274042     -1.83347315267402
  N   -2.39910997527703      2.61437248642670      0.02945013446717
  C   -3.71384507563096      2.24591942865155      0.54518460691947
  H   -4.47757430147159      2.56716597359473     -0.18026133646022
  H   -3.88273569016159      2.79216343168656      1.48205651617253
  C   -3.86361828827298      0.75151841810804      0.81260415850854
  H   -3.05057605079993      0.39587991394277      1.47474135226415
  H   -3.79411359000146      0.17741665442089     -0.13135415261233
  O   -5.12773249333843      0.56811627686042      1.41005515774531
  C   -5.54962237607748     -0.78659817779082      1.47222888237705
  H   -5.68749899471106     -1.18239146634984      0.44469024027537
  H   -4.76896924271561     -1.40702093914043      1.95072788692830
  C   -6.84704658778702     -0.85772766202947      2.24969843136484
  H   -7.62627889069464     -0.24279236977072      1.76967748838030
  H   -6.70658652210451     -0.49330449576384      3.28069248034547
  H   -7.20800902678737     -1.89769121071187      2.29692350745617
  C   -1.18164454309927      0.99827482293642     -1.43901029465037
  H   -1.72122353942396      0.15091211717107     -0.98971908073979
  H   -0.27302705649080      1.15119302444993     -0.83670470087685
  C   -0.79622270956332      0.66521250220019     -2.88768081326088
  H   -1.70879069911835      0.62380313583927     -3.50785266190635
  H   -0.17836676409854      1.48740433802331     -3.29157477418024
  N   -0.07117889702176     -0.58542181915311     -3.07947238307396
  C   -0.87768777366734     -1.77961100740774     -2.85156241379680
  H   -1.76682932114613     -1.74864589616057     -3.50342869770575
  H   -1.24251455513310     -1.85291288900084     -1.80589763242217
  C   1.18269284951557     -0.64721865197362     -2.33587449571262
  H   1.02314213318162     -0.62026056229582     -1.23926828260684
  H   1.79783229151156      0.22754443193558     -2.59145113191689
  C   -0.06782479026479     -3.02689933581223     -3.17523138843012
  H   0.16530662118810     -3.04948536605732     -4.25856827893450
  H   -0.63762051399854     -3.93386065653290     -2.92226548907158
  C   1.93951601842510     -1.92060881771852     -2.67677220566685
  H   2.84120378770809     -2.01262715720383     -2.05307902227315
  H   2.24894290391916     -1.90551054685394     -3.74096791663829
  O   1.14126977721178     -3.07229760286310     -2.42643124719696
  C   -1.51442687497922      3.16707122146006      0.87673025383234
  O   -1.64999106962680      3.39148151342792      2.05946248617668
  O   -0.35922846681267      3.56826050189722      0.18293066245731
  H   2.63072024915562      3.90346097376089      0.35570638884301
