# Supplementary material for: Tetrameric self-assembling of water-lean solvents enables carbamate anhydride-based CO2 capture chemistry
Source: Nat Chem. 2024 Apr 8;16(7):1160–8. doi: 10.1038/s41557-024-01495-z (PMC11230897; doi:10.1038/s41557-024-01495-z)
Supplement: Supplementary file 5 — DFT optimized structures of all compounds. [file 41557_2024_1495_MOESM5_ESM.zip › opted-structures-prop/geoopt-dimer_anhy_2.xyz]

84
Coordinates from ORCA-job input-geoopt
  C   4.37835481144351      0.94242397649971     -0.11633783269617
  H   5.42195636216725      0.66635593341034      0.09632091876733
  H   3.85479794251214      0.03292225522756     -0.44238042470080
  N   3.73410832767875      1.35782250321590      1.17444876121172
  C   4.61848696213209      1.93545596395771      2.21923644781222
  H   5.41483685823023      1.21140006129514      2.44426306514622
  H   4.00323206064735      2.06969779297382      3.12051328730009
  C   5.21015061515175      3.27848698177162      1.82200072469318
  H   4.40436555647060      3.97170412555580      1.50778558502314
  H   5.91058790630849      3.17156362163574      0.97203545978334
  O   5.88613569737869      3.76522169904915      2.95675642135341
  C   6.55262500367379      4.99842936678222      2.73678741316669
  H   7.28494017035065      4.88895265081257      1.91122431520914
  H   5.82237413813537      5.76956678144395      2.41831436925955
  C   7.24706544306144      5.41401294099469      4.01637033780457
  H   7.98490545346502      4.65527271931091      4.32490673370490
  H   6.51862199174999      5.54113575270088      4.83387881301457
  H   7.77440732157033      6.37022856473513      3.87078331519566
  C   4.26811676251940      2.01207280550138     -1.19277167247209
  H   4.83593873072481      2.91009869692237     -0.90730251849952
  H   3.21382467045392      2.31589546664374     -1.27294758608019
  C   4.75849782462010      1.48459763838927     -2.55030082644658
  H   5.84648038601488      1.30373501484772     -2.50249152342742
  H   4.28546403637851      0.50715575039913     -2.74176799908919
  N   4.48827264984924      2.33611576783227     -3.69956304572122
  C   5.19277171218001      3.61140948024616     -3.69758412008480
  H   6.27084839883887      3.43712786268436     -3.54403369683728
  H   4.84635649777516      4.28661734537239     -2.88358029963705
  C   3.07121723023246      2.53048003669258     -3.98483673846064
  H   2.56215624609940      3.13122895435287     -3.19957880820387
  H   2.55984403263973      1.55617385621269     -4.03018867861600
  C   4.98097606795406      4.31710242261383     -5.03089699727895
  H   5.45320669557533      3.72504192162117     -5.84078525729942
  H   5.44124766981934      5.31707761855578     -5.01677346651641
  C   2.90759636332925      3.25585089356519     -5.31173005473566
  H   1.84597985424002      3.47771905543858     -5.50086322692778
  H   3.28409842726722      2.61716182080726     -6.13615188375570
  O   3.59894932139865      4.49843251839786     -5.30695583981013
  C   0.66033677296619      2.49946686980064      0.92089421972985
  O   1.75993149557136      3.06063191549208      0.70163667815490
  O   0.41246896530814      1.36203373164654      1.32161711574530
  H   2.92818402452836      2.05050866518759      0.97170509508619
  C   -2.01788255548248      2.64901459289486     -1.41678201015776
  H   -2.86183260790582      2.83935450505400     -2.09508446770970
  H   -1.28811896192543      3.45420300680781     -1.57952166656622
  N   -2.52563413584289      2.76793518293783     -0.04532074263754
  C   -3.90703895266480      2.40950580802335      0.24789604775546
  H   -4.53035929788933      2.68893090361089     -0.61398475357329
  H   -4.24746660851537      2.99023052162646      1.11730735508264
  C   -4.08576822550706      0.92578863247182      0.55441246758325
  H   -3.41509204983422      0.63311462100814      1.38642535129559
  H   -3.81163417546126      0.30987222083590     -0.32448722297556
  O   -5.43724636689023      0.72420004617419      0.90235754766426
  C   -5.74960698103978     -0.61980452776016      1.22377757488629
  H   -5.52508739357528     -1.27774330129350      0.35916725459696
  H   -5.11152449029870     -0.96588569976945      2.06254280616963
  C   -7.21492175849230     -0.70887527708433      1.59640580428679
  H   -7.85212807169486     -0.38088465134424      0.75861372801662
  H   -7.43600528002125     -0.07185168928993      2.46862209312869
  H   -7.48330951663135     -1.74701338936063      1.84940452953271
  C   -1.36731361989389      1.29065624085536     -1.71186066580872
  H   -2.14067130531448      0.54741820628248     -1.96366636882772
  H   -0.87541649028830      0.93834848937776     -0.79396752678925
  C   -0.32386020275158      1.39085994084416     -2.83273444379498
  H   -0.80696623249696      1.72650324907227     -3.76745829985627
  H   0.40444055781675      2.17318096207568     -2.55523610388544
  N   0.42591703439695      0.17526719808789     -3.12371533026223
  C   -0.35434131256120     -0.90525126070633     -3.71229995158674
  H   -0.90186995986369     -0.52615055638404     -4.59100905224989
  H   -1.10604414194425     -1.31835810150868     -3.00371198499475
  C   1.23558501847869     -0.30978444254086     -2.01214466231204
  H   0.61638490325520     -0.68137343193448     -1.16726022725069
  H   1.84935722920743      0.51629972944460     -1.62263087648407
  C   0.57308795377832     -2.03393776164652     -4.14172753261834
  H   1.23521923103783     -1.67957220594465     -4.95749061092683
  H   -0.00784694802209     -2.89216422672000     -4.51307325498450
  C   2.12668495083579     -1.45007165774454     -2.48325449532564
  H   2.68457421409751     -1.88101679867208     -1.63783144086334
  H   2.85603910029714     -1.07877117403711     -3.22973904379161
  O   1.35610071248253     -2.50104510448230     -3.05175297064517
  C   -1.69326583629100      2.98033512865053      1.00021484111392
  O   -2.00982576110688      2.93696538190127      2.17726202703839
  O   -0.42753044816166      3.35062581364641      0.60523117148227
  H   3.26850732427173      0.54012607594272      1.58327652738039
