# Supplementary material for: Tetrameric self-assembling of water-lean solvents enables carbamate anhydride-based CO2 capture chemistry
Source: Nat Chem. 2024 Apr 8;16(7):1160–8. doi: 10.1038/s41557-024-01495-z (PMC11230897; doi:10.1038/s41557-024-01495-z)
Supplement: Supplementary file 5 — DFT optimized structures of all compounds. [file 41557_2024_1495_MOESM5_ESM.zip › opted-structures-prop/geoopt-dimer_e1+e1-.xyz]

81
Coordinates from ORCA-job input-geoopt
  N   -0.19176025132064      2.52940564412144      1.69309189809227
  H   -1.12093892874036      2.19235456461979      1.36808828801722
  H   0.30125333336241      1.57296371724030      1.67084674222228
  C   -0.28671333961004      3.04063207658563      3.07550006078174
  H   0.72121824907940      3.32373622966159      3.41271738610361
  H   -0.91833945077203      3.94122113545191      3.07045040438276
  C   -0.86419014219653      1.95926344767675      3.99061514656012
  H   -0.19095320632842      1.08687381639543      3.99314963053450
  H   -1.84161512557448      1.61593273551867      3.60147836821075
  C   0.39635644956626      3.44615744131039      0.68742745129516
  H   1.43250179818646      3.65619164756823      0.99377228549480
  H   -0.16567129122750      4.39250030155134      0.71879205180359
  C   0.33866873501489      2.81187374952134     -0.69652759201150
  H   0.89698168974738      1.86154622084957     -0.69231104656954
  H   -0.71034713791082      2.56585432915560     -0.92422707534544
  C   0.91996786208222      3.72721641309633     -1.76983891379780
  H   1.94274617950502      4.01763711715959     -1.47662981740525
  H   0.32826487141480      4.67107218346700     -1.81411588189307
  O   -0.97379890698718      2.41470529243760      5.31945355055774
  C   -2.17025236617362      3.12750154578340      5.61146979917255
  H   -2.27735870684114      4.00368859803168      4.94362226992311
  H   -3.04561300867387      2.47298438526417      5.42825946600232
  C   -2.12632867110246      3.57230398513425      7.05769908319787
  H   -1.26851122934031      4.24156499792911      7.23532599898644
  H   -2.03335733053425      2.70453697752638      7.73117424405405
  H   -3.04879408004602      4.11560152965471      7.31783591378380
  N   1.00328145385587      3.09153368474234     -3.07817920807389
  C   -0.30307723426473      2.82173118300229     -3.67354334150289
  H   -0.88320120408153      3.76313715302918     -3.81471615857271
  H   -0.89179600852926      2.16817538241909     -3.01380619043483
  C   1.82292556986932      3.86527604678769     -4.00488649190959
  H   2.82900697362198      4.00493722297767     -3.57655729452793
  H   1.39330127659522      4.87865831432871     -4.18103029357216
  C   1.94193727919832      3.14484250814120     -5.33931091852028
  H   2.48861141872518      2.19064831822398     -5.19724053542966
  H   2.50146616805050      3.76066906468280     -6.06003248084879
  C   -0.14305549952191      2.13096002916129     -5.01988198139125
  H   0.30370273136063      1.12772949114794     -4.87031303442589
  H   -1.12279490409068      2.00593289419570     -5.50409243468518
  O   0.66487459193380      2.89256187431330     -5.90567825338474
  C   0.56508149284170     -2.07983874998787     -0.38233538546058
  H   0.50897061870424     -2.52678437980329     -1.38815123232960
  H   1.42580228014813     -1.39277382739744     -0.38874179908958
  N   -0.65569885194525     -1.31462549509595     -0.16291964560362
  C   -1.80790073633236     -1.57863965131350     -1.00534401678535
  H   -2.73126328744215     -1.38211109889841     -0.44236215042447
  H   -1.81178029102810     -2.64215425277085     -1.29245519829854
  C   -1.79291378896981     -0.71403870058040     -2.26140890109869
  H   -0.84635629653200     -0.87162527843562     -2.81815075093858
  H   -1.82667575548689      0.35333995121956     -1.96890017854661
  O   -2.90450053719431     -1.04600913765965     -3.06498990193183
  C   -2.99480732919063     -0.27076921640371     -4.24712760998973
  H   -3.06756590044313      0.80533259238595     -3.98854421353413
  H   -2.07236395220161     -0.39394908714228     -4.84995632509234
  C   -4.20933299187601     -0.70970278517001     -5.03870517582150
  H   -5.13095212087853     -0.57377202166900     -4.44917511750400
  H   -4.13159397778168     -1.77332928350077     -5.31812154359733
  H   -4.29889470976385     -0.11507396179129     -5.96187755320343
  C   0.80137284592559     -3.17617916211591      0.65818589153218
  H   -0.07170861669705     -3.85043381505338      0.67912447143172
  H   0.87179612532365     -2.70221598500608      1.65059110156893
  C   2.08165957140189     -3.96666112903462      0.35635217818008
  H   1.96976775187738     -4.46897836351337     -0.62164363423360
  H   2.92001140369175     -3.25547284437737      0.24527914308093
  N   2.48872328958316     -4.97290729677943      1.32898061303762
  C   1.55982056688678     -6.08281573771608      1.49098414544707
  H   1.31215721131009     -6.50405667236818      0.50231996374101
  H   0.60375159166425     -5.77105234215098      1.96796824926448
  C   2.88917291486126     -4.44472292573745      2.62587605323710
  H   2.03516244159499     -4.00702161173967      3.18928608640308
  H   3.63417818951547     -3.64423945086429      2.48393726122930
  C   2.19752663672247     -7.16345929183591      2.35448351648151
  H   3.07343699850127     -7.59066189604709      1.82545400295774
  H   1.48046008691675     -7.97512821216378      2.55234881886463
  C   3.50001502556899     -5.55798158814219      3.46669671329931
  H   3.73610620201320     -5.19417373476283      4.47867300399695
  H   4.43909348614879     -5.90755531841929      2.99175175452350
  O   2.59867689927080     -6.64670702554821      3.61622353477230
  C   -0.66888994986173     -0.24237165960682      0.71168733524235
  O   0.41231344745291     -0.00278633286757      1.35599109330702
  O   -1.73047259160236      0.44199752999975      0.81086730701057
