# Supplementary material for: Tetrameric self-assembling of water-lean solvents enables carbamate anhydride-based CO2 capture chemistry
Source: Nat Chem. 2024 Apr 8;16(7):1160–8. doi: 10.1038/s41557-024-01495-z (PMC11230897; doi:10.1038/s41557-024-01495-z)
Supplement: Supplementary file 5 — DFT optimized structures of all compounds. [file 41557_2024_1495_MOESM5_ESM.zip › opted-structures-prop/geoopt-dimer_e2e2.xyz]

84
Coordinates from ORCA-job input-geoopt
  C   3.04271645517428      0.81211300691899      3.55740132888030
  H   4.02873303861878      1.03234965938973      3.99319152335021
  H   2.29658466320009      1.33695437862273      4.17230763584272
  N   3.02879492526754      1.39482981769731      2.21286308951520
  C   4.27586000318312      1.54997692976161      1.47493283393786
  H   5.08091120603296      1.75576278660273      2.19530140659035
  H   4.19026689813275      2.41873589701212      0.80715379911870
  C   4.63809259480890      0.32837693832412      0.63613627266636
  H   3.80335851716922      0.08612296626501     -0.05156135120807
  H   4.80319872542798     -0.55595609462988      1.28209023669649
  O   5.80872722732011      0.64033084418440     -0.08519038230450
  C   6.27132728117288     -0.41671981020447     -0.90768148336891
  H   6.49222535619176     -1.30997332917555     -0.28796118131861
  H   5.47726238290857     -0.71302272025171     -1.62334734621322
  C   7.51177924087420      0.04039820068873     -1.64650032153892
  H   8.30886813190306      0.31889131023981     -0.93769958257503
  H   7.28964339021286      0.91588549825799     -2.27845065591697
  H   7.89109956670972     -0.76652619573508     -2.29361537782414
  C   2.77627880361370     -0.69290111275904      3.58954919644373
  H   3.55908571272107     -1.21394627360250      3.01593961666694
  H   1.81646666426321     -0.89429931918047      3.08763503720969
  C   2.73637409275920     -1.21839358433461      5.03130314674338
  H   3.68470146460768     -0.96009198423059      5.53562315009713
  H   1.93739473490089     -0.68890714486654      5.58087238264394
  N   2.52091412808483     -2.64910590585955      5.20271100234776
  C   3.60377989837079     -3.49495629434580      4.71866548989166
  H   4.56009597004474     -3.14749535507408      5.14380753916770
  H   3.70313063041282     -3.46692638806670      3.61062763842168
  C   1.23309732207637     -3.13408097709526      4.72420746360600
  H   1.14334919927845     -3.07919508093361      3.61650573846742
  H   0.42544962500799     -2.51613224664307      5.15068595341364
  C   3.35759184991504     -4.93702347463166      5.14245494565985
  H   3.40182808866157     -5.01105780510703      6.24786092243293
  H   4.12537172202260     -5.60205043797855      4.71790356564974
  C   1.03893202870948     -4.58354318994884      5.14862884485382
  H   0.10579062593511     -4.98849769652212      4.72754891890745
  H   0.97954795709260     -4.64255291317272      6.25429502578018
  O   2.09876382861508     -5.40419494777228      4.67642573182879
  C   1.86277111928600      1.64895789480423      1.57591588289316
  O   1.82652512059667      2.06212579494160      0.39960169453221
  O   0.77756273823622      1.43635815708136      2.29863622088903
  H   -0.05695119579595      1.65993776511776      1.75979788051712
  C   -2.62458155673598      3.11920534292350     -2.17056922815914
  H   -3.52550777943638      3.73995787709568     -2.29124102569848
  H   -1.75848922444382      3.76937494487509     -2.35884470063961
  N   -2.58369537825801      2.69031636751037     -0.77088237791910
  C   -3.82810417631297      2.44451024242715     -0.05226999637418
  H   -4.61227039909679      3.07055831036892     -0.50124010494775
  H   -3.70840535532837      2.75474282404006      0.99599067880703
  C   -4.26409061590462      0.98260059090845     -0.07684286176169
  H   -3.45272350249328      0.34169097538503      0.32076564339735
  H   -4.46991917853968      0.65295899296632     -1.11376966775615
  O   -5.42332042684461      0.87345555933863      0.71880967542113
  C   -5.94640145670373     -0.44162990036774      0.78657888310455
  H   -6.20480752766904     -0.79895662986229     -0.23146820108441
  H   -5.17550637231044     -1.13455320128985      1.18172206372373
  C   -7.17019347031815     -0.43975226918827      1.67866280990406
  H   -7.94558246484223      0.23356012827931      1.27766947880335
  H   -6.91189522432012     -0.10231018895920      2.69588282506198
  H   -7.59507368156357     -1.45390575108534      1.74798631597364
  C   -2.64343001613411      1.96859719885786     -3.17655072818029
  H   -3.53291312179426      1.34451854812640     -2.99671843074945
  H   -1.75929890857713      1.33264089891307     -3.00701851582966
  C   -2.65474533781281      2.49451600415593     -4.61924115889463
  H   -3.47689245068914      3.22457916864901     -4.72615408770148
  H   -1.71843311149178      3.05077243307936     -4.80523152731710
  N   -2.80763303349983      1.50528169621356     -5.67791418197845
  C   -4.10626923465840      0.84534949528246     -5.71429028404250
  H   -4.90541369745380      1.60502292487221     -5.70835205965875
  H   -4.27137131544174      0.18243272885459     -4.83582085340371
  C   -1.73020309377490      0.52846396317042     -5.76406603158256
  H   -1.70987628682309     -0.15849835865605     -4.88896207753707
  H   -0.75998003049022      1.05176491730382     -5.79498945523432
  C   -4.21967625968140      0.00306454493546     -6.97794360464817
  H   -4.20414870783705      0.66480137794926     -7.86753008965073
  H   -5.16324545661095     -0.56414239580349     -6.98185546139960
  C   -1.89465748880841     -0.30729243774243     -7.02662780646349
  H   -1.13411380759753     -1.10229857049488     -7.06649629698468
  H   -1.77297586298515      0.34015349840146     -7.91846634517977
  O   -3.16452352082337     -0.94490783304450     -7.06136283306355
  C   -1.41625816911310      2.38626650090859     -0.16044961311042
  O   -1.37669426886670      1.97283328489328      1.01584303053519
  O   -0.33471293350524      2.56799550655383     -0.89708755070876
  H   0.50072717186704      2.35570212546653     -0.35622968046715
