# Supplementary material for: Tetrameric self-assembling of water-lean solvents enables carbamate anhydride-based CO2 capture chemistry
Source: Nat Chem. 2024 Apr 8;16(7):1160–8. doi: 10.1038/s41557-024-01495-z (PMC11230897; doi:10.1038/s41557-024-01495-z)
Supplement: Supplementary file 5 — DFT optimized structures of all compounds. [file 41557_2024_1495_MOESM5_ESM.zip › opted-structures-prop/geoopt-monomer_e0.xyz]

39
Coordinates from ORCA-job input-geoopt
  C   1.10328228946673      1.01025474293606      0.18317237863651
  C   -0.40518456780445      0.92448115651141      0.07662275521214
  O   -0.96300979625677      0.98399732847366      1.37658057228461
  C   -2.37225007675415      0.91737141532097      1.39558864039113
  C   -2.84402058429291      0.97640023988716      2.83878740301401
  N   -4.29393199659674      0.92085886062637      2.91051623925100
  C   -4.81666394700930      1.01381204787140      4.26675444445873
  C   -6.33812698138427      0.92098489581648      4.28131505057653
  C   -6.94594942260648      0.93138616434450      5.68406010120060
  N   -6.56636475573807      2.10428186043742      6.47406652677251
  C   -7.15762227065366      3.36672734259938      6.02050048397326
  C   -8.61347750653369      3.52969326397430      6.45450368477847
  O   -8.74436808934836      3.39050260915177      7.86578160905351
  C   -8.24724726859214      2.13491170053839      8.31794096100682
  C   -6.78531671837059      1.95388935709087      7.91338813122681
  H   1.56200476492307      0.96335617544102     -0.81743271325731
  H   1.50056307132908      0.17641869770124      0.78514460516841
  H   1.40823166591749      1.95628185263158      0.66007510981368
  H   -0.70775645125333     -0.01880847531301     -0.42335365291969
  H   -0.79997552512663      1.75473614641152     -0.54462669536034
  H   -2.72220627068096     -0.02249500975364      0.91800546786976
  H   -2.81656727330763      1.75493522794753      0.82026661721824
  H   -2.49889283222270      1.92585640525429      3.28489878561050
  H   -2.34177917147547      0.16316409353445      3.40980563549054
  H   -4.60848661952606      0.03859964177039      2.50118284896636
  H   -4.50006596006909      1.97774996664196      4.69836206589115
  H   -4.39657639817985      0.23028728888426      4.93929895457431
  H   -6.64973651894078     -0.01933248639441      3.79117600314776
  H   -6.75340028640826      1.73493096076850      3.66289762286918
  H   -6.58256607643122      0.04562842199353      6.23163577953857
  H   -8.04486122036719      0.80353395709253      5.59304037352878
  H   -7.08164520739833      3.45030092227361      4.92594267599222
  H   -6.57225823264955      4.19833462379213      6.45291865851933
  H   -9.25959672053458      2.78853846941902      5.94243280836364
  H   -8.98407087700802      4.53421021664367      6.19532295693493
  H   -8.86930192353010      1.31305083725543      7.90915578153845
  H   -8.35223795174194      2.12361786805594      9.41459781726817
  H   -6.42187483106035      0.96663798658351      8.24129158272993
  H   -6.18669046178250      2.72091322578472      8.43838192866656
