# Supplementary material for: Tetrameric self-assembling of water-lean solvents enables carbamate anhydride-based CO2 capture chemistry
Source: Nat Chem. 2024 Apr 8;16(7):1160–8. doi: 10.1038/s41557-024-01495-z (PMC11230897; doi:10.1038/s41557-024-01495-z)
Supplement: Supplementary file 5 — DFT optimized structures of all compounds. [file 41557_2024_1495_MOESM5_ESM.zip › opted-structures-prop/geoopt-monomer_e1_coo-.xyz]

41
Coordinates from ORCA-job input-geoopt
  C   0.32973928616761      0.01613116527539     -1.24793082636598
  C   -0.89537358411046      0.55535221149801     -0.53780268011095
  O   -0.71285437588744      0.38815303676686      0.86132676056096
  C   -1.71913415697642      0.95200846469379      1.67772760673311
  C   -3.10812107011638      0.31594449657299      1.53091832749506
  N   -3.13717943517971     -1.12605470437617      1.63054771414509
  C   -2.71035846280768     -1.74789952974310      2.87257162273651
  C   -1.26023270908552     -2.24793173462488      2.86700773200168
  C   -0.84910454863851     -2.98881445436699      4.13692045794651
  N   -1.74015386321878     -4.09480503241871      4.50004329306902
  C   -1.93664891906893     -5.12028937977107      3.47129456937780
  C   -0.74254452014432     -6.06060218623008      3.34095376613344
  O   -0.43967455799528     -6.67050153141155      4.59422327176943
  C   -0.18720974966631     -5.70305327656247      5.60831816896196
  C   -1.36772897729755     -4.74209110071581      5.75818775454908
  C   -3.43904908450053     -1.92845333605930      0.51038726393606
  O   -3.38559632534427     -3.18159467226966      0.67082078113597
  O   -3.75483032173167     -1.34503035219130     -0.56665849932736
  H   0.22674777440471      0.14000804456885     -2.33813070026705
  H   0.45991852799581     -1.05818109080232     -1.03594236059127
  H   1.24147575963940      0.54463404488745     -0.92313100329728
  H   -1.79899214776592      0.01886644746603     -0.87631036809786
  H   -1.03834702020870      1.63128510803500     -0.77063614886743
  H   -1.81387861230700      2.04123076352383      1.48415636503640
  H   -1.35826917429926      0.83654610962051      2.71251218927653
  H   -3.54708839308674      0.57396599656678      0.55971915176489
  H   -3.74705495470197      0.77862850465944      2.31081974485852
  H   -3.37757016439073     -2.59178927158896      3.09916515934406
  H   -2.84464665149859     -1.01668183582245      3.68915861269293
  H   -0.57064927640366     -1.40110277925816      2.73040079494692
  H   -1.12140849535607     -2.89054430111086      1.98348588770792
  H   -0.86134119969930     -2.28361606886969      4.98735005863264
  H   0.21023070259922     -3.30385759360120      4.02407084883064
  H   -2.17523787112558     -4.65493866349417      2.50467040538025
  H   -2.81569414553850     -5.72430820030566      3.76190826639326
  H   0.14565147250196     -5.51566284249810      2.96231035827751
  H   -0.96315003624812     -6.87683122865075      2.63469267016874
  H   0.74249112253101     -5.14670052042082      5.37438776212259
  H   -0.01818368864672     -6.25769874703271      6.54525431975371
  H   -1.13241119416413     -3.97550742063645      6.51477054846452
  H   -2.23653695862886     -5.31821253930137      6.12645935272123
