# Supplementary material for: Tetrameric self-assembling of water-lean solvents enables carbamate anhydride-based CO2 capture chemistry
Source: Nat Chem. 2024 Apr 8;16(7):1160–8. doi: 10.1038/s41557-024-01495-z (PMC11230897; doi:10.1038/s41557-024-01495-z)
Supplement: Supplementary file 5 — DFT optimized structures of all compounds. [file 41557_2024_1495_MOESM5_ESM.zip › opted-structures-prop/geoopt-monomer_e1_h+.xyz]

40
Coordinates from ORCA-job input-geoopt
  C   0.95854413337762      2.09143831850596      0.14322541717693
  C   -0.45049696515176      1.53643427606279      0.19814137854725
  O   -0.80336767591664      1.24767994754557      1.54245344247252
  C   -2.07307417744959      0.63951771397521      1.67673370863330
  C   -2.44159918242701      0.55386959921878      3.14623091396272
  N   -2.51702126124228      1.89115951335454      3.72394550249879
  H   -1.10135164407143      2.66906655672168      3.69805657337000
  H   -3.21513446986675      2.44998778938246      3.22784628529675
  C   -2.73059273711740      1.99888283125017      5.17332414215224
  C   -2.28805243189792      3.38770457704743      5.64476287804863
  C   -0.78565193934569      3.62088357534793      5.48098499364358
  N   -0.35112967223136      3.37572010971509      4.05870262918790
  C   -0.48265817890976      4.56672523528727      3.16011855054516
  C   0.70351649847233      5.50575150354619      3.29867472984704
  O   1.92784587041958      4.82246853864738      3.08388558022955
  C   2.10417022317638      3.78328268079253      4.03566607805578
  C   0.99912679297796      2.75012498871934      3.91609940771362
  H   1.23010503365710      2.31549643756958     -0.90085579791589
  H   1.68476096759313      1.36048159557475      0.53487545022562
  H   1.05332258009118      3.02031617711346      0.72767760527446
  H   -0.52289319038613      0.61497836412636     -0.41386411000883
  H   -1.17196344340306      2.26209444602721     -0.22897450576995
  H   -2.06981215554170     -0.37615887350035      1.23423444501913
  H   -2.83945236810161      1.22835766647875      1.13171836563971
  H   -1.66694515552721     -0.01415080452104      3.68814217224336
  H   -3.39126310088961     -0.00780453458514      3.24357926858656
  H   -2.11531925369962      1.22625967278443      5.66411601665062
  H   -3.78120884417745      1.80458752367578      5.45924560539686
  H   -2.52660214767083      3.51259806552044      6.71262594483055
  H   -2.86057324728437      4.16144597989499      5.10414194885142
  H   -0.22863100556634      2.91083398359651      6.10729522934421
  H   -0.49769078178128      4.63672204597172      5.78391316562666
  H   -1.42550297900851      5.07893202550451      3.39496845326817
  H   -0.54354889875571      4.17508240514196      2.13480740288028
  H   0.70743870964734      5.98986613810496      4.29420142972277
  H   0.62555734154956      6.29614173597936      2.53806262509913
  H   2.14181513499397      4.20489078845476      5.05871401239298
  H   3.07182375887887      3.30370426200602      3.82810210069151
  H   1.09540290406411      1.96535151668929      4.67813505782617
  H   1.01810695852186      2.27927562727116      2.92628590274240
