# Supplementary material for: Tetrameric self-assembling of water-lean solvents enables carbamate anhydride-based CO2 capture chemistry
Source: Nat Chem. 2024 Apr 8;16(7):1160–8. doi: 10.1038/s41557-024-01495-z (PMC11230897; doi:10.1038/s41557-024-01495-z)
Supplement: Supplementary file 5 — DFT optimized structures of all compounds. [file 41557_2024_1495_MOESM5_ESM.zip › opted-structures-prop/geoopt-monomer_e2.xyz]

42
Coordinates from ORCA-job input-geoopt
  C   0.91851059202759      1.98903826088007      0.86650657947434
  C   -0.54036816334931      1.80272662782755      0.50342715328410
  O   -1.25891857010701      1.40284950770807      1.65655638208538
  C   -2.64101137489267      1.21883508990911      1.43462370228757
  C   -3.33965683033408      0.90159821255431      2.74680015742293
  N   -3.32603923019767      1.99769872828180      3.71218105070896
  C   -2.52175260046599      1.86737607401084      4.92589517381434
  C   -1.04043826037937      2.22707936481812      4.77359614342488
  C   -0.78787646020613      3.61034680267341      4.18347006532024
  N   -1.57584301507577      4.68002711399494      4.83180755006412
  C   -1.32246335744395      4.87265862430470      6.27415155796654
  C   -0.01633747611646      5.61055922852335      6.53956941364487
  O   0.01156720661750      6.85977556675355      5.86053767537063
  C   -0.14767327394107      6.69428214436375      4.45738999304681
  C   -1.45473258624902      5.97859614390948      4.13582822725532
  C   -4.15722425667292      3.06380355658201      3.47887857231380
  O   -5.00379915152836      3.04540821190202      2.58390499635647
  O   -4.02543505281072      4.12211146254163      4.27389871599393
  H   1.49858933934722      2.27646435965041     -0.02508028312197
  H   1.34427596310364      1.05462372919436      1.26777589821708
  H   1.04088027721437      2.77966878560151      1.62467859811958
  H   -0.64765010141511      1.03769737828107     -0.29281255428061
  H   -0.96593106250605      2.74479834161062      0.10147860136287
  H   -2.81265795077777      0.38210904836046      0.72679833729111
  H   -3.08504159058048      2.12581667761258      0.98163232081499
  H   -2.85338413470597      0.03300796673142      3.21422515621285
  H   -4.38036988951222      0.62157425595568      2.51981371283853
  H   -2.60079596593650      0.82369315039198      5.27052925789117
  H   -2.98603542855892      2.48406961405088      5.70782031048611
  H   -0.55101422584604      1.49983553113862      4.10854749273572
  H   -0.56202641872295      2.12206122235648      5.76156784603666
  H   -1.09344853214293      3.60348011694397      3.12674004700643
  H   0.29495777217005      3.82422578414543      4.20274550990654
  H   -1.32571629322849      3.90204830620752      6.78825771914721
  H   -2.15962992952086      5.46629989415884      6.67758536151024
  H   0.85027588226908      4.99190285168229      6.23334689903712
  H   0.08435468431758      5.82306338553338      7.61490349420314
  H   0.71559573484138      6.13873191446276      4.04155571598823
  H   -0.14930968209968      7.69974621425457      4.00942210015456
  H   -1.54891950258800      5.81265415435989      3.05207941599685
  H   -2.29893365067456      6.61088044300363      4.45786618623595
  H   -3.02857343332122      4.29677615277265      4.58949974637413
