# Supplementary material for: Tetrameric self-assembling of water-lean solvents enables carbamate anhydride-based CO2 capture chemistry
Source: Nat Chem. 2024 Apr 8;16(7):1160–8. doi: 10.1038/s41557-024-01495-z (PMC11230897; doi:10.1038/s41557-024-01495-z)
Supplement: Supplementary file 5 — DFT optimized structures of all compounds. [file 41557_2024_1495_MOESM5_ESM.zip › opted-structures-prop/geoopt-tetramer-0co2-4e0.xyz]

156
Coordinates from ORCA-job input-geoopt
  C   0.10973117702811     -4.01326048232300      3.30018192020874
  H   0.84941884871100     -4.05007838953207      2.48009135648517
  H   0.55907478565703     -4.58692871272429      4.14168079294250
  N   -0.10722717500993     -2.61302944939647      3.65122039069358
  C   1.12341520533924     -1.90911008670732      3.98395706019334
  H   1.78498131525963     -1.94522069296409      3.10373371719739
  H   1.68650737247201     -2.39222985611608      4.81151885084600
  C   0.86741870959158     -0.44362692241767      4.31618509933897
  H   0.59056653741385     -0.31213065029175      5.38098152702497
  H   0.01817000648888     -0.07354937993570      3.71289436940590
  O   2.03638166057075      0.29919460047206      4.02408289647541
  C   1.85135144682288      1.69952330353498      4.14475526033815
  H   1.03483699287610      2.02579815081713      3.47187808858024
  H   1.53582182712164      1.94990301529583      5.17802483005552
  C   3.14431052862098      2.40716282659018      3.79788969269660
  H   3.43724086185561      2.20812411613551      2.75426205852568
  H   3.96201870105803      2.07103445977799      4.45644956200055
  H   3.02814731831011      3.49530170764333      3.92184697588948
  C   -1.18497689738868     -4.68014662488682      2.85455130221026
  H   -1.53869827130623     -4.17939648763132      1.94048560058903
  H   -1.95558974273275     -4.51453496469475      3.62604978134585
  C   -1.01795290291295     -6.18329399938905      2.59252660048421
  H   -0.25383995221153     -6.32775824367860      1.80766024573918
  H   -0.62583365869171     -6.66799585367736      3.50431633665159
  N   -2.21797032331753     -6.90734909573341      2.18702708810404
  C   -2.76737828771251     -6.47927957596236      0.90489342728365
  H   -1.98343751832260     -6.54766046033524      0.13202954279089
  H   -3.11838100216521     -5.42682915259157      0.91989361862349
  C   -3.25203711714583     -6.95755762987095      3.21522687622459
  H   -3.65355862944264     -5.95361740803866      3.46166830529904
  H   -2.82316845197848     -7.37334784350267      4.14238585737805
  C   -3.93726586877027     -7.37055730151086      0.51284553271717
  H   -3.57811901614837     -8.40427340107711      0.33678803236431
  H   -4.41010407854867     -7.00428656388704     -0.41021750616481
  C   -4.40785651866369     -7.83522096987245      2.75967536530915
  H   -5.22652587888833     -7.80832346616678      3.49446250437257
  H   -4.06530864870018     -8.88425718226809      2.65482501899917
  O   -4.94001317054925     -7.38050243367152      1.52176659369222
  H   -0.75155593549880     -2.57543079608952      4.44338563070947
  C   -2.69160639520882     -0.68365988822768      5.53343934378400
  H   -3.17953743910005     -0.63570906303606      6.52369477719024
  H   -1.60919052749396     -0.75147800459557      5.73525913188676
  N   -3.11939715162485     -1.92256916043342      4.89223983682232
  C   -4.56342239222507     -2.08302484823402      4.78367292470039
  H   -5.01302690650496     -1.48915125844566      3.96623854810050
  H   -5.02974243607334     -1.73002953003365      5.71907305164381
  C   -4.93639669400709     -3.54076024702367      4.57162100225516
  H   -4.64768827584357     -4.14071792176500      5.45798900654651
  H   -4.38295695017171     -3.95175601661306      3.70772165361608
  O   -6.32916617334804     -3.61708304422505      4.34366130865183
  C   -6.81206878299403     -4.93450167964325      4.13825798656801
  H   -5.89336723487518     -0.38608835001674      2.52433922720835
  H   -6.26078931650799     -5.41716733375352      3.30990523419550
  C   -8.29303670356033     -4.87199771468282      3.82475551094969
  H   -8.85438737034537     -4.43116607336643      4.66529652274425
  H   -8.68712504630683     -5.88430747325250      3.64089416080250
  H   -8.47961036988605     -4.25782144960709      2.92958550687922
  C   -2.96840519210335      0.61766656545796      4.77133575432084
  H   -4.02846807365925      0.65411644325632      4.47023573451786
  H   -2.37342584334586      0.62739099141375      3.84123135988592
  C   -2.63532346677266      1.83454302477945      5.64843095111409
  H   -3.30796441939587      1.81988263415759      6.52597737688101
  H   -1.61083944744855      1.71949332438959      6.04478259235287
  N   -2.71803318443169      3.15598480768909      5.04301968807129
  C   -4.02435246624459      3.50115555007029      4.50039407420790
  H   -4.79973517966818      3.32924918569056      5.26586574226691
  H   -4.29374869795403      2.88626070070958      3.61390362009338
  C   -1.66544770464440      3.44943253014181      4.07688272618884
  H   -1.75868711511405      2.84110685769674      3.15368233768261
  H   -0.68464537770184      3.23055381337624      4.52677410798013
  C   -4.04068377066399      4.96883020870932      4.09235572790183
  H   -3.92894636920703      5.60500197808242      4.99309156658902
  H   -4.99085274403172      5.22449027340552      3.59891743632623
  C   -1.72285474048118      4.92104089207706      3.69466042669993
  H   -0.98015619924684      5.15635325304571      2.91876511642137
  H   -1.50991797813461      5.54424077009595      4.58613509811530
  O   -3.00055134829486      5.26439145817195      3.16804173961753
  H   -2.70114693811541     -1.98483377726628      3.96315692350181
  C   -3.82934581570289      2.79566991076450      0.43654951203601
  H   -4.10065109096827      3.59436528833086      1.14871174781448
  H   -4.14773376812436      3.16358024557942     -0.56538719307416
  N   -2.38624508518148      2.61435236971209      0.52143830410717
  C   -1.65719176958693      3.84312858253492      0.24667777995422
  H   -2.05747301956441      4.62886362186973      0.90575200560687
  H   -1.79361883325974      4.20978155714816     -0.79483617269439
  C   -0.17276185689387      3.69630795301977      0.53298632233278
  H   0.30996993978542      3.04656489758111     -0.22177530301872
  H   -0.02571930055434      3.21809325011155      1.52007284215062
  O   0.41939902507628      4.98080002216514      0.51958760735025
  C   1.81896493812020      4.95021038110307      0.74153959702155
  H   2.03807319316383      4.42691412506538      1.69383170323047
  H   2.31621019046444      4.37057501867426     -0.06264721161923
  C   2.34806256361594      6.36856810357999      0.77963728288938
  H   1.88315018712481      6.94110732648552      1.59905810146330
  H   2.13849655951826      6.89045715319131     -0.16865169077053
  H   3.43843834867494      6.36505854674927      0.93783691589680
  C   -4.62087472211004      1.53975318209430      0.78240869125833
  H   -4.27361911210280      1.15225969552116      1.75426175430903
  H   -4.42458331967895      0.75076519377112      0.03546417129100
  C   -6.12379608326452      1.86170686304989      0.83965939742493
  H   -6.27585500149720      2.65555462125253      1.59358249894720
  H   -6.43268565846300      2.29195986572028     -0.12939280472603
  N   -7.04359003595892      0.77791980719068      1.15066197152796
  C   -6.84999854609430      0.17367795486479      2.46121127333401
  H   -6.81718200774288      0.96347164073182      3.23018809118296
  H   -6.62907139689156     -5.54653281131595      5.04512227812728
  C   -7.16738228162165     -0.24812812091478      0.12352421997166
  H   -6.24513404335198     -0.85812939983412      0.01111901692781
  H   -7.36719766787258      0.22972184917997     -0.84994879181903
  C   -7.99687489070112     -0.77836737461799      2.77286671182281
  H   -8.93862774427389     -0.20369230574033      2.87850924418830
  H   -7.80890576299719     -1.32158214770035      3.71027508123475
  C   -8.32576662641164     -1.17227852032876      0.47261565814076
  H   -8.40221590422070     -1.99730060992195     -0.25059880925268
  H   -9.27405890568623     -0.59884978558674      0.45288981374492
  O   -8.14925478940601     -1.76122275074250      1.75514920034853
  H   -2.09212147304302      1.88018821948214     -0.12513859006577
  C   -0.42592128588473     -0.70518531683693      0.09713408434673
  H   0.06140583336383     -1.59157194017299     -0.36205472874191
  H   -0.81859748264122     -0.10708195721721     -0.74632562225682
  N   -1.54625281904366     -1.09664419136957      0.94822706355372
  C   -2.53179168924972     -1.87883676462138      0.22292806284422
  H   -2.09696825987120     -2.78602084041124     -0.25429407502880
  H   -2.93470939549195     -1.26571631168415     -0.60314761673828
  C   -3.68713530686617     -2.32028651518771      1.10319753766338
  H   -4.18312249205107     -1.44642838573887      1.56563506759498
  H   -3.31685634964990     -2.96014525443323      1.92397858343707
  O   -4.59495611023525     -3.04366593418430      0.29095666418467
  C   -5.53822739682285     -3.80922624952195      1.03065860507734
  H   -4.99949307648124     -4.54094921481757      1.65650705295245
  H   -6.11448945760782     -3.15404862808567      1.70329878338596
  C   -6.45962004152898     -4.52742185691027      0.06886087381567
  H   -5.88647146155173     -5.16987724520811     -0.61921613818200
  H   -7.04205981924669     -3.81365983417782     -0.53516450343952
  H   -7.16473287375199     -5.16600499356896      0.62389514937741
  C   0.59553121131579      0.11448559814004      0.87251568356562
  H   0.95651902877178     -0.47685484465549      1.72257122309958
  H   0.07300111076941      0.97962787621955      1.30829116278889
  C   1.80658275181708      0.63982394082197      0.08876280743594
  H   1.46761551899057      1.18463458352266     -0.80794918724391
  H   2.30525279681168      1.38579700424441      0.73413428009273
  N   2.82112945542293     -0.31842350832457     -0.34159759100569
  C   2.58342065088211     -1.02356406051974     -1.59171866332298
  H   2.28648709589381     -0.30413492723737     -2.37222588009518
  H   1.77375803228254     -1.78218983496444     -1.51314170925871
  C   3.28959965532972     -1.23059890666277      0.68942587198071
  H   2.52710415439538     -1.99895671456859      0.94620216319642
  H   3.50893040075431     -0.67027395574124      1.61239024866766
  C   3.85980047649637     -1.73596178132420     -2.02107450543941
  H   4.64571623426928     -0.98602739532895     -2.24332442951499
  H   3.68385891509921     -2.33664355112510     -2.92692731745315
  C   4.54531952309407     -1.94852969890959      0.21417619675283
  H   4.85979602925773     -2.70650760545104      0.94824552290586
  H   5.36915170434841     -1.21642619167722      0.09218078141609
  O   4.31443726484741     -2.62883534075768     -1.01227596356884
  H   -1.18099878490359     -1.63934320288974      1.74071519365057
