# Supplementary material for: Tetrameric self-assembling of water-lean solvents enables carbamate anhydride-based CO2 capture chemistry
Source: Nat Chem. 2024 Apr 8;16(7):1160–8. doi: 10.1038/s41557-024-01495-z (PMC11230897; doi:10.1038/s41557-024-01495-z)
Supplement: Supplementary file 5 — DFT optimized structures of all compounds. [file 41557_2024_1495_MOESM5_ESM.zip › opted-structures-prop/geoopt-tetramer-1co2-e0e0e1+e1-.xyz]

159
Coordinates from ORCA-job input-geoopt
  N   -0.70868566619071      1.41012257640305      1.16722647340463
  H   -1.66173653178176      1.46852912030007      0.70126244068145
  H   -0.46079498748017      0.37530019706260      1.08671265636610
  C   -0.88352111143416      1.81426283835064      2.58408391790968
  H   -1.31880174386794      2.82455970714836      2.60416054207575
  H   -1.61783564146174      1.12143915013524      3.01107043695995
  C   0.38977061249183      1.76325426218242      3.43140571335518
  H   1.05301434558008      2.60970799058779      3.19682091909331
  H   0.95237324264333      0.83306262693543      3.22930720231965
  C   0.26379152243480      2.21900702126832      0.37784294854767
  H   1.14213311960302      2.42130033805162      1.00461849245953
  H   -0.21364036527495      3.18435464747683      0.14902214896543
  C   0.68393536852564      1.47376750592866     -0.87979361878065
  H   1.31283964902410      0.62113414053288     -0.59457097840559
  H   -0.20707780122132      1.06028227655014     -1.37125070362158
  C   1.46152347413422      2.36024002025052     -1.84606129494154
  H   2.20324324788536      2.95434714254496     -1.28517052280479
  H   0.76817110808665      3.09215465296219     -2.31941501317665
  O   0.05016514152778      1.88568905865925      4.80074826178825
  C   -0.33469461726494      0.66581005298971      5.42801154046841
  H   -1.09245971125229      0.14043018160467      4.82000498324912
  H   0.53906694791313     -0.00753886578646      5.50740021801750
  C   -0.89968735123076      0.97430880417623      6.79751443547586
  H   -1.77893757988859      1.63351072194708      6.71667316903425
  H   -0.14888791214797      1.47571540932400      7.43035714554856
  H   -1.20771055510245      0.04246429246669      7.29698667131727
  N   2.18719852955442      1.58867437881296     -2.84716362423423
  C   1.32719909359038      0.74810445627322     -3.67492438861224
  H   0.59726251413937      1.35941617754966     -4.25305173538968
  H   0.75012966864201      0.06108968111353     -3.04379542596656
  C   3.02025069996825      2.43500614091550     -3.69208681882182
  H   3.70807696600153      3.02101872911441     -3.06202631143990
  H   2.40429717567312      3.15944207096813     -4.27378124241468
  C   3.82625537989227      1.58409004502253     -4.66260134453073
  H   4.54400269242075      0.95490441028494     -4.09829449699605
  H   4.39652629147580      2.22441921863311     -5.35292740728230
  C   2.16730120275959     -0.07055693903803     -4.64204492466680
  H   2.80066118358903     -0.78029265655317     -4.07237250873502
  H   1.51973464644006     -0.64939451688825     -5.31814957900504
  O   2.98352614443921      0.76048125857343     -5.45621591160432
  C   -1.32116454437073     -2.84467926164349     -2.39791871782681
  H   -0.84791129591426     -3.72440139958053     -2.86508268600813
  H   -2.27063820292217     -3.18467610629117     -1.96040629858900
  N   -0.45955495705443     -2.37889971429143     -1.31835590941996
  C   0.97603763524767     -2.39765088058089     -1.53204012038314
  H   1.41341562610436     -1.43790601872167     -1.22740446849536
  H   1.17599549846455     -2.51453020800966     -2.60827885617118
  C   1.68592758286572     -3.51736315820131     -0.78280594349329
  H   1.28913660738513     -4.50389902393248     -1.09813798779368
  H   1.50745679821912     -3.42303834682820      0.30570148425351
  O   3.06477578517901     -3.41771481249398     -1.07364911511361
  C   3.86064421267620     -4.41739581679652     -0.46397190608386
  H   3.72659391244240     -4.39099487964431      0.63636317654844
  H   3.53035000230892     -5.42071883571857     -0.80298904103978
  C   5.31077811674264     -4.18053496912224     -0.83112059856697
  H   5.65467483883113     -3.20096728530228     -0.46152870326094
  H   5.44336182356577     -4.20264755723115     -1.92531858815769
  H   5.95088621245603     -4.96080828218488     -0.38926910480526
  C   -1.59251973852793     -1.76567570467175     -3.44565995233839
  H   -0.63710440652885     -1.45134590584280     -3.89431821203523
  H   -2.00669002292872     -0.88806944472274     -2.92619357430995
  C   -2.56082860311833     -2.21835156225957     -4.54458275949916
  H   -2.10106027724123     -3.03754580750628     -5.12592803873517
  H   -3.46841535179123     -2.63818365659503     -4.07536007420167
  N   -2.98987404677244     -1.18378886321009     -5.48273301404625
  C   -1.90661967369099     -0.60691073107227     -6.27070513241327
  H   -1.34884333146978     -1.41258668339849     -6.77663211044071
  H   -1.17952112525627     -0.04595717830573     -5.64328198442163
  C   -3.78396821130352     -0.12635396145233     -4.86482082019048
  H   -3.19252559066329      0.47131051272600     -4.14291240672527
  H   -4.62866275478001     -0.57235477643336     -4.31438357432492
  C   -2.47399513630830      0.34783489561075     -7.31146778433585
  H   -3.09531426930741     -0.21494763981605     -8.03662211042293
  H   -1.66223393170391      0.84821817288830     -7.86096353903169
  C   -4.31462892589074      0.82157425146591     -5.92837245597596
  H   -4.83989895041921      1.66768196562459     -5.46076457772304
  H   -5.02380915951530      0.28774978305998     -6.59213983943662
  O   -3.25283390388467      1.36869178706668     -6.70060679769963
  C   -1.00765937616087     -1.65017891945298     -0.27021842675245
  O   -0.19951642645394     -1.19737019755569      0.61081821776544
  O   -2.25873715616929     -1.48506453176963     -0.24991135874760
  C   -4.50466097869564      1.00360744993070      0.72741481891014
  H   -4.96418182418305      1.97810298994988      0.97123447386596
  H   -5.28096493044350      0.43038591767903      0.17515827375961
  N   -3.33543252971551      1.24427299367717     -0.12690391683783
  C   -3.69711134938259      1.98943017432684     -1.33016773076731
  H   -4.17937000209411      2.93650925964855     -1.03245750162860
  H   -4.43897536470739      1.44123514282124     -1.94829402274791
  C   -2.49049399132540      2.31978059691840     -2.19009409453523
  H   -1.96905438918295      1.39381942636349     -2.49922041597564
  H   -1.77056468691805      2.92908613762221     -1.61200027574921
  O   -2.93303752604378      3.03713417575675     -3.32478862881806
  C   -1.87198360016693      3.49238247272176     -4.14889656059311
  H   -1.15553848986459      4.07939138372747     -3.53949057911482
  H   -1.31023829521622      2.62790512693049     -4.55527875943808
  C   -2.43230027596498      4.34426421251200     -5.26855092032096
  H   -3.01099014869214      5.18991106852747     -4.86190303277013
  H   -3.08279434586092      3.75177530487689     -5.92923477806680
  H   -1.60918486116908      4.75136405541316     -5.87804174710856
  C   -4.14393350294159      0.27065254885249      2.01222739609605
  H   -3.49636881820946      0.92117085350256      2.61702968839865
  H   -3.55656955875530     -0.62545232532128      1.75836588429285
  C   -5.37496678033672     -0.12102461556526      2.83882310247573
  H   -6.00413493603024      0.77235793895273      3.00076035158635
  H   -5.98912150030884     -0.83589488408029      2.26223345345068
  N   -5.10615484115674     -0.71315419004852      4.14565496898686
  C   -4.49546994463020      0.19646705533027      5.10787475237508
  H   -5.09692622257353      1.11813550468958      5.17502222790727
  H   -3.46423083796563      0.49442932506068      4.81682102982749
  C   -4.37688849758264     -1.97463095140941      4.09665264820709
  H   -3.33972952252760     -1.85112095345115      3.71631354323755
  H   -4.89353897958210     -2.67158560043866      3.41574249533716
  C   -4.43390564728764     -0.46509821690659      6.47728571573249
  H   -5.46184503872731     -0.64798100378766      6.84913848588628
  H   -3.91147821524856      0.18015710763448      7.19849426269884
  C   -4.30956041280082     -2.58981879238753      5.48748085275136
  H   -3.69414083188653     -3.50126640765011      5.48114635800248
  H   -5.33013235616201     -2.85919903188928      5.82551462567268
  O   -3.71890549956456     -1.69340912982957      6.42140147929224
  H   -2.96053423387724      0.32046472938169     -0.38810647308789
  C   3.73399117862912     -1.08408288760197      1.62386715101868
  H   4.37774644950215     -0.64254457585793      2.40634487997000
  H   4.13970592788292     -2.10688727538476      1.45105475192897
  N   2.36773824117573     -1.11633608945032      2.11413047558967
  C   2.18644707827560     -1.96173171036305      3.27966739001826
  H   2.63003915200171     -1.46906400277759      4.16518081844001
  H   2.70735530410968     -2.94142839479725      3.18413690106816
  C   0.71528382212360     -2.22073478766437      3.57214969909730
  H   0.30376003854041     -2.98093080949827      2.87872730311088
  H   0.12389100328440     -1.30099173210945      3.41743007174853
  O   0.60395031656811     -2.66322036310833      4.91000379371397
  C   -0.72202986472747     -2.98683963350427      5.29297169929830
  H   -1.38965586897132     -2.12507333655343      5.11151623980729
  H   -1.10023601789571     -3.82418716793763      4.67125150938941
  C   -0.73085540331183     -3.36014954964721      6.76080466852617
  H   -0.36558933197187     -2.52201237813073      7.37685592022786
  H   -0.08318872266386     -4.23247231597334      6.94837063229194
  H   -1.75163612236483     -3.60628049560175      7.09046066100966
  C   3.85837558897233     -0.28577868273352      0.33059699198327
  H   3.39849191060737      0.70573564474511      0.47100225504366
  H   3.26470775675109     -0.79156354580029     -0.44429289190832
  C   5.31042895066567     -0.12391315066794     -0.17054897535583
  H   5.94173916744538     -0.91304133173528      0.27563706624086
  H   5.34075763887618     -0.28530520692966     -1.26020688548937
  N   5.95476638880650      1.16286578879380      0.08173642152226
  C   6.04051687155883      1.53515889008189      1.48781974979986
  H   6.52090352799135      0.72142496898154      2.05586348413623
  H   5.03843281992012      1.71080757796477      1.93856948654593
  C   5.40408034398902      2.25868887500898     -0.70585443364283
  H   4.34998936767847      2.48727468354704     -0.43293516003595
  H   5.41353272445777      1.98244044171347     -1.77224378980350
  C   6.86059697618713      2.80935331338397      1.63977263102116
  H   7.90703274081128      2.61796677969530      1.32690892126668
  H   6.86687454577285      3.14159375840448      2.68929188251457
  C   6.23556249313489      3.51701217163261     -0.50442846852378
  H   5.78004265779177      4.36858059221917     -1.03299538459931
  H   7.25533429930658      3.35793601089907     -0.90977606529364
  O   6.31222288325183      3.87050548801823      0.86997947513389
  H   1.71085225844245     -1.38050198394129      1.37525691684010
