# Supplementary material for: Tetrameric self-assembling of water-lean solvents enables carbamate anhydride-based CO2 capture chemistry
Source: Nat Chem. 2024 Apr 8;16(7):1160–8. doi: 10.1038/s41557-024-01495-z (PMC11230897; doi:10.1038/s41557-024-01495-z)
Supplement: Supplementary file 5 — DFT optimized structures of all compounds. [file 41557_2024_1495_MOESM5_ESM.zip › opted-structures-prop/geoopt-tetramer-2co2-anhy.xyz]

165
Coordinates from ORCA-job input-geoopt
  C   3.85799967367110     -1.83533857149792      2.79499128575264
  H   4.65481639189814     -2.27239191740843      2.17510308722436
  H   4.31425398057724     -1.03690616305301      3.39535325136740
  N   2.86102167750125     -1.19639225473689      1.87481578498906
  C   2.90873468553132     -1.62498119041827      0.45361149300278
  H   3.92415465873690     -1.43780426033042      0.07626469832046
  H   2.20881832297094     -0.97791025939685     -0.09085582659129
  C   2.49223186239560     -3.07421760364654      0.25907173524219
  H   1.57356557195777     -3.27478300374866      0.83905260523697
  H   3.27489723531117     -3.77395557184343      0.61387481036686
  O   2.25325447370475     -3.24130906246849     -1.11887021335907
  C   1.67252132011314     -4.49022067840852     -1.45441027914228
  H   2.40094311985739     -5.30916030946848     -1.28290907175721
  H   0.80348238099162     -4.68711104839340     -0.79641274350048
  C   1.23600638390736     -4.44501870350550     -2.90335426226177
  H   2.09247209379948     -4.23987249560454     -3.56648767667071
  H   0.48520238566507     -3.65082529790816     -3.04774067168038
  H   0.78915654435054     -5.40690101150883     -3.20143202479060
  C   3.21192086037357     -2.87525354272096      3.69628843115659
  H   2.67371059066235     -3.61676843835421      3.08648916600275
  H   2.45499608232989     -2.37438265396338      4.31942544218910
  C   4.24849674308814     -3.57814373757895      4.58723256748965
  H   4.84486377310495     -4.27248397554594      3.96943317629583
  H   4.95210025195643     -2.82892720846348      4.98488276935894
  N   3.70743567540985     -4.31657735930269      5.72306564762980
  C   2.77214226583336     -5.37235179883348      5.34941238054649
  H   3.26054209535624     -6.05906281809149      4.63751735634313
  H   1.86181338558221     -4.97418002138377      4.85043107043813
  C   3.13330157666309     -3.45031052572822      6.74794777913177
  H   2.26826739214552     -2.87142973563327      6.36439732734547
  H   3.89280387432968     -2.72416246499616      7.07757342514804
  C   2.33535444695748     -6.14772731664465      6.58349658025353
  H   3.20546439243355     -6.67482536278973      7.02351958978219
  H   1.57189734943051     -6.89500902847863      6.31893027895536
  C   2.66992160375461     -4.26775458372924      7.94423793967477
  H   2.14424076814088     -3.62650944820029      8.66724661322669
  H   3.54409022242731     -4.72514235271592      8.44956574627964
  O   1.75580770269667     -5.28417639393927      7.55286325658701
  H   1.89378998765765     -1.36302097449399      2.22737046772637
  C   4.36274428193980      4.50250526413363      2.45046292764023
  H   5.42834110464204      4.68263490809780      2.66677100492176
  H   4.12188038724511      5.06041882104188      1.53239938385072
  N   4.20443540990957      3.07611681817395      2.17170080960468
  C   5.04888747675658      2.11290880387778      2.86053105737181
  H   6.02349513003153      2.57965797635935      3.07115299958585
  H   5.22798914978760      1.24921307589797      2.20276490516151
  C   4.43351973355772      1.62299182273246      4.16989470503539
  H   3.45543180663360      1.14975934485773      3.96844456539271
  H   4.25408226851352      2.47647113774823      4.84895085266913
  O   5.31274528811821      0.70114013433609      4.78296987047112
  C   4.82456296322910      0.21553681162829      6.02502061484447
  H   4.51547032243211      1.06881200208673      6.66108049770952
  H   3.91945646653225     -0.40194850335982      5.85785697350939
  C   5.91165996655437     -0.58165975573043      6.71385205897334
  H   6.79555588782661      0.04978138280001      6.90100710062651
  H   6.22680558447217     -1.44123094226767      6.10146291461670
  H   5.54936100672848     -0.96362952769832      7.68142051558177
  C   3.49578668035036      5.02320226975503      3.59843782211838
  H   3.73562883205169      4.46585819978351      4.51655939199141
  H   2.44795075764914      4.80483562323315      3.35580951050287
  C   3.64814255297465      6.52727556410211      3.85089960107261
  H   4.69791123149820      6.75901532860355      4.10505161804915
  H   3.42197259810369      7.07714451517017      2.91961415031168
  N   2.80061192180983      7.07507074903198      4.90970141575177
  C   3.11826580123727      6.57053475721975      6.24110675797431
  H   4.18652624473083      6.74537392327082      6.45274701639499
  H   2.93971397239682      5.47804406031309      6.33610477581629
  C   1.37065746787876      6.96167732494177      4.63804819238645
  H   1.03351303656482      5.90568874258764      4.57981022063967
  H   1.14572856843344      7.42734686119658      3.66407543594314
  C   2.27768387813259      7.28532172490010      7.28932182613255
  H   2.55238297465702      8.35864357680308      7.32260820723735
  H   2.45101774956042      6.84948006145230      8.28493192030795
  C   0.56817751380382      7.66216017619572      5.72537955481134
  H   -0.50897929347393      7.49561094208691      5.57492054922488
  H   0.76451724896532      8.75257318898172      5.69399635033173
  O   0.88862647706375      7.15489910379794      7.01496587373614
  C   3.08416159919887      2.62744639280783      1.49064739823576
  O   2.24485593051227      3.48876394855998      1.08036967743529
  O   2.93705297626454      1.37854533162030      1.32158343628456
  H   2.98933320774305     -0.14699838625644      1.85440035449776
  C   0.16870639276168      1.55707480778705      3.11471113415103
  H   -0.81900157553765      1.24963229947078      3.47674936137269
  H   0.79149029462435      0.65556418800309      3.06134187778591
  N   0.00921912611585      2.03190485377682      1.70727135616925
  C   -1.26904969362748      2.68352506311722      1.31990786283573
  H   -2.10164583778984      2.04977205356374      1.65990861015891
  H   -1.27618912230013      2.68101985896220      0.22070067691596
  C   -1.45253779344207      4.11108481867774      1.79208802040543
  H   -2.17212971930379      4.60137428619630      1.10837543543116
  H   -0.49824509609873      4.66801409651150      1.70993842042614
  O   -1.95255341282575      4.15759390853983      3.11285221831579
  C   -2.20750948488376      5.48671032355345      3.55317433073588
  H   -1.24852251422416      6.02405839170223      3.68337501020117
  H   -2.77472636025627      6.02586542055628      2.76886400834217
  C   -2.99711152385205      5.46665067339038      4.84414912390043
  H   -2.44417886665055      4.98695016108347      5.66455259650283
  H   -3.95134225320652      4.93044709630207      4.71051904762160
  H   -3.22987971419490      6.49977397308337      5.14965472914868
  C   0.81686386536961      2.56285732232836      4.05273993874191
  H   0.21816339173743      3.48400460190162      4.10370707722940
  H   1.79336695406361      2.84558453204013      3.64771800792346
  C   1.02434186170095      1.97279205268012      5.46866579375790
  H   0.98983654439456      0.87056171318422      5.41079789676855
  H   2.03615605834110      2.22824333623966      5.81747119273602
  N   0.10069341793813      2.40005552805675      6.50970295783564
  C   -1.30210281217243      2.11109305625731      6.23351624120594
  H   -1.41532268920718      1.03987624929095      6.01358257689943
  H   -1.67685382852824      2.67300528018997      5.35430034748865
  C   0.27992391083588      3.78774485570951      6.91667477062161
  H   0.04513199738528      4.49983796292806      6.09766928540265
  H   1.33342904451826      3.95326943987540      7.19541375364080
  C   -2.15344684747876      2.47022728091636      7.44277793232209
  H   -1.88554971438093      1.81811348609862      8.29400715455371
  H   -3.22195423169361      2.33394823563553      7.21692087043761
  C   -0.60994249612645      4.10513195161515      8.10830391963780
  H   -0.53825686957965      5.17319768595615      8.36086191037325
  H   -0.28858074187386      3.50685674011913      8.98418293814202
  O   -1.97525463130465      3.83197006461636      7.81882174624572
  H   0.82639069521789      2.65188193623500      1.43028507186695
  C   -1.60530966676057     -2.68441720731210      4.69072315424184
  H   -2.50756299930184     -3.24848974363358      4.97134447123098
  H   -0.81968894176662     -3.41764640642031      4.45810684377706
  N   -1.91651810162978     -1.95218368938667      3.45988156331845
  C   -3.26667342926374     -1.43519827356239      3.24855156414663
  H   -3.97780044471459     -2.14375259793823      3.69693817930935
  H   -3.46733178784941     -1.39390666406914      2.17038071107415
  C   -3.47132599273274     -0.03271674422755      3.82103917329240
  H   -2.58689746601868      0.58784809033057      3.59586037442362
  H   -3.57958219243135     -0.06014760525805      4.92257168453802
  O   -4.62205406093820      0.52102027259923      3.22306967666519
  C   -4.89021195183538      1.84797778266709      3.65156662375962
  H   -5.04962214118953      1.86542907064867      4.74912872735465
  H   -4.01476587978247      2.49175980525708      3.44264862795784
  C   -6.11550915059270      2.36219636726379      2.92596493514499
  H   -6.99427144423109      1.73242617309207      3.14193168960021
  H   -5.95145283373022      2.36537629494567      1.83576123728054
  H   -6.34265572463204      3.39238627170746      3.24355394912639
  C   -1.15764646779165     -1.78463907898899      5.84034953811770
  H   -1.96938997707681     -1.08487724861334      6.09078044722570
  H   -0.30462094878631     -1.17887573726753      5.49582404930505
  C   -0.76600933674888     -2.59358152447205      7.08602872743645
  H   -1.59367490573216     -3.27432761380696      7.35026358690778
  H   0.09444533416728     -3.23929437540727      6.84623273770830
  N   -0.44257334333166     -1.81715497905476      8.28201620314274
  C   -1.60789926130756     -1.21443575283509      8.92156040514040
  H   -2.34260889927790     -2.00228608493471      9.15714466114418
  H   -2.11616950255147     -0.47649707959662      8.26458930334584
  C   0.60210453241811     -0.81624280772724      8.07064258618080
  H   0.29087383144016     -0.03192059025834      7.35518214990680
  H   1.50053896350865     -1.30324484693943      7.66194020867239
  C   -1.19960512834173     -0.51707452535538     10.21177125188212
  H   -0.83172304741153     -1.26843619645060     10.93917127528436
  H   -2.05932309543917      0.00630900988506     10.65670966087101
  C   0.95720787794449     -0.12825809052710      9.37888307377827
  H   1.67344821013826      0.68688234879017      9.19438460560587
  H   1.41965425545112     -0.85070325674423     10.08135264150275
  O   -0.19056405565507      0.45807528838680      9.98151258784203
  C   -0.90787101543323     -1.64847198388108      2.61371642153661
  O   0.25842836834935     -2.03033604750048      2.76821299570593
  O   -1.27523563340449     -0.86589688452228      1.58496945889078
  H   0.09637276093794      1.19870353426576      1.07224374795053
  C   -0.55503983783747     -1.07120198246942      0.30552432786709
  O   -0.00781492201837     -0.03225190640179     -0.09261560116754
  O   -0.65868923756978     -2.19472078037229     -0.16188125036083
