# Supplementary material for: Tetrameric self-assembling of water-lean solvents enables carbamate anhydride-based CO2 capture chemistry
Source: Nat Chem. 2024 Apr 8;16(7):1160–8. doi: 10.1038/s41557-024-01495-z (PMC11230897; doi:10.1038/s41557-024-01495-z)
Supplement: Supplementary file 5 — DFT optimized structures of all compounds. [file 41557_2024_1495_MOESM5_ESM.zip › opted-structures-prop/geoopt-tetramer-2co2-e1e1e1e1.xyz]

162
Coordinates from ORCA-job input-geoopt
  C   3.44728905006665     -1.43843643750586      2.74784438119576
  H   4.31736370041655     -1.78217655050496      2.16799053655849
  H   3.72879331014943     -0.47680725817503      3.19974386060834
  N   2.33145994323073     -1.15249282917754      1.79356189764456
  C   2.39550934576163     -1.80843577912464      0.46765372430774
  H   3.31772101113385     -1.48964680025944     -0.04044941353612
  H   1.53477410309619     -1.43735762855293     -0.10830379054292
  C   2.32638689464274     -3.32449025079758      0.54897603860326
  H   1.42349168626874     -3.63093476280744      1.11187523714646
  H   3.20661831790005     -3.73446693834150      1.08109128109418
  O   2.28410138300659     -3.80506379204226     -0.77433421405551
  C   2.22357807941378     -5.21930803101023     -0.85963262217531
  H   3.10860248461970     -5.66561814836184     -0.36152662128166
  H   1.33038878230778     -5.59060742760327     -0.31707300311646
  C   2.17140292673942     -5.62108541673984     -2.31856382685158
  H   3.06704798806181     -5.26539849510289     -2.85400855524525
  H   1.28202383627282     -5.19412223182992     -2.81047602995612
  H   2.12560101144867     -6.71782169542194     -2.41177825254131
  C   3.06582218290526     -2.43512521285528      3.83292478734493
  H   2.82725997453649     -3.41310614620185      3.38643914526159
  H   2.15036282358596     -2.08285598893931      4.33249228908604
  C   4.20192754014319     -2.57826015523859      4.85648657141253
  H   5.12411358171482     -2.88475423915348      4.33300840392360
  H   4.40393407963789     -1.58664714065181      5.29552248698660
  N   3.98055878892353     -3.51365281531480      5.95041122618963
  C   3.94740244805236     -4.91723344647536      5.56086455156186
  H   4.85165670629106     -5.15898665846351      4.97807096460058
  H   3.06676052054052     -5.16196889907549      4.92607880632552
  C   2.83732670806464     -3.18845460524194      6.79219244310209
  H   1.87361881711772     -3.30411016197143      6.25086213220090
  H   2.90843031527183     -2.13877092151281      7.12111048933195
  C   3.90212807507155     -5.79188941222266      6.80669256238230
  H   4.84133977944581     -5.66294015006184      7.38145169939120
  H   3.80433042556927     -6.85330517427605      6.53146752189731
  C   2.80524699379276     -4.10083750598282      8.00988401910065
  H   1.89256511212622     -3.92043314338499      8.59765820470787
  H   3.68588423067123     -3.89953948984543      8.65260971814532
  O   2.78589289855609     -5.46882521286538      7.62500202856534
  H   1.38406915898022     -1.40883549149099      2.23055148904414
  C   3.64421704535251      4.93680755744871      1.85650024461495
  H   4.61930290605132      5.43025928420449      1.70880939325904
  H   2.99587151703321      5.24628295681050      1.02347438695101
  N   3.85427374458621      3.49686727180000      1.75648079635619
  C   5.04300143968052      2.90630150504169      2.34902892346569
  H   5.87811714501083      3.61707903050417      2.25508391542181
  H   5.30989326640342      1.99992894670445      1.78710269078862
  C   4.85138603349317      2.49835242253128      3.81294361303300
  H   3.83632091683122      2.08251033626304      3.94615354546611
  H   4.94180034452508      3.37187490291398      4.48712149453741
  O   5.82737933143497      1.52929478825717      4.14059213572046
  C   5.76715098670115      1.10033958195593      5.48975343887367
  H   5.89126258505413      1.96829879551269      6.16888182470780
  H   4.76882048663304      0.66837522563957      5.70448397296772
  C   6.85694080233725      0.07672816467946      5.73074394808478
  H   7.85321751746075      0.52028707952935      5.56979055305123
  H   6.74522199055138     -0.77957187806286      5.04696003658963
  H   6.80656726739191     -0.30036461950862      6.76465012311931
  C   3.02775835027803      5.38693261479746      3.18255142977030
  H   3.69037217700885      5.08170329269267      4.00689306232496
  H   2.07729839222961      4.85035153401341      3.31902162360809
  C   2.78283666066181      6.90083198948610      3.24951013601354
  H   3.70060503362142      7.43419772201194      2.94397141492566
  H   2.00332910289003      7.17486546489733      2.51594913400124
  N   2.38531979311257      7.42612288947482      4.55446338926234
  C   3.44196635864066      7.35885881347609      5.55840739218029
  H   4.33946582473441      7.87328899244248      5.17620967174269
  H   3.73799379773397      6.31469222494452      5.79798544748081
  C   1.13808567518034      6.86202041410557      5.06035026032417
  H   1.20620024919863      5.76654374919687      5.21871873299649
  H   0.33566719050511      7.03212208392135      4.32390994171442
  C   2.98510352595408      8.03075871841689      6.84368856354423
  H   2.81355896882818      9.11089661856303      6.66165527422941
  H   3.74990897994588      7.92771840855845      7.62833938424268
  C   0.74767076870091      7.51337460677309      6.38037818459988
  H   -0.12313065059373      6.99996540425806      6.81560650182564
  H   0.48132024697495      8.57631213777418      6.21146525316576
  O   1.79557661710612      7.43054313787196      7.33616780668658
  C   2.79355173573512      2.66118355952420      1.44334254640596
  O   1.68384646402952      3.19581079464432      1.12539341966513
  O   2.99724854605039      1.41204095548768      1.49852946872054
  H   2.34797915852682     -0.11493753362055      1.62419026837767
  C   0.38041796645987      1.30960141213577      3.69796313157357
  H   -0.40135302849696      0.70288255449477      4.17794996682428
  H   1.20085928964287      0.63436755788321      3.43112050933237
  N   -0.18741454970071      1.80534415645140      2.41429979641062
  C   -1.40122526384947      2.65351478974600      2.53357252765607
  H   -1.86419827793399      2.47031869667728      3.51171381377222
  H   -2.11584961559647      2.33163552940964      1.76441673594472
  C   -1.11839022184687      4.13984998250179      2.38427938119422
  H   -0.71665672293642      4.36309027865721      1.37776927564197
  H   -0.36330945997376      4.47834368694449      3.11879189301454
  O   -2.34818767102674      4.79800804160122      2.59387980782991
  C   -2.27658001673653      6.20712912909706      2.44969680980223
  H   -1.53656298804244      6.61908627203207      3.16408038985463
  H   -1.91707794260281      6.46346173544654      1.43264980959279
  C   -3.64704886473471      6.79995525616589      2.70020739429672
  H   -4.01324461384175      6.52593298533380      3.70333451315344
  H   -4.37643421939937      6.44469145427699      1.95465911208284
  H   -3.60125133506380      7.89904255122553      2.63875693609632
  C   0.87268778501557      2.37458522013858      4.66075482791414
  H   0.03311652784544      3.01888325378868      4.96216865563212
  H   1.61991525973645      3.01578603179059      4.17199728232179
  C   1.46956892984294      1.67760207859490      5.90035014445385
  H   0.86738637845167      0.78381033872889      6.11512868637279
  H   2.48361352420068      1.31647797639624      5.66012513332353
  N   1.53960570378577      2.45442662934931      7.12962675123030
  C   0.23638514168542      2.84586583417079      7.65815906470178
  H   -0.39646462996970      1.95273829650853      7.77826235605039
  H   -0.29867657838989      3.54658914254982      6.98054181445773
  C   2.44158665010076      3.59879168496167      7.06038998778102
  H   2.09395280439680      4.35356079958362      6.32639043154711
  H   3.43957709739109      3.26062905227237      6.73664390015653
  C   0.40130433133816      3.52812653465431      9.00732286496706
  H   0.79227976905026      2.80562207848849      9.75162036006873
  H   -0.56920908587168      3.90177613130274      9.36814168030921
  C   2.54807161205793      4.26692248813969      8.42325084578611
  H   3.15466911717338      5.18157304996100      8.35761934670268
  H   3.03273107780120      3.57437816160110      9.14072071336321
  O   1.26985246649341      4.64905994434345      8.91301295282637
  H   0.56016625402380      2.31311176642569      1.83944490961626
  C   -2.33296053105151     -2.66167654350723      3.95945793086403
  H   -3.33379689846716     -3.12096540556240      3.99850167797568
  H   -1.60722682448771     -3.47665563402868      3.82175032217912
  N   -2.27527803857485     -1.80457577759123      2.77855992616959
  C   -3.45522588431974     -1.04295261934721      2.40956736624885
  H   -4.32576846605490     -1.71776049844789      2.36961633270229
  H   -3.29534780005143     -0.64062385919762      1.40180565474216
  C   -3.74650183633415      0.14210994086667      3.33848818039678
  H   -2.79422589037225      0.55281215126058      3.72066069416261
  H   -4.33935414787610     -0.17427361466833      4.21850494403572
  O   -4.44943566874566      1.12550045840051      2.60515862345256
  C   -4.92328406763729      2.19980994838341      3.40111990239055
  H   -5.67387254723516      1.82595874921222      4.12722898639961
  H   -4.09324131006986      2.63251349277602      3.99328134182047
  C   -5.52893514414834      3.25518870704918      2.49936794883681
  H   -6.35503667897514      2.83306538527843      1.90355881153701
  H   -4.77350368363196      3.66297753184752      1.81052642851807
  H   -5.92748503924289      4.08652605960646      3.10268106755006
  C   -2.02045918875685     -1.92360326456001      5.26890272556057
  H   -2.89211187568301     -1.33329748772622      5.59325461238792
  H   -1.21362449694850     -1.20816855941501      5.05468481722050
  C   -1.56453899108572     -2.86159147535465      6.39397937711770
  H   -2.35432960086475     -3.59893828565815      6.61921892150394
  H   -0.69237106342131     -3.43535745332473      6.03049534236746
  N   -1.17897726510002     -2.21742028754122      7.64916366670984
  C   -2.28467906401258     -1.69723452804325      8.44374422880718
  H   -3.01582791486675     -2.50020400032704      8.63449326123585
  H   -2.82403069215049     -0.87103544290291      7.92843294930460
  C   -0.16882616125631     -1.18118903459009      7.47483244697551
  H   -0.57706445031953     -0.31044025731991      6.92299424780128
  H   0.67096832963564     -1.57730567803113      6.88782596118422
  C   -1.75962841368708     -1.17404746571611      9.77661767800650
  H   -1.34743414071509     -2.01760703608533     10.36567145980630
  H   -2.57227749285771     -0.70894259101045     10.35527355184305
  C   0.32759350554784     -0.68229806985706      8.82040501609518
  H   1.03887045473029      0.14543197871520      8.68315538332252
  H   0.83769008967552     -1.49942226243985      9.36852152666977
  O   -0.75586783688365     -0.18125169462779      9.59610219780269
  C   -1.03668917696907     -1.42433722014029      2.28338265897964
  O   -0.01045129021528     -1.99435538450393      2.77654745240793
  O   -0.98962096099063     -0.54313041718893      1.36866775176844
  H   -0.44802675514802      0.93390938011740      1.87776459816844
