# Supplementary material for: Tetrameric self-assembling of water-lean solvents enables carbamate anhydride-based CO2 capture chemistry
Source: Nat Chem. 2024 Apr 8;16(7):1160–8. doi: 10.1038/s41557-024-01495-z (PMC11230897; doi:10.1038/s41557-024-01495-z)
Supplement: Supplementary file 5 — DFT optimized structures of all compounds. [file 41557_2024_1495_MOESM5_ESM.zip › opted-structures-prop/geoopt-tetramer-2co2-intermediate1.xyz]

162
Coordinates from ORCA-job input-geoopt
  C   3.79010394361321     -1.53219827718012      2.55935268874615
  H   4.51948305204662     -2.03766011059181      1.90860569290924
  H   4.30044662406322     -0.67063296118464      3.01428349262607
  N   2.69258411795628     -0.98554730404093      1.69703763214790
  C   2.53432109984852     -1.57960062567233      0.34973754613268
  H   3.47403045746909     -1.43461302613075     -0.20329002344110
  H   1.74404546329757     -1.00731016957051     -0.15859735516724
  C   2.14946617038242     -3.04989912757454      0.37408505406352
  H   1.22631109694995     -3.19081255277661      0.96866652892003
  H   2.94391270653589     -3.66223222453162      0.84387307879342
  O   1.95222984691434     -3.44157985260813     -0.96469963339520
  C   1.56756472462701     -4.79935003203568     -1.10536503720027
  H   2.33940280360402     -5.45855929881342     -0.65837052571264
  H   0.62682759051450     -4.98401674950176     -0.54761211741376
  C   1.38651636268020     -5.10886621777430     -2.57631651371185
  H   2.32553573563603     -4.94317924286065     -3.12956995620259
  H   0.60665875475571     -4.46700427346966     -3.01797661448745
  H   1.08632670000280     -6.16027342672923     -2.71118549969183
  C   3.24027524253573     -2.45967300600915      3.63009824892078
  H   2.66864813804414     -3.27133853107823      3.15569948164772
  H   2.52222616202242     -1.89185355494763      4.23962968839673
  C   4.32385707398637     -3.05505938554623      4.53618692305422
  H   5.03241641121027     -3.64462413441791      3.92835300370953
  H   4.90449884147875     -2.23828904870086      4.99578193514016
  N   3.82468429812810     -3.91073143163019      5.61044649485406
  C   3.18427997848823     -5.13675166263597      5.14603534728233
  H   3.88123475111842     -5.69160531881811      4.49600867400614
  H   2.26586871418287     -4.93703876608025      4.55116905850055
  C   2.96302291780066     -3.20871848420560      6.55600873730772
  H   2.03013902491364     -2.84793979667509      6.07541863405533
  H   3.49198070045468     -2.32514483538630      6.95024136462812
  C   2.79751979905156     -6.00723106002475      6.33298062757453
  H   3.70985409515177     -6.33893370996261      6.86786691574712
  H   2.24782807430426     -6.89839421889685      5.99374142659277
  C   2.57219592380357     -4.12314661830197      7.70738237980586
  H   1.84886269719256     -3.62235396734973      8.36740852447361
  H   3.46912761525017     -4.38817899987022      8.30215816812722
  O   1.94428274252693     -5.30564492700750      7.22823236430494
  H   1.77953957685604     -1.08056594550842      2.20185454125411
  C   4.12798912406417      4.90453931896850      1.95691895569089
  H   5.12309758295147      5.37995701120766      1.98991055517012
  H   3.64256978194020      5.24009956963796      1.02810713518022
  N   4.32183722592198      3.46507115932200      1.86679673938348
  C   5.37882299311834      2.83367200704054      2.63894449992852
  H   6.18572645598892      3.56407734956673      2.80284653306341
  H   5.80093672815015      1.99431620056426      2.06685576600232
  C   4.88414756160814      2.28164218105439      3.97759856331574
  H   3.90999451214006      1.78305218776230      3.82776266874915
  H   4.73033458343945      3.09639761103181      4.71171128909773
  O   5.83476487909811      1.35568318216088      4.46798946763381
  C   5.44023014721371      0.73348355413179      5.67867825585349
  H   5.21374657064502      1.50303514527337      6.44426580501539
  H   4.50634182152432      0.15861333184251      5.51732485863239
  C   6.55294820576773     -0.17676144144152      6.15507691380676
  H   7.46800441498161      0.39978146442668      6.36803880403161
  H   6.79336185061361     -0.93357006177641      5.39123644243491
  H   6.24996708890925     -0.70066787674600      7.07550391323490
  C   3.29346840143943      5.36404715766036      3.15293405310193
  H   3.78335220677328      5.04609078452342      4.08735268924302
  H   2.32218316757224      4.84947778007563      3.10764687076042
  C   3.07937215814953      6.88320881012016      3.16015392934370
  H   4.05863115379563      7.39040959033881      3.09871552298458
  H   2.52267006303311      7.16846698444738      2.24887634349571
  N   2.37029964672213      7.43210613210601      4.31208308399831
  C   3.12904178023565      7.38374868116417      5.55678747913388
  H   4.09827374656524      7.88964752164758      5.41190533303258
  H   3.34610739085748      6.34478431019480      5.88402084330036
  C   1.02981349151379      6.88496553961736      4.48728614710338
  H   1.04127573848934      5.79660242918985      4.70417269500230
  H   0.45908005729781      7.02304689605751      3.55539114662204
  C   2.35795067934411      8.08899389012413      6.66318451162968
  H   2.26433585739801      9.16714206676905      6.42285871829679
  H   2.88351889306829      7.99144783815493      7.62506516035142
  C   0.31287928636944      7.59142661262293      5.62840679705630
  H   -0.65690380598359      7.11162101215105      5.82984764120845
  H   0.13193771662501      8.65194876818815      5.36112108085463
  O   1.06531561119925      7.52257804030273      6.83346035501985
  C   3.34000079103275      2.65910080084756      1.29754953885670
  O   2.28808609882774      3.19711014008265      0.85665939400598
  O   3.59546667007476      1.41003820421959      1.26174573243365
  H   2.88967475228974      0.05332450077890      1.54410623352011
  C   0.79807036376255      1.43500518468118      3.69984802932014
  H   0.16681821036813      0.65420227016816      4.15560974776399
  H   1.77258331247863      0.96475295097788      3.49923523254792
  N   0.21433027000890      1.77939343138708      2.39515221216692
  C   -1.04505474454371      2.52980639734769      2.43521069903072
  H   -1.61592450042934      2.21873597913679      3.32282643577523
  H   -1.65905664518203      2.25422490557992      1.56071913323573
  C   -0.90355312126688      4.04657165615237      2.44733708932861
  H   -0.35710705285259      4.39018195831774      1.54543617110492
  H   -0.32751082721055      4.38929428668460      3.32422674824277
  O   -2.21091486383262      4.58934321888910      2.47867513318486
  C   -2.24565848173557      5.99316655855213      2.66884329513939
  H   -1.75455959368105      6.25255454398103      3.62702587280620
  H   -1.67163315572608      6.49846789566849      1.86565482614424
  C   -3.68456538782720      6.46538441785603      2.67228037645133
  H   -4.25363386202197      5.98326482348291      3.48369123868182
  H   -4.18092235033490      6.23685564886190      1.71516571776360
  H   -3.72359925865422      7.55558458398287      2.82769122998683
  C   0.97590961091708      2.54077623315469      4.74009557734890
  H   -0.00511640554649      2.98594992168366      4.96530034376864
  H   1.61483627674063      3.34540911601549      4.34652777193007
  C   1.56589883589577      1.95009495329019      6.03255336106421
  H   1.11051094692033      0.96145626570743      6.20169135430001
  H   2.64471439306169      1.77278288923225      5.89623979457878
  N   1.38534823604808      2.72076761440181      7.25841602327651
  C   -0.00610544018229      2.88080744601808      7.66600117611590
  H   -0.49389398284311      1.89600181623886      7.71734783432110
  H   -0.58490315568069      3.50430391196650      6.94958960081552
  C   2.06737788510367      4.00965815145645      7.26214232913290
  H   1.64108602786049      4.70829921364192      6.51389342469847
  H   3.13133547425928      3.86507439015318      7.01088741993004
  C   -0.07603010048730      3.54660773702801      9.03200446622959
  H   0.36707510553929      2.88193944284656      9.80019333642649
  H   -1.12326011369641      3.74184892694395      9.30999459125477
  C   1.95233487366247      4.65541414916221      8.63607044305163
  H   2.39560589326896      5.66192318167348      8.62937042760618
  H   2.49451359720189      4.03907913605443      9.38173497402389
  O   0.59383032137867      4.80078794202538      9.02696880307242
  H   0.90237020072860      2.26423687606109      1.79981652895175
  C   -1.79892912709767     -2.79083541566381      4.23841832497267
  H   -2.70525085505089     -3.41084942464822      4.30561531613329
  H   -0.94967458571225     -3.46446877442080      4.05308935471129
  N   -1.94362906133660     -1.91098840537737      3.07317394923266
  C   -3.24516628249512     -1.31223307217966      2.78957195468146
  H   -4.01454695737625     -2.07505151674113      2.97323684324268
  H   -3.28819269414224     -1.04600041163100      1.72603577637201
  C   -3.52810120942835     -0.03581485787440      3.59692353062352
  H   -2.57391986796247      0.42117762664636      3.91869053120505
  H   -4.10401601176171     -0.26253057939718      4.51513463402843
  O   -4.24822273545578      0.85752876939021      2.77373120966449
  C   -4.71204019190982      2.01302370900704      3.45391292638935
  H   -5.42241318700849      1.71743389193676      4.25290219918125
  H   -3.86624379760070      2.52988334992824      3.94877975205356
  C   -5.38039880009549      2.93553815835080      2.45586166879593
  H   -6.20670833709580      2.41853238230017      1.94046237928742
  H   -4.66041174690287      3.28511795682619      1.69985572531455
  H   -5.79305821939498      3.81790340411722      2.96959065367416
  C   -1.56765779384183     -2.00218504736171      5.53057421042853
  H   -2.48374085587814     -1.45000888303927      5.79405747840758
  H   -0.79073671543404     -1.25130902355883      5.32346560884994
  C   -1.12281967561121     -2.87152185236438      6.71438067786424
  H   -1.89488408843458     -3.62826870311740      6.93632481178723
  H   -0.21343656168292     -3.43036301931485      6.43180697027667
  N   -0.83947387222326     -2.14644600769646      7.95492248112214
  C   -2.02167394960331     -1.63543656862661      8.64026171307627
  H   -2.72669188436027     -2.46242780716600      8.82695171932527
  H   -2.56019732568770     -0.86887038544608      8.03968330850255
  C   0.14281433102366     -1.07872998379830      7.79469747157500
  H   -0.24211939551202     -0.26792272505252      7.14456656533758
  H   1.05013756505081     -1.47402643927798      7.31743094574570
  C   -1.62422051646749     -1.00805342104146      9.97111213519414
  H   -1.21355211732826     -1.78972968557184     10.64102758640019
  H   -2.50004472382008     -0.55479191365642     10.45975891016304
  C   0.49948333356190     -0.46519316844704      9.13817818331716
  H   1.17470752755011      0.39094873534936      8.99486314222509
  H   1.00675753685195     -1.21248293574146      9.78056939576774
  O   -0.66307821832706      0.02591890776697      9.79527504112758
  C   -0.81688973969432     -1.34065196102787      2.57650467448588
  O   0.31673332843361     -1.68458850417231      2.94648783302371
  O   -1.01403264498554     -0.39163510711197      1.66818416692207
  H   -0.36614877738938      0.36735917312807      1.81044502505117
