# Supplementary material for: Tetrameric self-assembling of water-lean solvents enables carbamate anhydride-based CO2 capture chemistry
Source: Nat Chem. 2024 Apr 8;16(7):1160–8. doi: 10.1038/s41557-024-01495-z (PMC11230897; doi:10.1038/s41557-024-01495-z)
Supplement: Supplementary file 5 — DFT optimized structures of all compounds. [file 41557_2024_1495_MOESM5_ESM.zip › opted-structures-prop/geoopt-tetramer-3co2-anhy.xyz]

168
Coordinates from ORCA-job input-geoopt
  C   3.32661280033184     -0.33409479856758      2.85480797095910
  H   4.09802024203887      0.31587606117645      2.41630678973321
  H   2.47942704002186      0.31176747164990      3.12917517686293
  N   2.89071167328178     -1.25992479016129      1.80736900882780
  C   3.75695627267151     -1.53208103235269      0.66980364494018
  H   4.32573048888060     -0.61769004154187      0.44446260940734
  H   3.14177201912428     -1.76892631927192     -0.20824792950803
  C   4.72632844924918     -2.68295612264495      0.91269060648722
  H   4.15775708528717     -3.60514558912812      1.13534826390359
  H   5.37222099469245     -2.46779143707450      1.78590999732648
  O   5.50759438724435     -2.84974928298609     -0.25095519967604
  C   6.40914003115862     -3.94116969890683     -0.18351885113719
  H   7.10680109439734     -3.80171126047102      0.66735023691283
  H   5.85037075547095     -4.87907457723726      0.01095502846357
  C   7.17434082917568     -4.03817061075822     -1.48711263917955
  H   7.73949142890130     -3.11152691247883     -1.67967044609134
  H   6.49064376559545     -4.21036533369368     -2.33427830293142
  H   7.88969159835529     -4.87519968006207     -1.44646258843903
  C   3.86186464294067     -1.03792511932894      4.10235944071092
  H   4.75489665739922     -1.62560429815507      3.83856074237859
  H   3.10104914476003     -1.75356817309865      4.44799722572337
  C   4.18382715332455     -0.04568151472863      5.22896992854378
  H   5.02345419860213      0.60162699292115      4.91793638387945
  H   3.31404745015912      0.61999672462069      5.37381306539889
  N   4.51460877849288     -0.62267931742854      6.52697063886374
  C   5.73303541310993     -1.42870919841099      6.53454081698778
  H   6.56763277253451     -0.82963445891955      6.13276030116060
  H   5.64171235429983     -2.33970867768151      5.90968775270336
  C   3.41008858905243     -1.33816190575633      7.15583594158455
  H   3.10599186913248     -2.24189946388408      6.58542712394622
  H   2.52992877938339     -0.67563066178233      7.20970660100145
  C   6.06387807663338     -1.85566629337012      7.95765851701313
  H   6.30751795466899     -0.96529247023043      8.57142615487023
  H   6.93128926545429     -2.53320553785264      7.96576925452403
  C   3.79973044658429     -1.76746415378189      8.56272092508771
  H   3.00416077772380     -2.37870560258446      9.01542067688519
  H   3.95976069979190     -0.87225344455468      9.19644843483430
  O   4.97952262146619     -2.56167003756152      8.55068391998023
  C   1.72952460604600     -1.95533270049323      1.92828613496100
  O   1.38239536018867     -2.84979097993189      1.15392934866487
  O   0.99497419540625     -1.57726358234693      2.97823120253251
  H   0.08103472322656     -1.97170953906034      2.90130676784621
  C   -1.99952718278416     -2.54381717698606     -1.58859707713347
  H   -2.10465631036729     -3.24319301652843     -2.43066485436067
  H   -2.76003011866311     -2.80688548968973     -0.84051457649837
  N   -0.68616295374596     -2.82790946498987     -0.93023059255296
  C   0.49752081680560     -3.06648089308285     -1.79989144763066
  H   0.18893681136909     -3.71841852044977     -2.62914211048246
  H   1.22921226973146     -3.60055733563736     -1.18189044651287
  C   1.14007611519841     -1.77684823394128     -2.28806699726785
  H   1.15129591130583     -1.03994744825723     -1.46621246422332
  H   0.57722807290481     -1.33209825275114     -3.12973322338287
  O   2.45596154208336     -2.09234979040295     -2.68545399561578
  C   3.19191619995788     -0.95739244843888     -3.11820714416795
  H   2.70840929194106     -0.51798267770916     -4.01378097563931
  H   3.17600769890993     -0.18176907633939     -2.32762254338574
  C   4.61377195047451     -1.37949426277111     -3.42138950678619
  H   4.63212744486642     -2.16248145871726     -4.19747949670446
  H   5.10175165155573     -1.77288300374223     -2.51677706512455
  H   5.19559546944578     -0.51814681629074     -3.78688104391937
  C   -2.16646701356549     -1.08884412745999     -2.00638195531760
  H   -1.59733152660532     -0.87906768305380     -2.92482941645698
  H   -1.74803213722007     -0.45639241708705     -1.21290281675103
  C   -3.64926364082562     -0.72816263404513     -2.19832613845927
  H   -4.04516509828661     -1.23700594782974     -3.09501303006877
  H   -4.21486846665082     -1.11846515812635     -1.33453219653160
  N   -3.94798992405269      0.69261885564828     -2.30527163320987
  C   -3.34980085351132      1.36262514316015     -3.45405179076101
  H   -3.60104422544306      0.80867414688137     -4.37401052047723
  H   -2.24187977158463      1.41217624124271     -3.38961029374661
  C   -3.70648834946820      1.44997165678542     -1.08173537442103
  H   -2.62768745074855      1.51051235988538     -0.82528717054565
  H   -4.21122864019190      0.95459322460184     -0.23640654395246
  C   -3.89090117363488      2.78200407789893     -3.56002096879820
  H   -4.97781138333115      2.75057928369894     -3.77430479571451
  H   -3.39079738273503      3.32988226387732     -4.37239325939000
  C   -4.24506105555080      2.86382070093836     -1.23871220609220
  H   -4.00718826968335      3.47316152258217     -0.35519095046948
  H   -5.34646115916150      2.83172963335969     -1.35707719111338
  O   -3.66265021728917      3.51503873294082     -2.36208024034859
  H   -0.81021737067145     -3.67340101978119     -0.32485689568525
  C   1.45851856112627      1.79393976327404      0.61360729513686
  H   2.18818987411579      2.23027418687248      1.31333368511812
  H   1.78960293663494      0.77230410330102      0.39359050403411
  N   0.17682868639694      1.70118354610003      1.31571980206860
  C   -0.30754130795358      2.87192529364458      2.03892044723207
  H   0.55231245536048      3.53442046880528      2.21513115460095
  H   -0.70055952663704      2.57268414004203      3.02198826880449
  C   -1.37886083078373      3.65307105791176      1.28274991987077
  H   -2.29945737556189      3.04824037459013      1.19584934520176
  H   -1.03695210143465      3.88422318188993      0.25604743155363
  O   -1.62892202585378      4.84131061019448      2.00245040637266
  C   -2.68215311636685      5.61938760050471      1.46090695103175
  H   -2.49453540069208      5.81476139357271      0.38541604052972
  H   -3.63689880741507      5.05840626406217      1.52260935674762
  C   -2.77828696591327      6.92149817561065      2.22874145543481
  H   -1.84170401744357      7.49634073400952      2.14160820549673
  H   -2.96932199821207      6.73172023071129      3.29784270210716
  H   -3.60155686162481      7.53866355880824      1.83486905313533
  C   1.42066053169870      2.62439315521344     -0.67108936346748
  H   2.44806082116144      2.64920891099113     -1.07138342405802
  H   1.15456189968490      3.66730490267022     -0.43208345261568
  C   0.45697953127746      2.05040650816642     -1.71856780625191
  H   0.75561096665682      1.01524222257318     -1.94146345923164
  H   -0.55565858500704      1.99849289662070     -1.28885912205634
  N   0.35523996180340      2.76499466145161     -2.98536683961358
  C   1.57897810212438      2.78426129461889     -3.77478681333414
  H   1.96227191740304      1.75643062767594     -3.88178123797220
  H   2.38122797771000      3.39009967425845     -3.29781017736632
  C   -0.23267724252417      4.09533414083664     -2.89197751103538
  H   0.41695642527485      4.80644278028273     -2.33497583795077
  H   -1.19587240855288      4.03265825708292     -2.36274536922874
  C   1.29566567054995      3.36865577429806     -5.15134588813026
  H   0.60392327374134      2.70030596745759     -5.70319465019900
  H   2.22639395396995      3.46201024567858     -5.73197882577348
  C   -0.46579244873725      4.65500915600397     -4.28885750628941
  H   -0.82591668306167      5.69393187890963     -4.23342549571211
  H   -1.23159569435310      4.04915861677681     -4.81269214477044
  O   0.73500905338992      4.67042635197280     -5.05037055535419
  C   -0.57993566526610      0.57986502480077      1.19941737786751
  O   -1.71193296836849      0.62286107574196      1.89278995608607
  O   -0.24504627815252     -0.39321159350185      0.51278579517143
  H   -0.47219643517760     -2.05745542120118     -0.26300666505008
  C   -0.91871800809952     -6.50035976900115      3.07838503940291
  H   -1.27700105826211     -7.19620833609698      3.85072924276023
  H   -0.72103551553409     -7.09001763136462      2.16994009829922
  N   -2.01307578010996     -5.56059779473318      2.79899194204678
  C   -3.07774549260624     -5.40579792545453      3.78601213777082
  H   -3.47554363676669     -6.40651636858972      4.02018211344942
  H   -3.89069038044471     -4.81900265271806      3.34288700444428
  C   -2.62918077527485     -4.73268164285221      5.07968285865896
  H   -2.20730408687078     -3.73527292655916      4.85940464120292
  H   -1.84124633444284     -5.32781385154821      5.58191082040281
  O   -3.76996033624259     -4.63247365647391      5.90404147744779
  C   -3.51740713493529     -3.99203497314356      7.14282482170604
  H   -2.74372100806248     -4.55189490241470      7.70740514971178
  H   -3.11013031144276     -2.97573574023902      6.96558523845383
  C   -4.80721957089932     -3.91964573826266      7.93318602373724
  H   -5.20612442926040     -4.92936684309146      8.12506886300458
  H   -5.57074603773843     -3.34468126549424      7.38384949071425
  H   -4.63370498478064     -3.42631064512650      8.90286007930881
  C   0.35595889325614     -5.78813712086387      3.53606542212415
  H   0.12510482434972     -5.16322011592510      4.41276014823105
  H   0.69211721720937     -5.10790590530600      2.73929243670642
  C   1.46789010227119     -6.78689212437896      3.88230280397279
  H   1.11040067200585     -7.45986558154262      4.68248117348124
  H   1.66567338043596     -7.42485689387318      3.00265236638728
  N   2.73961275887004     -6.22097599199635      4.31228472390757
  C   2.68808299569400     -5.46337497834435      5.55669904574336
  H   2.18729983589125     -6.06503190099193      6.33336559720739
  H   2.11578204411258     -4.51479112810284      5.45170296950375
  C   3.46060983728197     -5.47670115155107      3.28667681664807
  H   2.94988995566577     -4.52867892898111      3.01060401033155
  H   3.53519955633114     -6.08720605197845      2.37166941173815
  C   4.10164241626146     -5.12889966043477      6.01283207294386
  H   4.64314424118761     -6.06498353920368      6.25556902477318
  H   4.09347516537030     -4.48902055815547      6.90679916748819
  C   4.85978377066036     -5.14690765522508      3.78693848681870
  H   5.39869672735844     -4.52374529378216      3.06005867928145
  H   5.43093146786203     -6.08464438771447      3.93760044770559
  O   4.80837781214949     -4.41532146354057      5.00510222114482
  C   -1.90505658754141     -4.80233710575319      1.70109753241618
  O   -1.06971945115926     -4.97855963932467      0.81475533539263
  O   -2.82663587294840     -3.78546086636625      1.56861123396819
  H   -2.23324015442845     -0.24072055613750      1.77800936421333
  C   -2.38651286139252     -2.52895904448865      2.05746422184308
  O   -1.42079588695611     -2.55796793705490      2.83496783236596
  O   -3.04727889005175     -1.57324767058182      1.61954367575044
