# Supplementary material for: Tetrameric self-assembling of water-lean solvents enables carbamate anhydride-based CO2 capture chemistry
Source: Nat Chem. 2024 Apr 8;16(7):1160–8. doi: 10.1038/s41557-024-01495-z (PMC11230897; doi:10.1038/s41557-024-01495-z)
Supplement: Supplementary file 5 — DFT optimized structures of all compounds. [file 41557_2024_1495_MOESM5_ESM.zip › opted-structures-prop/geoopt-tetramer-3co2-e1e1e2e2-config1.xyz]

165
Coordinates from ORCA-job input-geoopt
  C   4.12051229995375     -0.48872596299272      1.68148894365025
  H   4.93724097736276     -0.02959511853738      1.10421317515153
  H   3.32750553147209      0.26583576028022      1.76974608601822
  N   3.60354548748561     -1.60239888289893      0.88311193398458
  C   4.47938782191993     -2.29631228731110     -0.04866226783427
  H   5.22350993106964     -1.58112581914215     -0.42847786889133
  H   3.89021788049059     -2.65326287791954     -0.90445625160691
  C   5.18900404155059     -3.49188141453765      0.57879801828348
  H   4.43867878892013     -4.18359254719217      1.01139988986875
  H   5.85164987222348     -3.16484017069310      1.40428334661494
  O   5.93379502802349     -4.12907095586271     -0.43520639422333
  C   6.65519070689924     -5.26330664463117      0.01255436643104
  H   7.35747707108380     -4.97038833691084      0.81987221324416
  H   5.95748718038624     -6.00612379109675      0.45080190698723
  C   7.40748451142037     -5.86339088066300     -1.15698206989678
  H   8.11400313035723     -5.13275437218815     -1.58409188269573
  H   6.71054201707948     -6.17580261928144     -1.95200428853340
  H   7.97885004849772     -6.74729826082315     -0.83146834733225
  C   4.61328547509497     -0.87366446776005      3.07615562682957
  H   5.45835618158352     -1.57547264449991      2.99163256049950
  H   3.80272280173872     -1.40015654524604      3.60407361362320
  C   5.03003559963996      0.37508022720351      3.86718369183968
  H   5.83967752076151      0.89261717644281      3.32167356498749
  H   4.17684195629469      1.07614982229769      3.89521780535025
  N   5.47770025539609      0.16878616608049      5.23821898313565
  C   6.70312696837652     -0.60763678451388      5.37000392403731
  H   7.48357965404225     -0.17577744087082      4.72142056560595
  H   6.56807904810098     -1.66927620285863      5.06492302068267
  C   4.45096878558167     -0.32860678731688      6.14455320296548
  H   4.13775226541323     -1.36851864199247      5.90249378709489
  H   3.55485382055990      0.30968593581212      6.07006593594841
  C   7.17646805045867     -0.58137937231344      6.81724171329081
  H   7.45920817428003      0.45381689562873      7.09661212783420
  H   8.05655378059241     -1.22956731460629      6.94862156482158
  C   4.97279603035950     -0.30630866620206      7.57473492331075
  H   4.23774538857073     -0.75251830259006      8.26218117753805
  H   5.15417091209764      0.74174331018963      7.88802806207836
  O   6.16996644167655     -1.06282685187102      7.69733092277431
  C   2.35680651131513     -2.10011853801951      1.10263914458621
  O   1.89618230060696     -3.05799917562311      0.45168694908893
  O   1.67980605823433     -1.47701732080072      2.04445350431839
  H   0.72339515010887     -1.89582293782471      2.15957012495503
  C   -1.02560214852482     -2.30789134888849     -1.98202463520102
  H   -0.82083752842141     -2.95249857381115     -2.84990579654936
  H   -1.48864357471075     -2.92848587264283     -1.20328852231379
  N   0.28705192772205     -1.84466082664087     -1.43618424766140
  C   1.39223635084241     -1.61504489941363     -2.40283910433852
  H   1.65624307019394     -2.57853494351369     -2.86130279110315
  H   2.24912181189008     -1.26534107001732     -1.81244649889934
  C   1.08457169248161     -0.56479870321183     -3.46038131064889
  H   0.54572391527092      0.28706975495914     -3.01053753517968
  H   0.44621996647959     -0.97738290274989     -4.26496691555211
  O   2.32521165515134     -0.13996547230129     -3.97714350886752
  C   2.20051674292480      0.79541840497011     -5.04059420645077
  H   1.69378464164749      0.31573180276055     -5.90249476827009
  H   1.56785421597871      1.64467362135282     -4.72024542548986
  C   3.58191335743609      1.27613683018113     -5.43071262043873
  H   4.21517260099347      0.43371743769078     -5.75465770744816
  H   4.07785745051531      1.77446782461678     -4.58163306756037
  H   3.51394810764542      1.99652592728615     -6.26159800123065
  C   -1.92743933918207     -1.13338026392294     -2.32843660350717
  H   -1.44238350864782     -0.48882702739528     -3.07302354062767
  H   -2.05848184223948     -0.53439696386543     -1.41578307791524
  C   -3.29734273439915     -1.57276769504935     -2.86242280768486
  H   -3.16094779970563     -2.14873515374409     -3.79419094556600
  H   -3.77251298225177     -2.25540246018210     -2.13814772967879
  N   -4.22926490880169     -0.48430288842757     -3.13530640232091
  C   -3.82092618817987      0.38313167536821     -4.23447277989773
  H   -3.64512592050749     -0.22701604929806     -5.13623726469925
  H   -2.87663968799850      0.92604722667833     -4.01736485885112
  C   -4.58637124942836      0.29878389709959     -1.95554212161988
  H   -3.71928335509242      0.85435709817269     -1.53647254777793
  H   -4.95785012820768     -0.37488390992477     -1.16723849179915
  C   -4.90973360928680      1.40589498705555     -4.52791657675243
  H   -5.81589007617871      0.88847720622299     -4.90142876456376
  H   -4.57508718951331      2.11884381382899     -5.29650058032518
  C   -5.66272687859653      1.31270153347874     -2.30940286415300
  H   -5.88424728190030      1.95858373917551     -1.44651401588312
  H   -6.59324853273858      0.78866738346504     -2.60519251052413
  O   -5.23625048612530      2.16262336674572     -3.36861947588800
  H   0.66038413940356     -2.51615702908272     -0.73080291645269
  C   2.44735812738526      2.55927027552954      0.21946398100287
  H   3.25080374402829      3.06467609059309      0.77087881730002
  H   2.91727206847603      1.73630782674805     -0.34280507706797
  N   1.55436982741771      1.98120958857107      1.22654107560013
  C   1.53243041660736      2.54612410293687      2.56763828346192
  H   2.55847903807769      2.83705292486564      2.83871209171335
  H   1.20769485757570      1.77533687000211      3.27915222965170
  C   0.61686951325123      3.75961982217639      2.68885156177219
  H   -0.41578176924154      3.48195742519312      2.39779258022189
  H   0.94904818319417      4.56351866449224      2.00168603911832
  O   0.66326405321851      4.19878893516843      4.02752708355598
  C   -0.14552298660554      5.33260524091879      4.28679489542077
  H   0.16651791905818      6.17672525173463      3.63795314457875
  H   -1.20222683274752      5.10914458424024      4.03355985687615
  C   -0.01442022147083      5.70692950547764      5.74850697890714
  H   1.03235640265946      5.94583701805465      5.99847858710964
  H   -0.34343623841724      4.87729525982105      6.39563949905698
  H   -0.63422082558995      6.58915135929074      5.97507017763618
  C   1.74372997420711      3.53361796213910     -0.75263468979651
  H   2.24010290544108      4.51672063689500     -0.72468992082903
  H   0.72063137769332      3.69964495397349     -0.38255470840425
  C   1.68761127612088      3.00714648044982     -2.20184430120727
  H   2.64533726679110      3.21905050823651     -2.70820731019907
  H   1.58513933232376      1.91486356921910     -2.16901839991145
  N   0.61190629506863      3.52367067001123     -3.03973952377430
  C   0.67937185287651      4.95482076666928     -3.30485013592653
  H   1.67990579851088      5.20850944235149     -3.69322832248650
  H   0.51427925585804      5.56087162186629     -2.38639576695829
  C   -0.72754381128967      3.13337716186763     -2.61212500482579
  H   -1.00723470264955      3.58874477573019     -1.63677187891007
  H   -0.76992839112689      2.04042927910107     -2.48366593611481
  C   -0.37643379421314      5.34167845484992     -4.33126252389243
  H   -0.14566858344925      4.85729111328694     -5.30183357493712
  H   -0.38909922983840      6.43224888501687     -4.48166904487174
  C   -1.75293854661117      3.56714211952974     -3.65084085654892
  H   -2.77383010915302      3.35798448422526     -3.29979836061733
  H   -1.58747461352687      3.00884805480866     -4.59427065109870
  O   -1.67563641353129      4.96521376608441     -3.89866042322533
  C   0.62688470191266      1.07033014873768      0.83202745232460
  O   -0.26711958218325      0.74702968975771      1.74062840688372
  O   0.63245396141108      0.59654936155194     -0.31981948050704
  H   0.16555613757676     -0.95564592659245     -0.88826945098770
  C   -2.47028533086808     -4.41421738444584      2.36691267720256
  H   -3.09876626966290     -5.17153340236319      1.87179338599808
  H   -1.43181314364957     -4.77493733043928      2.32431578562310
  N   -2.55311926164121     -3.18657988652923      1.58149765808101
  C   -3.78036508656029     -2.86370734540973      0.87202863684548
  H   -4.30884368237887     -3.80192699337633      0.64645849978783
  H   -3.53279070130371     -2.38689870785053     -0.08488348976343
  C   -4.71633502740545     -1.93430154501784      1.63847213978916
  H   -4.19253086317647     -0.98942548787526      1.87828395410368
  H   -5.03263372418878     -2.39440785259112      2.59500307021855
  O   -5.83894612264495     -1.68709161419576      0.81608869626873
  C   -6.75700118180517     -0.75668878678482      1.36437241577414
  H   -7.10803315100998     -1.11562200158579      2.35340159547651
  H   -6.25142929341229      0.21528490993824      1.53677062478630
  C   -7.92552516896797     -0.59250187992402      0.41492312204702
  H   -8.42199052358827     -1.56047148346733      0.23667640006460
  H   -7.59588317369243     -0.18803713514132     -0.55561732277137
  H   -8.66700275458916      0.10231997955266      0.84075728825355
  C   -2.89081710718829     -4.25733355921447      3.82951932791124
  H   -3.94597257136421     -3.94232940363099      3.87768753859637
  H   -2.28865801659847     -3.45117579669644      4.27823677781911
  C   -2.69029544777118     -5.56130329896074      4.61331836094180
  H   -3.29589737031871     -6.35939024414190      4.14727668555893
  H   -1.63527114261831     -5.87510109279584      4.51620859410185
  N   -3.01280953509729     -5.53271900958150      6.03470324833950
  C   -4.42128022846218     -5.32182948870686      6.34030666747877
  H   -5.03339165304175     -6.04152769057450      5.77170198029769
  H   -4.76842285181923     -4.30063383643799      6.06558010204544
  C   -2.17419078371610     -4.64730508277202      6.83189874212403
  H   -2.34490901933512     -3.57360585725453      6.59521905584493
  H   -1.11236215904577     -4.86390233570276      6.62789639509231
  C   -4.65957852244622     -5.52383997848645      7.83096134251813
  H   -4.45885908668624     -6.58100838963415      8.09883326037364
  H   -5.70365610518421     -5.29111113854375      8.09151362014230
  C   -2.45975833456798     -4.86328756380132      8.31196906622408
  H   -1.89200146343765     -4.14619753720361      8.92474703390314
  H   -2.15679620901522     -5.88973818110964      8.60218682121948
  O   -3.83572246107488     -4.66346822090648      8.60585924503670
  C   -1.54195243546438     -2.25900775601166      1.66316617223286
  O   -0.54004693677950     -2.54106877278072      2.39261318197053
  O   -1.67159102542923     -1.17647983491353      1.00086333769791
  H   -0.84534786110762     -0.06574854158746      1.41076143892409
