# Supplementary material for: Tetrameric self-assembling of water-lean solvents enables carbamate anhydride-based CO2 capture chemistry
Source: Nat Chem. 2024 Apr 8;16(7):1160–8. doi: 10.1038/s41557-024-01495-z (PMC11230897; doi:10.1038/s41557-024-01495-z)
Supplement: Supplementary file 5 — DFT optimized structures of all compounds. [file 41557_2024_1495_MOESM5_ESM.zip › opted-structures-prop/geoopt-tetramer-3co2-e1e1e2e2-config2.xyz]

165
Coordinates from ORCA-job input-geoopt
  C   2.67959809249003     -4.62548156099211      4.55355357282118
  H   3.47785379313291     -5.26454076345263      4.96444599442168
  H   1.76364363774782     -4.84903845247019      5.11714852189963
  N   3.04644940331729     -3.23642406890680      4.82182266352696
  C   4.43892724856093     -2.82456312395171      4.73415288815869
  H   5.07533605971190     -3.64527823492662      5.09778540741287
  H   4.58497111544783     -1.96281943417609      5.39841196418940
  C   4.85494305160130     -2.40204972817389      3.32343899423746
  H   4.01972299084348     -1.85301119338891      2.84719680322071
  H   5.06730084346229     -3.28304664734140      2.68738969734410
  O   5.99808684912172     -1.58379070314937      3.42567103888486
  C   6.49403708870320     -1.14335992075185      2.17370420602049
  H   6.77383092152855     -2.01786683121375      1.55099162524473
  H   5.69974859830338     -0.60135135554228      1.62090243806223
  C   7.68891057516001     -0.24216421343508      2.40536746861689
  H   8.49316216551046     -0.78700408121521      2.92641379883193
  H   7.40555339404795      0.62833959714075      3.01667691093505
  H   8.08505101888205      0.12024802851440      1.44316652936889
  C   2.45962438781616     -4.95000164569268      3.07317569420752
  H   3.41489859741595     -4.87112074676370      2.53117786494608
  H   1.78102085663204     -4.19542132692570      2.64458779372674
  C   1.86616883039936     -6.35538494490917      2.88900913753586
  H   2.46656905568046     -7.07859051092598      3.46928907429769
  H   0.85122120258584     -6.36912487783798      3.32536628933805
  N   1.77919348198644     -6.85553117104862      1.52401326097326
  C   3.05701717200401     -7.16543618523521      0.89951261688164
  H   3.64676118933333     -7.81347503528056      1.56914027061841
  H   3.66400989196363     -6.25353652492062      0.69918027969122
  C   0.93945417279623     -6.07022477231365      0.62976562032762
  H   1.38176188537793     -5.07338295350804      0.40645440178553
  H   -0.04621682448410     -5.89751211608333      1.09136245918737
  C   2.81802589687477     -7.88698950154805     -0.42174182831501
  H   2.34444693630313     -8.86995158726488     -0.21814447302501
  H   3.77119335531299     -8.06322666614611     -0.94425070995106
  C   0.75476508193656     -6.81760778385164     -0.68371030060950
  H   0.18660039729497     -6.20385734929635     -1.40008929878709
  H   0.18363500318569     -7.75070676080608     -0.49559822906962
  O   1.99963041193002     -7.12335074747216     -1.29068046858432
  C   2.10061000673180     -2.26031485222102      4.95877283018393
  O   2.40467413154671     -1.07011803002739      5.11672396224800
  O   0.85789596390011     -2.69953601817011      4.92804503738376
  H   0.18507269069163     -1.91002975461666      5.00606725989437
  C   2.65638795488806      0.72814099311747      2.48441117994839
  H   3.48903253240103      0.10020842659806      2.13977325792481
  H   1.78982293123207      0.07206075649652      2.62640415868346
  N   3.01336478535283      1.24219253823169      3.84173482741996
  C   4.46048510915613      1.37436001940122      4.14393856926693
  H   4.93921143179568      0.39356397815925      4.01162693116061
  H   4.53774703620475      1.66094216462330      5.20283606050513
  C   5.15205089859678      2.42867222769452      3.29425475335930
  H   4.60315153123991      3.38978336474984      3.35658672349350
  H   5.17389407466558      2.12592611308798      2.22936234847135
  O   6.45930068145018      2.56314299890503      3.79620137928335
  C   7.25307048300100      3.47994733944440      3.06271772706834
  H   7.30629428938933      3.16921017343411      1.99951700479958
  H   6.77931599021787      4.48276868977447      3.07943981790576
  C   8.63767947857669      3.53507961360589      3.67281992726994
  H   9.13503514343776      2.55320106935844      3.61512489416117
  H   8.58605265307595      3.83536207293102      4.73197273129357
  H   9.26062486763258      4.26802796400139      3.13568845669140
  C   2.33045086175987      1.80796824832165      1.46713251726858
  H   3.16932868074873      2.51374943048182      1.37549701800215
  H   1.45794432605805      2.38495384807384      1.80885093501261
  C   2.05015497775162      1.15287563613583      0.10314273371656
  H   2.92038759623489      0.52944055362641     -0.16988455901844
  H   1.19217198492600      0.46702511405889      0.20685084433393
  N   1.77516358690534      2.04564790502458     -1.00837994177402
  C   2.88096449537438      2.91500602847877     -1.38361858161426
  H   3.79557612789734      2.31152474274806     -1.50809475803553
  H   3.09514168571087      3.68748631852452     -0.61154362834943
  C   0.52744692090888      2.79035230722581     -0.90968425754181
  H   0.54573066352985      3.53336910013557     -0.08264986427445
  H   -0.30102695918993      2.09355815147598     -0.70097162333564
  C   2.55331366183192      3.61985409622474     -2.69251411187616
  H   2.47792171640807      2.86794354396769     -3.50496142661282
  H   3.34529943416944      4.33773338541262     -2.95574417186815
  C   0.25427283659979      3.51662624994097     -2.22120088263091
  H   -0.62304748771654      4.17234397386125     -2.13181526313322
  H   0.06685465408744      2.76872296479464     -3.01903457043712
  O   1.34339861251470      4.35017029039590     -2.59299334099556
  H   2.62783360511562      0.54554836168540      4.51069095782943
  C   0.09145720667895      5.71132941780696      4.20449129664143
  H   -0.53894997919791      6.47466529269253      4.68718059103632
  H   1.13748984351705      6.03121040012697      4.31954205821848
  N   -0.10473193656753      4.47028694773551      4.95436311573641
  C   -1.29624009248101      4.36860806243162      5.78900613517334
  H   -1.35878200109920      5.26272644631143      6.43379975139551
  H   -1.21040992547415      3.49527044931781      6.44422346608361
  C   -2.58481141629413      4.23798419694572      4.98509844562119
  H   -2.51850918094103      3.35748783398350      4.32476053379554
  H   -2.74104170903629      5.12953944537585      4.34421591308189
  O   -3.64794979896087      4.10359277890478      5.89962483527481
  C   -4.87854788633473      3.80106254210290      5.27714324686672
  H   -5.14418623015025      4.59165390293783      4.54385698632234
  H   -4.79075022115059      2.85598604506690      4.70341938808268
  C   -5.95680302901588      3.67723251871083      6.33371059809552
  H   -6.06845247297611      4.61993299564495      6.89403895727337
  H   -5.70911300625615      2.87748086378346      7.05082944290640
  H   -6.92492670525992      3.43556901085502      5.86639490006548
  C   -0.26389882550055      5.61896388740625      2.71922381267607
  H   -1.21070445625069      5.06905430862158      2.60926608157648
  H   0.50747230485078      5.03577075796270      2.19133511110959
  C   -0.40833081060646      7.02409381894539      2.11180833183656
  H   -1.17731927019614      7.56772409476612      2.69181950058426
  H   0.53653574851267      7.57944884520976      2.24778163950226
  N   -0.77553610382713      7.10463387492832      0.70725560208345
  C   -2.03214078244330      6.44729747112675      0.37877198212694
  H   -2.81958825740798      6.79479235784219      1.06830206279820
  H   -1.97095166673800      5.34227269189627      0.47980878852234
  C   0.26967416617550      6.72235410259691     -0.23101267379696
  H   0.52030436058342      5.64392724055474     -0.16946439230290
  H   1.19028306389461      7.28668733301521     -0.00559170932476
  C   -2.42657772532515      6.78003301986575     -1.05267508904511
  H   -2.62875356300282      7.86789907568449     -1.13490510613059
  H   -3.33805640427157      6.23395421176718     -1.34016429730504
  C   -0.17292185995118      7.03442859591789     -1.65499411174103
  H   0.56587707577753      6.65110755885355     -2.37120620853257
  H   -0.27160747398158      8.13268156731921     -1.77800765818672
  O   -1.40958869116181      6.40618715466909     -1.96732065812098
  C   0.86851971136591      3.52111367712271      4.91537033326504
  O   0.69372601985044      2.40540210586152      5.59425670236946
  O   1.92135866976655      3.70234115740969      4.27439597459875
  H   2.54474968355032      2.17628704135422      4.02640788093281
  C   -0.70011710524057     -1.03247521037198      2.43548143787114
  H   -0.50468143530076     -0.75804153942539      1.38818951433668
  H   0.23625933831180     -1.45993800591385      2.82248375413143
  N   -0.99420430194452      0.19469360407233      3.16328741194422
  C   -1.38630785982683      1.38664679279241      2.42743737579534
  H   -0.91244711961381      1.36272497899838      1.43646293866528
  H   -1.01367681393706      2.27769521380277      2.94867819994111
  C   -2.89882003822209      1.50416031414663      2.28184253609007
  H   -3.36592224350003      1.37657434457235      3.27776636228232
  H   -3.28486034426170      0.69353665829636      1.63004943967790
  O   -3.21861706583032      2.76730158352310      1.74202747046870
  C   -4.61048031279791      2.95144461781944      1.56914148902670
  H   -5.00202706527665      2.20795203631278      0.84357599692271
  H   -5.13697080022511      2.76331120599721      2.52674925962154
  C   -4.89291629832114      4.35748704058481      1.08476499235793
  H   -4.40858343572961      4.54893136809538      0.11437011452213
  H   -4.52886968721331      5.10420651676593      1.80772929341525
  H   -5.97852000708485      4.50009491512235      0.96037595985967
  C   -1.77478443414647     -2.11903261500703      2.50468870205900
  H   -2.71028147778462     -1.76028872665160      2.04394459759859
  H   -1.98352081264061     -2.32588270523656      3.56470070617146
  C   -1.26982075811272     -3.39297968199957      1.81232298949912
  H   -1.19573188987526     -3.21899214574430      0.72411652770436
  H   -0.24304955922427     -3.58789738199381      2.16539209587142
  N   -2.03090876530703     -4.61536834324293      2.02474844743404
  C   -3.37693086984368     -4.62214145274195      1.47127689158602
  H   -3.34063001369094     -4.31019361917724      0.41427753413405
  H   -4.05443743304340     -3.91798260333330      2.00442197959179
  C   -2.01803450396505     -5.11283524434213      3.39338800200477
  H   -2.58695191706205     -4.45506858669969      4.08673872219266
  H   -0.97797782529595     -5.15150462908645      3.75653678295155
  C   -3.96090585847162     -6.02706453303108      1.56764459409787
  H   -3.38210376713164     -6.70867306529089      0.91025023923675
  H   -5.01002877018914     -6.03357026581485      1.23320075778539
  C   -2.63180637617943     -6.50621601677867      3.43535045327889
  H   -2.70461184945988     -6.86510412832732      4.47378244015308
  H   -1.98805027712432     -7.21076705704171      2.86894839575867
  O   -3.94541726957845     -6.50784925873292      2.90102085458591
  C   -1.07734276558751      0.18279870317521      4.54581642010037
  O   -0.83006009720126     -0.88190427240468      5.17372567371696
  O   -1.42455943415822      1.27312371018826      5.11718541061780
  H   -0.26732852831030      1.96853417877593      5.48672083229541
