# Supplementary material for: Tetrameric self-assembling of water-lean solvents enables carbamate anhydride-based CO2 capture chemistry
Source: Nat Chem. 2024 Apr 8;16(7):1160–8. doi: 10.1038/s41557-024-01495-z (PMC11230897; doi:10.1038/s41557-024-01495-z)
Supplement: Supplementary file 5 — DFT optimized structures of all compounds. [file 41557_2024_1495_MOESM5_ESM.zip › opted-structures-prop/geoopt-tetramer-3co2-intermediate1.xyz]

165
Coordinates from ORCA-job input-geoopt
  C   4.27486335414534     -1.56572745945260      2.71234841303082
  H   4.59023149279266     -0.54366065345901      2.44468382028400
  H   3.32956708090380     -1.46551859538180      3.26965755763963
  N   4.01190037219147     -2.27817583763584      1.46443077156619
  C   4.57128077669361     -1.74615362814995      0.23702538218586
  H   4.21859161017442     -0.71446825487273      0.06382525454785
  H   4.21432019261776     -2.36671369253942     -0.59175406865505
  C   6.09491490574486     -1.75748106166140      0.20401654330389
  H   6.47264949864489     -2.78947063906956      0.35308971823423
  H   6.52060077111529     -1.13171751895122      1.01333524008077
  O   6.48435959713952     -1.25481486969273     -1.05689664898500
  C   7.88680667116878     -1.16304166476769     -1.23032869588931
  H   8.32353307396463     -0.51212079223214     -0.44516399320879
  H   8.35084981967239     -2.16352097137347     -1.10936248430213
  C   8.17756782178816     -0.60495560366403     -2.60807178568371
  H   7.73461062674096      0.39772897283738     -2.72596640833845
  H   7.76181326192626     -1.26015515749453     -3.39115552643817
  H   9.26481123928406     -0.52381796907108     -2.76665993852109
  C   5.32322994820777     -2.21471348896565      3.61528393914615
  H   6.27604770365294     -2.30425608070974      3.06851265613642
  H   4.98543647341373     -3.23488467093365      3.85229488447145
  C   5.52284956531384     -1.40926145908589      4.90604075877430
  H   5.86842416615130     -0.39203232277570      4.64750971723497
  H   4.54442906092976     -1.28693592589204      5.40477749581984
  N   6.45254174160904     -1.95793906573411      5.88668082842212
  C   7.83819227085578     -2.02126354752204      5.44078239567763
  H   8.14815947524835     -1.03292285341414      5.06230724343805
  H   7.98645538793897     -2.75320716785142      4.61579124713518
  C   6.03891018792476     -3.22863310053380      6.46827515876304
  H   6.04376775406236     -4.05688339292504      5.72569072670142
  H   5.00966348238419     -3.13863195342592      6.85391136027005
  C   8.73596764095565     -2.42213181246608      6.60366965171388
  H   8.71476981348363     -1.62979201867718      7.37895371781710
  H   9.77535537728059     -2.55040354850307      6.26419605373511
  C   6.97602069141507     -3.60321927685114      7.60854095564413
  H   6.72395946222143     -4.59854459727874      8.00582555945287
  H   6.87800790172795     -2.86348735938648      8.42880962815770
  O   8.32558095654600     -3.66098189654785      7.16696281195788
  C   3.11858607472862     -3.32960983929042      1.45423615142044
  O   2.65250006173481     -3.75851418810541      0.35757756663266
  O   2.80930606586965     -3.81538861456330      2.59921209970302
  H   1.41431107048199     -3.89666432056822      2.92614198083599
  C   -0.15608110522938     -2.22453142521572     -1.17229014020706
  H   -0.33041652553631     -2.82752828946588     -2.07573648047930
  H   -0.38713470879787     -2.85208033424766     -0.30506762693288
  N   1.30496172220930     -1.90940830397523     -1.10755764277498
  C   2.00470293640889     -1.74450293371928     -2.40766465061551
  H   2.03930374462387     -2.72448015073260     -2.90531206645606
  H   3.03443739195146     -1.43578137943096     -2.18257832476594
  C   1.37278260816390     -0.69206596876195     -3.30412553921986
  H   1.10667931566126      0.19495777906083     -2.70671329942492
  H   0.44602155445534     -1.07322897720863     -3.77257832247719
  O   2.32214242020191     -0.34651642271366     -4.28749019750518
  C   1.78618500248287      0.50602272015970     -5.29287022779064
  H   1.10006092094088     -0.07168222127902     -5.94548660652738
  H   1.18494602856384      1.30530513477131     -4.82189807802279
  C   2.92395745259638      1.09621126822217     -6.09774851726911
  H   3.52255951149033      0.30299096763669     -6.57565228500452
  H   3.59190165102310      1.69109919313186     -5.45358926769085
  H   2.52959430211109      1.75443052861311     -6.88840831603781
  C   -1.02130407820600     -0.97303305033833     -1.15088637974695
  H   -0.82042398025383     -0.35338888378446     -2.03423846876433
  H   -0.75304208314075     -0.37194231102764     -0.27008613418961
  C   -2.51731803301772     -1.31438096154766     -1.10668330535453
  H   -2.73609906915915     -2.09914025766400     -1.85060582060027
  H   -2.76162051322913     -1.73775196581522     -0.11861945917947
  N   -3.41996385441761     -0.19912144062343     -1.36595882045289
  C   -3.39134607953475      0.28258498620261     -2.74280533640382
  H   -3.56859666535168     -0.56229661118453     -3.42859817425295
  H   -2.41028430185852      0.72937425453656     -3.01662176554740
  C   -3.28068103366726      0.91102424447846     -0.42968937081874
  H   -2.29315744018802      1.41227691729750     -0.51528672830909
  H   -3.36805421808339      0.53414355613290      0.60291902982348
  C   -4.47467711211182      1.33152812899671     -2.94858396746551
  H   -5.47203679449629      0.86447635472024     -2.82372036707715
  H   -4.41403771062584      1.75927310029836     -3.96028720845863
  C   -4.36629352874269      1.94657065995290     -0.68569977152918
  H   -4.22083623079606      2.82506805601597     -0.04138298463230
  H   -5.36029529492905      1.50831241824319     -0.46583066734381
  O   -4.33184200396836      2.40821831248051     -2.03090475784301
  H   1.81142688989360     -2.66855610150467     -0.56497826781512
  C   2.37946683829544      3.20705671322661      0.00016083976510
  H   2.91730737006688      3.98442120846980      0.56567977030506
  H   3.11959731486352      2.46183776330845     -0.32039053202768
  N   1.45562325468808      2.54577893825958      0.92314310125633
  C   0.62770710979686      3.37230786407392      1.79674167252660
  H   1.07923879368250      4.37410988506238      1.83736633328621
  H   0.63686425709804      2.96250773364559      2.81769977572183
  C   -0.81985444280563      3.49707033821231      1.33165936545021
  H   -1.29396545806215      2.49967697433066      1.29620305219875
  H   -0.86755727746866      3.92419569493331      0.31211349127751
  O   -1.48695454906930      4.33089195944185      2.25521405501924
  C   -2.87716291586681      4.44773510183493      2.01010650569316
  H   -3.04989049995140      4.83767782875293      0.98620281583247
  H   -3.35260595404909      3.44713966399229      2.05782993869697
  C   -3.48590452505407      5.37454283684484      3.04159722167581
  H   -3.03132401786172      6.37727886633316      2.98493241320587
  H   -3.33036809729057      4.98122550367909      4.05968476882555
  H   -4.56970658653025      5.47564057632762      2.87165683490023
  C   1.69641576766299      3.82942665885855     -1.22008632694638
  H   2.45457890995748      4.40941590463959     -1.77222366890877
  H   0.93267720711703      4.55044984947090     -0.88631964381964
  C   1.07321706059205      2.76259693715962     -2.13148336774164
  H   1.88823114549017      2.17991648453892     -2.59310722088889
  H   0.49399207359410      2.05847238993888     -1.51391634627109
  N   0.18580733765206      3.21968002922592     -3.19224058693695
  C   0.79876703888454      4.11607560139136     -4.16343458068948
  H   1.72632653724962      3.66219804040130     -4.54989879244442
  H   1.06727227815827      5.09847799640492     -3.71608302452751
  C   -1.09091778297342      3.74774574564540     -2.72777417601817
  H   -0.97347870396849      4.70166634993108     -2.16790573344438
  H   -1.56402593373648      3.02247644048252     -2.04947899303455
  C   -0.16387157524019      4.36140833060668     -5.31814725348275
  H   -0.32831219815276      3.41637652103497     -5.87441446601420
  H   0.25247521923020      5.10437249141748     -6.01577728800793
  C   -2.00878681845627      3.99518043387839     -3.91564739786968
  H   -2.94893120457786      4.46250637417144     -3.58734406385758
  H   -2.24950998975977      3.03081442280674     -4.40502632022927
  O   -1.40635102856174      4.87412365697363     -4.85725045880970
  C   1.34087456383663      1.19426025053741      0.93250639162489
  O   0.45396104269004      0.73857560573858      1.80207252751398
  O   2.00844096295037      0.44815352705981      0.19508499538363
  H   1.45456680172278     -1.04407775084242     -0.53469893984629
  C   0.25792903528084     -4.20453288775933      4.63611874150502
  H   0.51554661634764     -5.27327187108201      4.60242297205060
  H   1.05296754936928     -3.68802530117184      5.18939569018416
  N   0.35786867113238     -3.70568899353210      3.23606168780630
  C   -0.46440507245869     -4.41072888097396      2.21669943385458
  H   -0.37185977001845     -5.48714826592798      2.41684857368476
  H   0.00677507242951     -4.21488223390202      1.24690460548114
  C   -1.92946563505492     -3.99442106247114      2.15064797386885
  H   -2.03530568492270     -2.89920726317148      2.26277204254353
  H   -2.51957409368579     -4.46919440511506      2.95347295127854
  O   -2.40671116210670     -4.41428024253605      0.88890864507707
  C   -3.81643678059615     -4.32031293751916      0.75549089334972
  H   -4.30523309004489     -4.92693917258889      1.54423822705730
  H   -4.14279380247523     -3.27223383997811      0.90771780755155
  C   -4.21533935061573     -4.81221149911543     -0.61945016349390
  H   -3.89457282515017     -5.85639779928801     -0.76756733279992
  H   -3.75814251350837     -4.19408087446586     -1.40850768122867
  H   -5.30985115400908     -4.76633345773074     -0.73648490355793
  C   -1.08806081691326     -3.98495743526670      5.31254450130165
  H   -1.83486810051824     -4.68220524669647      4.90554284899377
  H   -1.43926956506019     -2.96331168724574      5.10418204608737
  C   -0.96283812003974     -4.19090652801931      6.83106180377908
  H   -0.50964853702214     -5.17898864987011      7.02570750020004
  H   -0.25986419021126     -3.43842385347910      7.23067326016888
  N   -2.19588053963784     -4.10869632016841      7.59973647237421
  C   -3.14461357907410     -5.18707247567654      7.35511712558842
  H   -2.63370012618855     -6.15812995722208      7.46365396495288
  H   -3.57498030551401     -5.15007911550959      6.32938535993595
  C   -2.86073632899912     -2.81300995603612      7.54577746082202
  H   -3.26812532886744     -2.58879514389603      6.53490389531954
  H   -2.13807832900554     -2.01783774819342      7.79331049785083
  C   -4.28753329626571     -5.10372870725763      8.35808175739318
  H   -3.89808589362508     -5.28589802553341      9.38011319495207
  H   -5.05278554212891     -5.86343123856822      8.13626155362092
  C   -4.01016458047626     -2.78140076256725      8.54399309323984
  H   -4.57176326779754     -1.83859996144299      8.45655612833638
  H   -3.60918060296129     -2.85666562553230      9.57497075500211
  O   -4.93006671298500     -3.83753785234220      8.30364626695212
  C   0.38266462828807     -2.18319540674024      3.11002668371088
  O   0.55990038906478     -1.55317037443914      4.14412557052295
  O   0.28511199023009     -1.79784538569964      1.92245258435083
  H   0.43126583166745     -0.28657198854077      1.81281139723924
