# Supplementary material for: Tetrameric self-assembling of water-lean solvents enables carbamate anhydride-based CO2 capture chemistry
Source: Nat Chem. 2024 Apr 8;16(7):1160–8. doi: 10.1038/s41557-024-01495-z (PMC11230897; doi:10.1038/s41557-024-01495-z)
Supplement: Supplementary file 5 — DFT optimized structures of all compounds. [file 41557_2024_1495_MOESM5_ESM.zip › opted-structures-prop/geoopt-tetramer-3co2-intermediate2.xyz]

165
Coordinates from ORCA-job input-geoopt
  C   4.31215596086903     -0.81948080217159      1.42727329880961
  H   5.06613887713397     -0.45713689139474      0.71172745831204
  H   3.63014226612659      0.01743038560308      1.62531677790349
  N   3.55771010852842     -1.88045158502938      0.76132060285122
  C   4.20175690537623     -2.69855791607784     -0.25479600136814
  H   4.99653829799676     -2.10211042194131     -0.72554867523269
  H   3.47360731080062     -2.95850656590921     -1.03591698113915
  C   4.79690730094469     -3.98878234214473      0.29950695194284
  H   4.00225515097904     -4.58604199749177      0.78901903096761
  H   5.56557990608112     -3.76715378942621      1.06566989798018
  O   5.36225377212280     -4.69550515742225     -0.78234979583740
  C   5.92600195321829     -5.94332935075643     -0.41848867124927
  H   6.70341046904516     -5.79610517208096      0.35928460955290
  H   5.14701821483314     -6.59439312723145      0.02863408630273
  C   6.52243655486610     -6.59258838480036     -1.64994482564785
  H   7.31166146166388     -5.95651226402260     -2.08340578202118
  H   5.74981259042913     -6.75657805441197     -2.41909028791240
  H   6.96661270630103     -7.56733264206782     -1.39223144343720
  C   4.98528296696318     -1.24113748450638      2.73313739786353
  H   5.70792174567600     -2.04869638481770      2.53504276390159
  H   4.21678377935027     -1.64918907470088      3.40884849989242
  C   5.68845286789199     -0.04725120635477      3.39429392526378
  H   6.46293232859528      0.33863108446691      2.70720900425035
  H   4.95511647463133      0.76885594606811      3.52515180897753
  N   6.31864789671175     -0.28729818277120      4.68597203086673
  C   7.43037366405246     -1.22858703324285      4.65585168778604
  H   8.14942258231947     -0.92337732640803      3.87748913266766
  H   7.10329048435649     -2.26516870615092      4.41790382168793
  C   5.39148669598903     -0.61447638364764      5.76149479134797
  H   4.89655467822317     -1.59967306365862      5.61184322225986
  H   4.59647780137681      0.14852165412822      5.80575774308760
  C   8.12707589309236     -1.24699166376669      6.00975940943381
  H   8.58909266549331     -0.25796742014484      6.20374295544838
  H   8.91953845618001     -2.01103219726044      6.02651099397122
  C   6.13436631107684     -0.64783513119787      7.09036896589267
  H   5.46361064643234     -0.97137972452767      7.90110802903639
  H   6.51113649850608      0.36702399792366      7.33031318092455
  O   7.21580274571832     -1.56865125211598      7.05165183879020
  C   2.29150779394236     -2.19148332493825      1.14421603106763
  O   1.62150428864515     -3.08828150570466      0.61830614614713
  O   1.83394191937479     -1.43451331205620      2.14004657787460
  H   0.88812016696778     -1.70934913873831      2.36695610708595
  C   -0.53324626039133     -2.06759135332975     -2.31273249781023
  H   -0.50479926422286     -2.64027775449633     -3.26015369993262
  H   -0.90365576201378     -2.75213921387652     -1.53563774684978
  N   0.82515066219871     -1.66499194353711     -1.90872637847855
  C   1.76666716180591     -1.33429422141810     -2.98346220182271
  H   1.88611950291478     -2.17313505437461     -3.69519642974379
  H   2.74755228885151     -1.16015307868263     -2.51390550031072
  C   1.39365407440784     -0.05759567852597     -3.73333487904065
  H   0.92915690594136      0.66699521676057     -3.04070473674474
  H   0.65830017178103     -0.26169229203788     -4.53583857651598
  O   2.57628388254341      0.48761004814112     -4.28081546443640
  C   2.34646429593088      1.64713392752472     -5.06638508458948
  H   1.76533166101321      1.37893673556585     -5.97283612453931
  H   1.73726291838194      2.37352437495216     -4.49472273735547
  C   3.68120833655002      2.25309238269101     -5.44642128410894
  H   4.29001528329887      1.53487210986031     -6.02025396351939
  H   4.24849674261518      2.54423888113868     -4.54711892159705
  H   3.53127298176186      3.15137403373504     -6.06658954636484
  C   -1.49000893311536     -0.88406167197346     -2.41616414644335
  H   -1.21529422583913     -0.24179963878552     -3.26538136916814
  H   -1.36652914177180     -0.27706292292070     -1.50795565386107
  C   -2.95882591055312     -1.30973861823106     -2.54504639875067
  H   -3.13085029984758     -1.76357630309892     -3.53715553514298
  H   -3.18481133260115     -2.08983039584140     -1.79951331154887
  N   -3.93498794003255     -0.23738976010338     -2.35976397292785
  C   -3.82730694048872      0.83478781793400     -3.34346560416480
  H   -3.90827829962642      0.40868164487004     -4.35764712421063
  H   -2.85132343252372      1.35829755511046     -3.28353279304674
  C   -3.96109542178215      0.29572972230206     -1.00043469754419
  H   -3.00402265666535      0.78339678000121     -0.71542669473768
  H   -4.12455127569007     -0.53057751185844     -0.29324422666864
  C   -4.93581783374952      1.85723678732378     -3.13763136004200
  H   -5.91967857572731      1.39488297670253     -3.35456618832259
  H   -4.79816982820103      2.71455143602402     -3.81392972595606
  C   -5.07561773000243      1.31962008066044     -0.85938876657561
  H   -5.04811934500480      1.78307336932567      0.13843944485623
  H   -6.06160174803039      0.83234288091677     -0.99263798735441
  O   -4.93035253151835      2.36861020083639     -1.81070257069067
  H   1.22764447751144     -2.41004071144140     -1.33420435672172
  C   2.55736051438149      2.53362064706187      0.67975193437074
  H   3.08363959903089      2.85792383210655      1.58999872250696
  H   3.16387958572090      1.73865998553026      0.22708590999544
  N   1.28556176287419      1.95113559935977      1.12179401536713
  C   0.63913839966905      2.48330007236315      2.31636747423635
  H   1.41320029707856      2.95637154945276      2.93798184497696
  H   0.20925058222927      1.65004607480271      2.89144800378564
  C   -0.46356801836665      3.49967646918452      2.04206765420577
  H   -1.25630278536488      3.04416667142067      1.41824072125005
  H   -0.06372802412561      4.37103710438230      1.48809298284875
  O   -0.98163288086412      3.90045683562141      3.29157997567093
  C   -2.03933283011546      4.83800468197035      3.19355738439321
  H   -1.69114198320381      5.74765528096398      2.66234175956463
  H   -2.86616288142745      4.41302757496783      2.58821787336316
  C   -2.52107147453274      5.18444076627686      4.58687572551195
  H   -1.70545351490207      5.62330742041220      5.18491700417404
  H   -2.88636672171889      4.28475278529799      5.10895937984955
  H   -3.34485060276356      5.91435971788781      4.53706631420673
  C   2.44941122408639      3.71920433726794     -0.28771915083244
  H   3.41754536920406      4.24513251013125     -0.24450476324413
  H   1.70822084881357      4.43570024045156      0.10029834350025
  C   2.14001403000026      3.36286165378547     -1.77023468028353
  H   2.95004082420984      3.76005017702694     -2.40356944845299
  H   2.15710224406431      2.27103170422820     -1.89876672397160
  N   0.88783427156174      3.85864461958988     -2.33423346922856
  C   0.80791353562842      5.31216337952408     -2.40488938225200
  H   1.69102366142386      5.70002003963774     -2.93979767035917
  H   0.79806078394263      5.78348871816689     -1.39690765355406
  C   -0.31638290435013      3.29042447030599     -1.73810514774849
  H   -0.41823952310146      3.56291866264137     -0.66905432835359
  H   -0.26988017707446      2.19226046022814     -1.79589340414873
  C   -0.45601112706169      5.73561463817211     -3.13834144926887
  H   -0.40599289162227      5.40059777941523     -4.19438088360092
  H   -0.55997899296521      6.83154665546084     -3.12644617946421
  C   -1.55543604648089      3.77744135516816     -2.47714532710409
  H   -2.46934238538016      3.43306046607368     -1.97278407847913
  H   -1.55672858045375      3.37635487912778     -3.51061104896534
  O   -1.61218465505352      5.19764916536779     -2.51457986453039
  C   0.71576301528854      0.88842829702016      0.50254693996373
  O   -0.40235556683179      0.46106330767045      0.86386277613694
  O   1.41192116822561      0.36956904316203     -0.47689140257123
  H   0.98769208855115     -0.45926692840771     -0.96223727854283
  C   -2.05964727163892     -4.42767551361469      3.19550753500411
  H   -2.39082588484198     -5.44486799215472      2.93709031713787
  H   -1.00728830641748     -4.49463044061415      3.50899914639753
  N   -2.11442555810628     -3.62734634471990      1.97288682963621
  C   -3.15212839584361     -3.88238945344318      0.98002844130949
  H   -3.38807544018182     -4.95555786701517      0.99992174855343
  H   -2.75922693984086     -3.65019930282471     -0.01868653293760
  C   -4.41660152615504     -3.05203187378026      1.20338919906317
  H   -4.14008052583833     -2.02175792828247      1.50095796413859
  H   -5.03097082325317     -3.47634283162767      2.02089380489521
  O   -5.14236528509301     -3.03992871591997     -0.00672001395211
  C   -6.38472968282305     -2.36001896292821      0.07770139235239
  H   -7.06069934667291     -2.89819147209516      0.77296276509405
  H   -6.23060982823289     -1.34707642273862      0.49960019885127
  C   -6.98974210108605     -2.27122916858961     -1.30751412087118
  H   -7.15205107054141     -3.27698880326291     -1.72918242471329
  H   -6.32329045352692     -1.71159056423692     -1.98262886576565
  H   -7.96106335306300     -1.75280878208199     -1.26740533939861
  C   -2.90603757198555     -3.86432170857211      4.33734667902149
  H   -3.96509487707301     -3.84882137868959      4.03365981815921
  H   -2.60249161673492     -2.82010756585259      4.51450354802434
  C   -2.73638666915680     -4.68814839209674      5.62133244521151
  H   -2.96928474664647     -5.74590526030955      5.40433954989438
  H   -1.67445037583376     -4.65889584003252      5.92514225998734
  N   -3.54156164062278     -4.28561810701446      6.76747904094956
  C   -4.97499764191772     -4.49226222049009      6.60836489015065
  H   -5.16303272064703     -5.53102111458723      6.28986313136170
  H   -5.41872855348312     -3.82330346886694      5.83761586244806
  C   -3.26572152466907     -2.94404555022426      7.26547554847357
  H   -3.57414557018571     -2.15323169878115      6.54621761425415
  H   -2.18202601394080     -2.82983446554850      7.43507586814557
  C   -5.68177746818047     -4.23325990075172      7.93201690140965
  H   -5.35908243830716     -4.98720301189350      8.67820896506282
  H   -6.77326760928498     -4.30914449043654      7.80999029602346
  C   -4.01008181121360     -2.71759496574482      8.57445610072921
  H   -3.87603789438069     -1.68145694938413      8.92149858608268
  H   -3.61237074604015     -3.40159177523753      9.35121423775422
  O   -5.40681161820471     -2.92535863108706      8.41512622336049
  C   -1.34362258428254     -2.51815328878979      1.89083693297130
  O   -0.54322306621791     -2.19597828176098      2.79040674772048
  O   -1.50835499672333     -1.81614224894569      0.78511838210513
  H   -0.97518850632674     -0.94799987019336      0.80510341745973
