# Supplementary material for: Tetrameric self-assembling of water-lean solvents enables carbamate anhydride-based CO2 capture chemistry
Source: Nat Chem. 2024 Apr 8;16(7):1160–8. doi: 10.1038/s41557-024-01495-z (PMC11230897; doi:10.1038/s41557-024-01495-z)
Supplement: Supplementary file 5 — DFT optimized structures of all compounds. [file 41557_2024_1495_MOESM5_ESM.zip › opted-structures-prop/geoopt-tetramer-4co2-4e2.xyz]

168
Coordinates from ORCA-job input-geoopt
  C   1.96111258064154     -5.48295611248755      2.82656642983164
  H   2.43477460684262     -5.98537252080947      3.68775380583543
  H   0.87792056675621     -5.50822441890209      2.99741911580359
  N   2.38170576617181     -4.08172154335604      2.83759067297006
  C   3.80463929109857     -3.76532243136747      2.73210996993795
  H   4.38172838297821     -4.62740395913693      3.09531139573305
  H   4.03786825831936     -2.90410506168328      3.37378794616741
  C   4.18813589162700     -3.41628438546363      1.29265880827579
  H   3.43359107071351     -2.72771277124370      0.86813295532541
  H   4.19326413284102     -4.32286200934072      0.65792905286193
  O   5.45784479068821     -2.80349456920519      1.29018234053343
  C   5.88238874021628     -2.43003738160534     -0.01150425665906
  H   6.00633092052918     -3.33546485564780     -0.64030047445215
  H   5.10261957350636     -1.80907625434179     -0.49560450498968
  C   7.18728979819653     -1.66911037822876      0.09162967126909
  H   7.95579490962579     -2.28106386985568      0.59224592046650
  H   7.05468281184706     -0.73963396109291      0.66898812025322
  H   7.55811697089820     -1.40609340769216     -0.91119926171797
  C   2.30450239232494     -6.23096809606727      1.53986874863533
  H   3.39774624782228     -6.31656294518105      1.43677983422135
  H   1.94338548032763     -5.64524521666113      0.68045227015262
  C   1.66730498634593     -7.62845048245824      1.53038341864676
  H   1.99773985215536     -8.18272715797514      2.42663430925620
  H   0.57363975623277     -7.51645104222703      1.61732782708815
  N   1.94155248800310     -8.46123945940484      0.36708754038484
  C   3.32170647448292     -8.90759555974090      0.24064321290946
  H   3.64857623483286     -9.37089696735014      1.18649681606682
  H   4.02134417629546     -8.06994439968417      0.02147831959374
  C   1.45839972973116     -7.91639048213138     -0.89620323802181
  H   2.02436026320599     -7.00942944777632     -1.20588785563100
  H   0.40152661235224     -7.62593238004295     -0.78697098876783
  C   3.42863031126714     -9.93024777290248     -0.88366705065181
  H   2.85370136868515    -10.83873511725132     -0.61213381584165
  H   4.47865826216038    -10.21889220636646     -1.04587761223643
  C   1.60118554069331     -8.96054610442475     -1.99315638452319
  H   1.31400107392095     -8.53857680068861     -2.96875897254852
  H   0.93874151439395     -9.82286282218926     -1.77567357908148
  O   2.94776783635418     -9.40270224326967     -2.11234311439298
  C   1.51756070448558     -3.04446950370579      2.77988883906823
  O   1.90192337217525     -1.86426228214408      2.88095052774476
  O   0.23830749151213     -3.35732719569541      2.61345678459043
  H   -0.26960465578439     -2.52565564370672      2.35582407030966
  C   0.60951354351644      2.54169776773615     -0.60008501671142
  H   0.18642521065232      2.60457637605561     -1.61357292422609
  H   -0.23527505638080      2.59657881608485      0.10031226795798
  N   1.22609986053251      1.22502605379888     -0.46873528029553
  C   1.82386857693416      0.57638926274648     -1.63149720675316
  H   1.29225340254788      0.92342199312667     -2.52809788591613
  H   1.67952567033387     -0.50967250888398     -1.55672479627829
  C   3.32392943759178      0.85267457023795     -1.75060364340672
  H   3.78761461435507      0.83602995539241     -0.74528906739479
  H   3.50566143141565      1.85801570259372     -2.17809893636634
  O   3.89251636875013     -0.14620356059677     -2.57007846511084
  C   5.26639958617103      0.07023442960784     -2.85081184240456
  H   5.38731780965409      1.00628283270481     -3.43322897321450
  H   5.82661108764945      0.20624741310695     -1.90473287903762
  C   5.80642830718038     -1.11466150056727     -3.62348606669210
  H   5.25169706969754     -1.25207517772169     -4.56631581887271
  H   5.72044048741609     -2.04228269917509     -3.03516929851855
  H   6.86891095005370     -0.95787633491340     -3.86878498176127
  C   1.57230104226649      3.70220453084076     -0.34981731842529
  H   2.37520669985764      3.68359510620550     -1.10469135052023
  H   2.04646334915023      3.55879025699006      0.63426569560944
  C   0.82558088962006      5.04135377207440     -0.38277076605843
  H   0.36723200677977      5.17846049727729     -1.37812567240545
  H   -0.00393051000690      4.98815734793140      0.33940693787877
  N   1.59909225523145      6.23567344467828     -0.07715123733140
  C   2.63116277270536      6.57329550241376     -1.04630124395004
  H   2.19438286829072      6.58291290566817     -2.05882164484097
  H   3.46494420704259      5.83616979202616     -1.04939196082367
  C   2.11120521659157      6.30246121340442      1.28444956077460
  H   2.90705194435447      5.54833217701943      1.47325123312356
  H   1.29302112169207      6.09988599507791      1.99410921236568
  C   3.20445731039184      7.94854642418431     -0.72860201619545
  H   2.42326861692877      8.72176285268412     -0.87482664480687
  H   4.04824943040797      8.17876253219401     -1.39720639164797
  C   2.68926231517675      7.68595320444156      1.54719779774482
  H   3.15530301168307      7.72756313152987      2.54369797371937
  H   1.88087972786137      8.44366857987598      1.50768919064878
  O   3.70063132541808      8.00764659377439      0.60143425775346
  C   1.40994889428415      0.70115786522593      0.76534002558165
  O   1.03765648153028      1.23516132752348      1.82248181826220
  O   2.04014141905672     -0.46592879893615      0.75673530686602
  H   1.99026021761489     -0.91187843687561      1.65967021108001
  C   -1.96968142672591      5.48849387453624      2.82610687996121
  H   -2.44900122182410      5.99267049632532      3.68303942136843
  H   -0.88751480049985      5.51593015887603      3.00324905527719
  N   -2.38839597433260      4.08677400217205      2.83904727061717
  C   -3.81086017839362      3.76809082825498      2.73412310010088
  H   -4.38910027661116      4.62866632010694      3.09904324350412
  H   -4.04195022924736      2.90558044352723      3.37482470440515
  C   -4.19524369924306      3.41983440432843      1.29459784041317
  H   -3.43736697606729      2.73691477686910      0.86688659470279
  H   -4.20759200141244      4.32765813064348      0.66174649109350
  O   -5.46113970580803      2.79911581892779      1.29356838290594
  C   -5.88580975792615      2.42471939723717     -0.00782116443588
  H   -6.01467328778602      3.33002707609956     -0.63578652813734
  H   -5.10397761255390      1.80755358985947     -0.49347685195330
  C   -7.18718369993181      1.65794290306274      0.09662831016200
  H   -7.95778107809411      2.26628743868266      0.59842176599304
  H   -7.04972465834897      0.72886524247539      0.67349245829090
  H   -7.55804892735012      1.39362678047463     -0.90584460395323
  C   -2.30678046889963      6.23166432549962      1.53494089189570
  H   -3.39950116769876      6.31657123072161      1.42615858351432
  H   -1.94152708660218      5.64210047327155      0.67987371133516
  C   -1.67016743612155      7.62942735744923      1.52302688484481
  H   -2.00293898272629      8.18562469369135      2.41724126997706
  H   -0.57659498535956      7.51855684768376      1.61276332476911
  N   -1.94267432909656      8.45932601720788      0.35721955413945
  C   -3.32345934627214      8.90274291758480      0.22678650089921
  H   -3.65308515648372      9.36783281886576      1.17081162443944
  H   -4.02101774013867      8.06317216895905      0.00847646773632
  C   -1.45571245693960      7.91223392231919     -0.90368731331368
  H   -2.01861269895283      7.00287459927670     -1.21179904770152
  H   -0.39814405027015      7.62519493835812     -0.79201833256788
  C   -3.43030536786796      9.92206925480817     -0.90047203827388
  H   -2.85741343185691     10.83234469737647     -0.63063917599024
  H   -4.48057507178518     10.20835299102074     -1.06525923573637
  C   -1.59906297513246      8.95295843438447     -2.00386180961893
  H   -1.30908063876336      8.52884131924360     -2.97770398567811
  H   -0.93899968069157      9.81742273423831     -1.78768227231416
  O   -2.94641375296501      9.39172648385866     -2.12673718263607
  C   -1.52259099990151      3.05113464714819      2.77822305780634
  O   -1.90453761681743      1.87012508655282      2.87952950864904
  O   -0.24444465032411      3.36647067587965      2.60826481921988
  H   0.26517120930397      2.53491781372562      2.35384643207680
  C   -0.60975632980524     -2.53511486031558     -0.59743736391535
  H   -0.18574500933097     -2.59818232473751     -1.61052823736707
  H   0.23468165323339     -2.58717616775639      0.10356614166199
  N   -1.22926971460009     -1.21971731722633     -0.46795789479469
  C   -1.82845626919561     -0.57402881646065     -1.63156611621935
  H   -1.29698927319601     -0.92222060060634     -2.52780306924813
  H   -1.68538641903455      0.51236577490445     -1.55903425364959
  C   -3.32823007558453     -0.85244199238745     -1.74920301263445
  H   -3.79139662298502     -0.83406500035528     -0.74367975328432
  H   -3.50888512938863     -1.85900573573313     -2.17428659149364
  O   -3.89848263705173      0.14391127737778     -2.57058513181666
  C   -5.27221302008318     -0.07484402503898     -2.85018718058958
  H   -5.39211393270566     -1.01148381240070     -3.43187491754226
  H   -5.83152893200190     -0.21109679083418     -1.90362685929267
  C   -5.81467810862906      1.10870365141933     -3.62321728774910
  H   -5.26084769981172      1.24646098630780     -4.56652922841157
  H   -5.72976032072554      2.03679804960531     -3.03548315177940
  H   -6.87709146879380      0.95008579758896     -3.86764655779775
  C   -1.56972796315250     -3.69782523904588     -0.34633995197333
  H   -2.36975626811088     -3.68521720699396     -1.10441582337488
  H   -2.04824257951057     -3.55212341662117      0.63533351949544
  C   -0.81759962206138     -5.03423837256989     -0.37048522519437
  H   -0.35204138669117     -5.17246046608584     -1.36235858449528
  H   0.00663570762401     -4.97474297548980      0.35718743283667
  N   -1.58815964208242     -6.23063027997579     -0.06633693762728
  C   -2.61241328076011     -6.57577295567125     -1.04099229313182
  H   -2.16928651040041     -6.58613890812892     -2.05074286522248
  H   -3.44972125834754     -5.84266680907807     -1.05163835647165
  C   -2.10791611236293     -6.29657755908358      1.29230145986111
  H   -2.90863903997177     -5.54596111155354      1.47454033216079
  H   -1.29496066356379     -6.08831449895284      2.00633209706925
  C   -3.18130446764227     -7.95286031450368     -0.72313556534554
  H   -2.39564779017588     -8.72279649876497     -0.86242962335706
  H   -4.01991286934157     -8.18878067720291     -1.39625822691815
  C   -2.68080059248340     -7.68228904817930      1.55485634996420
  H   -3.15221139246674     -7.72411469337459      2.54881699161513
  H   -1.86856424541901     -8.43615371576696      1.52130534480233
  O   -3.68523219171198     -8.01081082810297      0.60405597297151
  C   -1.41306877691055     -0.69382536184728      0.76526864580272
  O   -1.03960658587068     -1.22558698103596      1.82318475583996
  O   -2.04448014704136      0.47254539504692      0.75510197283167
  H   -1.99386216681058      0.91989730998852      1.65746366218017
