# Supplementary material for: Tetrameric self-assembling of water-lean solvents enables carbamate anhydride-based CO2 capture chemistry
Source: Nat Chem. 2024 Apr 8;16(7):1160–8. doi: 10.1038/s41557-024-01495-z (PMC11230897; doi:10.1038/s41557-024-01495-z)
Supplement: Supplementary file 5 — DFT optimized structures of all compounds. [file 41557_2024_1495_MOESM5_ESM.zip › opted-structures-prop/geoopt-tetramer-4co2-intermediate1.xyz]

168
Coordinates from ORCA-job input-geoopt
  C   0.25783999600060     -3.35088906077105      4.90178866279147
  H   0.65113412793269     -3.48181902669736      5.92017677579111
  H   -0.75415240220028     -2.93585778978133      4.98848422264829
  N   1.08716256538795     -2.28622111263111      4.25564991800659
  C   2.46587375779673     -2.71034369678521      3.86943943887623
  H   2.78406133341307     -3.52107493233010      4.53861806813879
  H   3.13256364376951     -1.85776725806713      4.03415357896215
  C   2.57025552035520     -3.10868011561884      2.40388396174079
  H   2.07733008146937     -2.34072605702745      1.78092257853245
  H   2.07010234117469     -4.07309072200895      2.19833116517841
  O   3.94375261736256     -3.18495516140258      2.09970627643804
  C   4.20229230846607     -3.47044736814567      0.73221351142172
  H   3.74859742541434     -4.44504329773194      0.45879664576976
  H   3.72914437289302     -2.70174550012925      0.09207420747825
  C   5.70115656065494     -3.49741725821408      0.51777805694978
  H   6.17232857933149     -4.27039550270927      1.14706673652115
  H   6.14875719129407     -2.52357265230144      0.77479830834846
  H   5.93522781195375     -3.71946073912046     -0.53484584107476
  C   0.24123989076537     -4.67584948162325      4.15865727992147
  H   1.25509298297922     -5.10155036709000      4.12164870624074
  H   -0.08587096693902     -4.51800029555146      3.11981816947795
  C   -0.69677812618738     -5.67421705578889      4.86420034474664
  H   -0.52836440073487     -5.61842610680563      5.95352064617276
  H   -1.74298926190940     -5.36516720886680      4.69206575189091
  N   -0.55879406488819     -7.07044634144759      4.47209002651001
  C   0.66489392602072     -7.71584910130137      4.93069776960413
  H   0.76856197338790     -7.57803372086962      6.01966125014014
  H   1.57558758525039     -7.29023293079434      4.45292323043624
  C   -0.76722057650258     -7.31599911021905      3.05180921718572
  H   0.02797599813132     -6.85590625652908      2.42670358066704
  H   -1.72571696986391     -6.87484016492079      2.74273334216310
  C   0.60996237200397     -9.20493616018711      4.61435206394877
  H   -0.20733117447480     -9.67690634562622      5.19617088364904
  H   1.55821232790619     -9.69271204628727      4.88771924547152
  C   -0.78430898535135     -8.81045093113570      2.76985785845727
  H   -0.85015226368073     -8.98854424948051      1.68585872512384
  H   -1.66467613509582     -9.27571170687818      3.25750715352942
  O   0.40972116205891     -9.43210890862223      3.22599786917443
  C   1.07759162031119     -0.93195446361505      5.13983207473420
  O   1.94649185685406     -0.12705720594159      4.78412215887625
  O   0.21897311010867     -0.91473005774785      5.99888259400933
  H   0.58059956650400     -1.95600482304796      3.40426900091050
  C   0.74687146487247      2.39746546872916     -0.02995939667112
  H   0.34011290055133      2.08601507729782     -1.00226617367754
  H   -0.11516384021399      2.63105998238024      0.60998517314906
  N   1.44108134814334      1.23918743431784      0.53390742187021
  C   1.84315125224081      0.13918016468736     -0.33491357361016
  H   1.14717418649308      0.10323335390824     -1.18423510070372
  H   1.74590972822401     -0.80647889683507      0.21152890995523
  C   3.26889486480404      0.26490287536704     -0.85661603686935
  H   3.98236818736321      0.30451461843197     -0.01069671053423
  H   3.38959997153207      1.20067366280986     -1.43791963391390
  O   3.51296565441796     -0.86176855477767     -1.67076289270788
  C   4.83061443108215     -0.92238477822722     -2.19195206202852
  H   5.05105206197134      0.00400197321829     -2.75994226394535
  H   5.56279670819448     -0.97209050973057     -1.36184028940823
  C   4.94857237073986     -2.13575950109472     -3.09015247673034
  H   4.23641835971417     -2.07045488373384     -3.92898921027403
  H   4.74057016930371     -3.06330673448401     -2.53266298982745
  H   5.96678942300688     -2.20528051981782     -3.50511373630372
  C   1.62478806097304      3.63621670314047     -0.19409912184133
  H   2.43443577971660      3.42700228155794     -0.91257823879309
  H   2.09715604560368      3.86689231594482      0.77348168251079
  C   0.77915227973791      4.83053514005103     -0.65586817426241
  H   0.30813115523586      4.59276573862458     -1.62615275571894
  H   -0.04340013864944      4.96917072461720      0.06584642690973
  N   1.46120020565796      6.10770665452267     -0.79367165900606
  C   2.42609030937080      6.19644502401770     -1.87916710431935
  H   1.96227142809307      5.83865684620263     -2.81334229665332
  H   3.32953719540750      5.57328188491555     -1.69406244937513
  C   2.00923472884435      6.65040810570540      0.44083616799193
  H   2.88868403135687      6.07222378323120      0.80107582652661
  H   1.24308114277326      6.60787562558359      1.23152001038693
  C   2.86032426067936      7.64654525339695     -2.05536601681204
  H   1.99708082642273      8.25297528412484     -2.39658385355918
  H   3.65713728118788      7.72213099807115     -2.81141904504138
  C   2.44107893203555      8.09260348613408      0.21401808392558
  H   2.93199111952885      8.49648969924834      1.11281941130712
  H   1.55391446711887      8.71826188543289     -0.01071748215764
  O   3.38220790610216      8.18378059305782     -0.84795459432803
  C   1.73358812904850      1.23197499419305      1.85262642399922
  O   1.38577695231028      2.11561072740257      2.65162161981542
  O   2.45464490674924      0.19150536641428      2.25483431811589
  H   2.37079073743315      0.12139724753982      3.25495997829341
  C   -2.17413531748914      5.99119954206693      2.87356749353560
  H   -2.82853181325512      6.55240937281470      3.56067702072351
  H   -1.14103361054634      6.18045822124907      3.19189863629706
  N   -2.44429021550898      4.56715376602304      3.07057996249000
  C   -3.82219177087510      4.08687232461576      3.02584046535421
  H   -4.48767328650036      4.91279291259003      3.31491019646894
  H   -3.95175285048515      3.27451909334826      3.75532704289395
  C   -4.19198068450371      3.56366476664213      1.63837449010317
  H   -3.42943938580447      2.83526728704230      1.30167396860725
  H   -4.20444962117306      4.39027488783442      0.90295730789694
  O   -5.45858187154711      2.94817731853112      1.71057635375492
  C   -5.91732949831899      2.48757211678731      0.44906359505187
  H   -6.05161425563803      3.34853851162754     -0.23752192941925
  H   -5.15345232944010      1.83005228286577     -0.00952714606419
  C   -7.22422833234194      1.74645053585374      0.63690438822788
  H   -7.97642063718866      2.39938887174042      1.10980599606375
  H   -7.08502742067491      0.85987919162357      1.27677980137216
  H   -7.62084702317133      1.41521523374143     -0.33538707688769
  C   -2.37632613645463      6.48250971925145      1.43910178490644
  H   -3.45191232712374      6.52123567491541      1.20295142694143
  H   -1.92029747893439      5.75429540718669      0.75030524554910
  C   -1.73716230979543      7.86380529083606      1.23672440182806
  H   -2.07846264950332      8.54485377885278      2.03562186262897
  H   -0.64537347129629      7.76130948124031      1.36373662392627
  N   -1.99093810004611      8.52282888995010     -0.03824789708244
  C   -3.33186136646453      9.07257404488352     -0.18540333985867
  H   -3.56659073103183      9.71204925296863      0.68155562562487
  H   -4.11243070964168      8.28022714866680     -0.23580002095440
  C   -1.63121343793346      7.73503049103133     -1.21215642631531
  H   -2.29987106673737      6.85540434313374     -1.34402902515851
  H   -0.60121669446353      7.35659537213883     -1.10796023569607
  C   -3.40616343106264      9.90765882051177     -1.45757303474749
  H   -2.73727796522325     10.78659559563058     -1.35875354254330
  H   -4.43277033759559     10.26884777852556     -1.62469788593696
  C   -1.73637384501693      8.59798062330806     -2.46026949730499
  H   -1.54148803371045      7.99834111390397     -3.36289406265403
  H   -0.98586297537887      9.41310111508191     -2.41456094903233
  O   -3.04078943851152      9.14758459847113     -2.60088699086225
  C   -1.45997688874250      3.63866956586863      3.07898081383212
  O   -1.68583798009631      2.43621878123449      3.30331238881981
  O   -0.23912539050447      4.09977980426142      2.84000788861491
  H   0.39614519529895      3.31706254416865      2.76682830123729
  C   -0.62943024791347     -2.52356489444945      0.24186143240546
  H   0.13100034280014     -2.54613703021081     -0.55779671531537
  H   -0.10924155378060     -2.72005304613968      1.18675551684322
  N   -1.18519917275369     -1.17728365255390      0.32418278486056
  C   -1.86786555059015     -0.62590684057169     -0.84254077689829
  H   -1.46784071091082     -1.12353479804876     -1.73825099235185
  H   -1.63981695951565      0.44473835602941     -0.93071707024741
  C   -3.38642939487712     -0.79184505354391     -0.78610159352752
  H   -3.76013315906396     -0.51230417263952      0.21778901290679
  H   -3.67143210068425     -1.84479451125681     -0.96367283021181
  O   -3.95046523161005      0.04378295504059     -1.77597147325075
  C   -5.31419215400840     -0.24128173451327     -2.04703942450028
  H   -5.40198634448110     -1.25536298797170     -2.48738819190844
  H   -5.89384395610139     -0.24952774879876     -1.10395036650379
  C   -5.85816848881950      0.80344260921002     -2.99816356822466
  H   -5.28063555198345      0.81400847588807     -3.93730264547940
  H   -5.80850146758971      1.80987291126236     -2.55231905545379
  H   -6.91000015820055      0.58551506949334     -3.24284859602093
  C   -1.68008253930851     -3.60560091373053     -0.00621476973706
  H   -2.07996407425019     -3.52015502422004     -1.02971860391633
  H   -2.52116583313513     -3.44384426268590      0.68723249967993
  C   -1.08259347162645     -5.00051059838525      0.21715644761347
  H   -0.13463885571587     -5.08908777960573     -0.34088218465525
  H   -0.82150827885102     -5.09274682466395      1.28326242592685
  N   -1.91430808602313     -6.13954718537131     -0.15147806546874
  C   -1.98811364482907     -6.40403212249390     -1.58282853458917
  H   -0.96889908530503     -6.46510754160056     -1.99812518167849
  H   -2.52548263851693     -5.59978454620077     -2.13391061934605
  C   -3.24835565355054     -6.13747780122708      0.43637911972226
  H   -3.88584276167774     -5.32366955549123      0.02629415711396
  H   -3.17692595801325     -5.97835437997574      1.52407728887815
  C   -2.70724673454001     -7.72431240498883     -1.82506989421606
  H   -2.10218467362607     -8.55546392467016     -1.40962534870128
  H   -2.84274284182812     -7.89871921537462     -2.90360705705981
  C   -3.93705428458054     -7.46604552569188      0.15827209739896
  H   -4.97316776574335     -7.44858361409188      0.52989452108382
  H   -3.39577762805882     -8.28492996354293      0.67370760398904
  O   -4.00097496879459     -7.72719241116790     -1.23740911871667
  C   -1.11390715951527     -0.47129774420721      1.48046026492778
  O   -0.54974819757426     -0.85966612248157      2.51211841202533
  O   -1.72817256805455      0.70514486030016      1.40518859670504
  H   -1.60732020666261      1.25892891859559      2.23342114241529
