# Supplementary material for: Tetrameric self-assembling of water-lean solvents enables carbamate anhydride-based CO2 capture chemistry
Source: Nat Chem. 2024 Apr 8;16(7):1160–8. doi: 10.1038/s41557-024-01495-z (PMC11230897; doi:10.1038/s41557-024-01495-z)
Supplement: Supplementary file 5 — DFT optimized structures of all compounds. [file 41557_2024_1495_MOESM5_ESM.zip › opted-structures-tbut/geoopt-dimer_2e0.xyz]

78
Coordinates from ORCA-job input-geoopt
  C   -4.62772554907822      1.25784881813347      0.73248459321279
  H   -5.23533278946837      2.17942805237978      0.80890240694511
  H   -5.20386643633948      0.57789757709589      0.06152069286499
  N   -3.32580457714319      1.59567109347914      0.17771211496067
  C   -3.40932085488205      2.21269664151510     -1.13340403225248
  H   -4.00009776365976      3.14431114572708     -1.06175510546806
  H   -3.92797255716166      1.57687592957526     -1.88756529935118
  C   -2.03029699525639      2.55967846492720     -1.66817271163575
  H   -1.42784478056592      1.63851364570500     -1.78810489711673
  H   -1.49726464897460      3.20799395617333     -0.94338291281245
  O   -2.17285333477252      3.21248283913680     -2.91139759908074
  C   -0.93989534708365      3.51756003350416     -3.53309630926315
  H   -0.31860385775127      4.14570167931237     -2.86125498481633
  H   -0.36453959482144      2.58592696328688     -3.71636311715156
  C   -1.20791083107737      4.24068700298473     -4.83717626127300
  H   -1.75841333334067      5.17887661014983     -4.65777185947936
  H   -1.80861453672503      3.61308826829007     -5.51603794002917
  H   -0.25998574404713      4.48679701073968     -5.34201031337123
  C   -4.50540876437624      0.60915400532320      2.10732092303794
  H   -4.01997878423190      1.31964387734138      2.79723790209086
  H   -3.83428896590613     -0.26162104269019      2.03040270726931
  C   -5.86855398318611      0.16540632870677      2.65636225950206
  H   -6.49854861801479      1.05817954164421      2.82150558616752
  H   -6.38190035938676     -0.43913485988394      1.88766480669293
  N   -5.86245597466244     -0.61519562809959      3.88747062549643
  C   -5.31890725646348      0.07538291337887      5.04871774007868
  H   -5.81566140269343      1.05366207717728      5.16165936198256
  H   -4.22642955352586      0.26651803008575      4.95559471247018
  C   -5.28439340523187     -1.94618471278019      3.75974279133110
  H   -4.18921925035044     -1.91778031378519      3.56524346016010
  H   -5.75439749939856     -2.47168560030847      2.91253446226138
  C   -5.55508083282610     -0.75933134177501      6.30085690657911
  H   -6.64461149394366     -0.83594777351953      6.49342048795728
  H   -5.07989012318017     -0.28852116614079      7.17537592674389
  C   -5.52284570895106     -2.73535800720001      5.04006647323262
  H   -5.02440686079603     -3.71582471449372      4.98866901770183
  H   -6.61100163290047     -2.90260731694732      5.17426178735024
  O   -4.99321626949459     -2.05682608755480      6.16950281626877
  H   -2.76900804976594      0.73062174661605      0.12059936237028
  C   -0.34058129692467     -0.63500836949394     -0.39685004112368
  H   0.35659094081014     -1.49234225248925     -0.50054910458359
  H   -0.54517476619769     -0.28317628834598     -1.42305827185768
  N   -1.60746871696973     -1.04372241072679      0.20220149810271
  C   -2.24981370948698     -2.15766209374471     -0.47623866583248
  H   -1.60007780026353     -3.05789908129841     -0.54044406269100
  H   -2.47684392245328     -1.85936942979161     -1.51488918286102
  C   -3.54278250556262     -2.54632714741044      0.22161579138668
  H   -4.24905344679093     -1.69346095482453      0.22090828501202
  H   -3.33637484273256     -2.79639426071676      1.28334736573769
  O   -4.10184601100599     -3.65434837825716     -0.44736722208298
  C   -5.30914690360286     -4.11249221295846      0.13117735871990
  H   -5.13222184759566     -4.42790203963843      1.18025976523682
  H   -6.05088528225873     -3.28783359279741      0.16657104351096
  C   -5.84167881864808     -5.27099864704097     -0.68689385644519
  H   -5.11505439822440     -6.09994913149378     -0.70917949673647
  H   -6.04008356018519     -4.95831779724620     -1.72529098048423
  H   -6.78186268925735     -5.64719930234388     -0.25278775843269
  C   0.31232630166748      0.48150247798176      0.41609435394853
  H   0.71295992285835      0.06297624217372      1.35657779453915
  H   -0.47648101320851      1.19330333090635      0.71349561984174
  C   1.40292014933439      1.29173884104735     -0.30392714372820
  H   0.95783333798221      1.79318678751542     -1.17955783131745
  H   1.72080914620698      2.09537177375087      0.38524353237074
  N   2.60260535749374      0.60558665583106     -0.76428496834398
  C   2.50518570237850     -0.13700251334584     -2.01284761732686
  H   2.00818227251050      0.48617749336627     -2.77425859054189
  H   1.91805463553539     -1.07512840074156     -1.91183055081042
  C   3.32130111621501     -0.15355008860676      0.24533078960361
  H   2.78227400206863     -1.08188980019912      0.54076640250036
  H   3.44280128358225      0.46014477075325      1.15355533273447
  C   3.90310093067874     -0.50717103447225     -2.49229401797964
  H   4.46777934688527      0.41572989586163     -2.73615265158645
  H   3.84980480504075     -1.13323810796564     -3.39655436094480
  C   4.69695821441473     -0.54014340321124     -0.28558321617971
  H   5.21976930808880     -1.19280495930038      0.43080310317446
  H   5.30414069228875      0.37625794273345     -0.43260450411225
  O   4.59979284016809     -1.25731676393642     -1.50737128955734
  H   -1.44664945340472     -1.29185243673369      1.18067476751261
