# Supplementary material for: Tetrameric self-assembling of water-lean solvents enables carbamate anhydride-based CO2 capture chemistry
Source: Nat Chem. 2024 Apr 8;16(7):1160–8. doi: 10.1038/s41557-024-01495-z (PMC11230897; doi:10.1038/s41557-024-01495-z)
Supplement: Supplementary file 5 — DFT optimized structures of all compounds. [file 41557_2024_1495_MOESM5_ESM.zip › opted-structures-tbut/geoopt-dimer_anhy_1.xyz]

84
Coordinates from ORCA-job input-geoopt
  C   3.59581162051080     -0.14866912595260      2.14951037015940
  H   4.32019583451150     -0.77964855828037      1.60418797653530
  H   3.74588146103319     -0.38540003380380      3.22185010125166
  N   3.92003640246228      1.25662829087021      1.91483621942077
  C   4.61948617622178      1.58894031201733      0.68892466646835
  H   5.61142079414741      1.10138850959303      0.68395473098625
  H   4.81424190921809      2.67660229749282      0.68421318063648
  C   3.92728691547866      1.24974619521378     -0.63326545878712
  H   2.90968490395353      1.68800437383968     -0.66216957605714
  H   3.81321984351811      0.15348424289749     -0.75000815433154
  O   4.72605023219175      1.77529019775459     -1.67387763739889
  C   4.23396726597668      1.52095180231671     -2.97433698071130
  H   4.14342498155640      0.42812037871950     -3.14119516960746
  H   3.21542030198857      1.94675294945594     -3.08717640797261
  C   5.17582562831831      2.13533415212597     -3.98979025629627
  H   6.18588437270523      1.70306891076276     -3.89835281818747
  H   5.25279122278792      3.22516094399964     -3.84213568796554
  H   4.81067230723815      1.94987055665081     -5.01266485935439
  C   2.16179286825988     -0.54769033854147      1.78650731274584
  H   1.98225752514014     -0.37167943922087      0.71361337018461
  H   1.47654561759315      0.12471880919846      2.32792915689414
  C   1.84545809407667     -2.00599192866455      2.15023868356666
  H   2.34374775161830     -2.67975965455583      1.43002298494082
  H   2.28360510411074     -2.22901539090060      3.13966228875943
  N   0.43494181084774     -2.37452740657445      2.21144404362589
  C   -0.28211570111055     -2.23947890179014      0.95091412559122
  H   0.26403066377628     -2.76852209254129      0.15417690251763
  H   -0.37936485966559     -1.17903353754977      0.63242354569277
  C   -0.30608200608583     -1.74448818822131      3.29576859009881
  H   -0.41020326231183     -0.64460407325564      3.16037800974907
  H   0.22473380926618     -1.90846573578946      4.24834231589307
  C   -1.67942059182530     -2.82804060285291      1.08519995744018
  H   -1.60940619635470     -3.92081860755055      1.25700357539126
  H   -2.26445283444694     -2.65644450623935      0.16916286688797
  C   -1.70029462883447     -2.34762387274145      3.38632219118596
  H   -2.30113818791659     -1.82759891528448      4.14784876844146
  H   -1.62697862811602     -3.41782370668672      3.66570629109884
  O   -2.39460284103394     -2.21882632943825      2.15281049760751
  C   0.87964945632352      3.36524801394313      0.77451447408848
  O   1.76765260301121      4.04907850046260      0.06546130652010
  O   1.10800190747609      2.66789615904537      1.73013283106304
  H   3.07806682427038      1.82538759509160      2.00339388900738
  C   -2.00798667216743      2.24610780008910     -1.34100667693861
  H   -2.95258405433317      2.09695092615666     -1.88420121790217
  H   -1.49585097923250      3.09507814557820     -1.81657983258161
  N   -2.37060518903872      2.61163801359691      0.03587187629743
  C   -3.69446833429435      2.25290718752118      0.53348613008224
  H   -4.44823661399937      2.58813676968987     -0.19642724880685
  H   -3.86735682113551      2.79169965894842      1.47382666288245
  C   -3.86246893287709      0.75791039642093      0.78510402263598
  H   -3.06299926087808      0.38791075160918      1.45589133926064
  H   -3.78147476419386      0.19113057410460     -0.16298820709089
  O   -5.13706345500632      0.57821530902254      1.35884970047836
  C   -5.54736383548389     -0.77830928537572      1.43648711989203
  H   -5.65905997241043     -1.19493485573417      0.41351202308869
  H   -4.77055653563055     -1.38241356578500      1.94187885117391
  C   -6.86106490479172     -0.85000438582795      2.18616307534993
  H   -7.63580056680806     -0.25118256232236      1.67921370000691
  H   -6.74710972862031     -0.46672321102510      3.21362777282521
  H   -7.21292403596353     -1.89261860944908      2.24352892002777
  C   -1.14517439380814      0.98906001652290     -1.42037816563071
  H   -1.69026785303702      0.14761912804048     -0.96656354908183
  H   -0.23588200333375      1.13932002108647     -0.81769589506414
  C   -0.76185854164846      0.64445219069547     -2.86705084340323
  H   -1.67411631549655      0.61460668763962     -3.48846647747752
  H   -0.13078831432658      1.45567123330043     -3.27305704281316
  N   -0.05655337871562     -0.61745989140206     -3.05334328234178
  C   -0.88007767571433     -1.80095036083900     -2.83377201945109
  H   -1.76768254065996     -1.75345453280413     -3.48670386159664
  H   -1.24607061844475     -1.87731399694135     -1.78858190840876
  C   1.19500365195390     -0.69864390071981     -2.30896460548944
  H   1.03518870731245     -0.67417476332809     -1.21241108384722
  H   1.82078850008350      0.16865978664995     -2.56308895058043
  C   -0.08474295832063     -3.05684530707209     -3.16288479221246
  H   0.15016527152322     -3.07464745648930     -4.24623288704090
  H   -0.66784072496584     -3.95779675306173     -2.91840479603126
  C   1.93452821796393     -1.98213811793670     -2.65155966563009
  H   2.83086549890503     -2.08964188825824     -2.02246311373423
  H   2.25103850689869     -1.96518513069253     -3.71399302595374
  O   1.11960848088342     -3.12258160320459     -2.41082880227040
  C   -1.49508648682599      3.16484256113136      0.89492800820229
  O   -1.64598105280459      3.39485868513748      2.07287591587034
  O   -0.32990018882214      3.56135064009914      0.21218618874492
  H   2.65752039637803      3.87851045021285      0.42672442677941
