# Supplementary material for: Tetrameric self-assembling of water-lean solvents enables carbamate anhydride-based CO2 capture chemistry
Source: Nat Chem. 2024 Apr 8;16(7):1160–8. doi: 10.1038/s41557-024-01495-z (PMC11230897; doi:10.1038/s41557-024-01495-z)
Supplement: Supplementary file 5 — DFT optimized structures of all compounds. [file 41557_2024_1495_MOESM5_ESM.zip › opted-structures-tbut/geoopt-dimer_anhy_2.xyz]

84
Coordinates from ORCA-job input-geoopt
  C   4.02395518486494      1.07277675250083      0.09192656607124
  H   5.06013150661617      0.77573537423125      0.31290748788738
  H   3.46042679200717      0.15584264658745     -0.13120472136473
  N   3.43022433627816      1.65195191525918      1.34177096020577
  C   4.37939919946462      2.17424758139757      2.35678243608593
  H   5.08573455665203      1.37531280729749      2.62611477811542
  H   3.78857901660554      2.43310177082681      3.24726639390116
  C   5.12582207086787      3.40894213349967      1.87768274045508
  H   4.40432818804312      4.18815168690556      1.55914927964375
  H   5.76774113617110      3.17376733999548      1.00653545380343
  O   5.90651586243995      3.85154831740819      2.96028824178759
  C   6.67667280000851      5.00628128964236      2.66823185846021
  H   7.34754658638802      4.80402012348677      1.80840728523454
  H   6.00848010604076      5.83772660233751      2.36463160088351
  C   7.47914772585361      5.38539735319648      3.89480847966405
  H   8.15825965080695      4.56762622096698      4.18683691801451
  H   6.81392447567197      5.60360523363644      4.74624530455124
  H   8.08534865030557      6.28251096677739      3.69127348319202
  C   3.94832617768932      2.03060346455680     -1.08780195336915
  H   4.48133091732400      2.96558687091061     -0.85562034907108
  H   2.89456248438774      2.29925701095464     -1.25770448154158
  C   4.53758439326306      1.38599637345476     -2.35174266803526
  H   5.59704267637889      1.13456650973961     -2.16907232150638
  H   4.01684785707798      0.43153788845202     -2.53891593422518
  N   4.46935272435890      2.17828046584790     -3.56985309247726
  C   5.30961515051253      3.36827381933899     -3.57809206045981
  H   6.33922829199611      3.09521635125043     -3.29290293218977
  H   4.95806802084355      4.14092107933284     -2.85797342016402
  C   3.11894998488647      2.49969280877517     -4.01633903018562
  H   2.61176836637970      3.21681536074980     -3.33364437854174
  H   2.50317308475863      1.58652746955479     -4.04666478384837
  C   5.31681499898053      3.97855517930964     -4.97416596763947
  H   5.80123282471671      3.27438427873198     -5.68104133933351
  H   5.88380947415368      4.92239538155782     -4.98100865473842
  C   3.17427288242888      3.12523052166125     -5.40254478626685
  H   2.17016995725224      3.44442837248255     -5.72211108884390
  H   3.55264041540876      2.38006060085780     -6.13169538913355
  O   4.00146043643160      4.28040054854516     -5.41453802111040
  C   0.52432305368866      2.87401991537356      1.02944128129301
  O   1.60576091339748      3.46723387833281      0.79910701810985
  O   0.31868150365048      1.71194583568566      1.38705624688348
  H   2.71623274809475      2.43339519212152      1.09192717115791
  C   -1.91843143295366      2.76023379364870     -1.33519349832268
  H   -2.69421126903190      3.02542058630453     -2.07044295851345
  H   -1.14762451521934      3.54014490903701     -1.38562684499335
  N   -2.52841337762223      2.82106392642802     -0.00536461865538
  C   -3.86550570970445      2.27400378544629      0.19130539802670
  H   -4.41182838371620      2.34466453316385     -0.76023725327620
  H   -4.39725888030539      2.88446715343663      0.93622070803069
  C   -3.85636452103346      0.82613644812934      0.67380415444122
  H   -3.25176848475125      0.74390986368521      1.59798405417417
  H   -3.39430947521305      0.16362815585837     -0.08346856743144
  O   -5.19425694041616      0.45195065464356      0.91197367576534
  C   -5.34077782037722     -0.88005234119203      1.36784278528008
  H   -4.91326874089732     -1.58495458029405      0.62488523070260
  H   -4.76973098675921     -1.02422374362114      2.30823032816586
  C   -6.81147026714430     -1.16703654558049      1.58825116147937
  H   -7.37871011532753     -1.04092903905636      0.65136192248482
  H   -7.23475620332852     -0.48346408635921      2.34254196074236
  H   -6.95160389099815     -2.20124791306004      1.94146670568039
  C   -1.29971158234035      1.39954058265018     -1.66885012308763
  H   -2.09185563090697      0.67365180642524     -1.91410627061211
  H   -0.78467190482896      1.02926873289291     -0.77031449010436
  C   -0.29689616164091      1.51316769246192     -2.82412032568411
  H   -0.78887723045900      1.96323224914329     -3.70429009307336
  H   0.50181355228778      2.21265363649305     -2.51950598773659
  N   0.33507487458216      0.27234398473844     -3.25459108024128
  C   -0.53969568161548     -0.65234274784038     -3.96347622457327
  H   -1.03710759511425     -0.12419427630360     -4.79366718758023
  H   -1.33631953768337     -1.06673723523890     -3.30626646349674
  C   1.08060735696326     -0.41631191875972     -2.20917738295070
  H   0.41645997712942     -0.82553090883573     -1.41673786711222
  H   1.76557871124684      0.29415247719713     -1.72354763088333
  C   0.27891207886707     -1.81048252401769     -4.51997128050524
  H   0.97797229783777     -1.43130338713650     -5.29310242722876
  H   -0.37981386382274     -2.55990879256680     -4.98539783324885
  C   1.86583748280975     -1.57211473984248     -2.81230277811059
  H   2.37603957008726     -2.14726678879425     -2.02421356423585
  H   2.63277859947306     -1.18330908274724     -3.51206820446748
  O   1.00466344051069     -2.47263506441633     -3.49457732220540
  C   -1.84114527923274      3.20397575389377      1.09670650906367
  O   -2.27683070667183      3.19220163676445      2.23378992870657
  O   -0.59045260423374      3.71433670325880      0.81528143633880
  H   2.84544966840740      0.93959635642983      1.79204670789332
