# Supplementary material for: Tetrameric self-assembling of water-lean solvents enables carbamate anhydride-based CO2 capture chemistry
Source: Nat Chem. 2024 Apr 8;16(7):1160–8. doi: 10.1038/s41557-024-01495-z (PMC11230897; doi:10.1038/s41557-024-01495-z)
Supplement: Supplementary file 5 — DFT optimized structures of all compounds. [file 41557_2024_1495_MOESM5_ESM.zip › opted-structures-tbut/geoopt-dimer_e1+e1-.xyz]

81
Coordinates from ORCA-job input-geoopt
  N   -0.14572415328593      2.55056634215044      1.68518706331648
  H   -1.04070246576302      2.11476104431111      1.35040832416621
  H   0.41528734506425      1.63822433730465      1.66466080766471
  C   -0.29136645151964      3.05968220635060      3.06267640475201
  H   0.68992572501520      3.41269464625146      3.41336112199684
  H   -0.98184258809813      3.91593889220568      3.04340385703579
  C   -0.80787888175106      1.94930692807080      3.97950585521748
  H   -0.08881865864473      1.11414565450566      3.97941393576800
  H   -1.76674127380593      1.55418533855118      3.59314934149475
  C   0.36845686863941      3.50955122581691      0.67916150043733
  H   1.37279595988230      3.82766180961103      0.99899861413527
  H   -0.28585384886193      4.39538323540391      0.68958802665534
  C   0.39805492483729      2.85963281574078     -0.69839182103405
  H   1.05983612856986      1.97866410134488     -0.67858308622719
  H   -0.61304613446591      2.49219166528313     -0.93134874275528
  C   0.87927751385330      3.81905829332272     -1.78258555549793
  H   1.87536021006103      4.20381810793060     -1.50651097752986
  H   0.20329156557360      4.70479771830779     -1.82518924905585
  O   -0.93615001645581      2.39684841412028      5.30854747270021
  C   -2.15764694454364      3.06329518835210      5.60087813536018
  H   -2.29687202880656      3.93833384988555      4.93706208754109
  H   -3.00897478504201      2.37844829878112      5.41361527869923
  C   -2.13287324328901      3.50373090772344      7.04902157380550
  H   -1.30124277748080      4.20423944577633      7.23066372168717
  H   -2.00757344462822      2.63739160403914      7.71904804990880
  H   -3.07553691089633      4.01068606321410      7.31034000661621
  N   0.99995940880393      3.18052463629993     -3.08637729793253
  C   -0.28662318137705      2.81162460354175     -3.67120611477409
  H   -0.92897560358796      3.70915907118285     -3.82787896750476
  H   -0.82786250174288      2.13254366371291     -2.99679825473773
  C   1.76272463751970      3.99186144007657     -4.02837462883394
  H   2.75824322936714      4.20632901516427     -3.60606948115635
  H   1.26571981879727      4.97086498804241     -4.22197573332072
  C   1.92690387900647      3.25494336043557     -5.34962507482382
  H   2.53830084318881      2.34361124443321     -5.18920700478155
  H   2.44192547006556      3.89285512225684     -6.08433098646664
  C   -0.08221651886015      2.10785570188999     -5.00481379986519
  H   0.43152324874220      1.13989960417882     -4.83600213734961
  H   -1.05196777821060      1.90639815678569     -5.48372515906962
  O   0.66985286629046      2.90505521422031     -5.90648391538795
  C   0.60605026785095     -2.08211190892310     -0.39448795270063
  H   0.53727454240720     -2.54018770032705     -1.39488457350402
  H   1.48202177333586     -1.41524148623266     -0.40994277173313
  N   -0.59457131785548     -1.28501393403941     -0.18178656150565
  C   -1.76736310182165     -1.55778325159816     -0.99174320945410
  H   -2.67656507033466     -1.33455025011958     -0.41594493829084
  H   -1.78961435732026     -2.62887689615717     -1.24885068358496
  C   -1.77033397853634     -0.73079497124715     -2.27305328675188
  H   -0.83385856499573     -0.90900120401881     -2.84126702653492
  H   -1.79348101010545      0.34481259929997     -2.01114409959550
  O   -2.89640383705243     -1.07927678726351     -3.04757396381198
  C   -3.00017274338129     -0.34193531297875     -4.25086056347602
  H   -3.05886789504417      0.74319499837332     -4.02690578580719
  H   -2.08985478885185     -0.49252667343093     -4.86692924812138
  C   -4.23232400177024     -0.79369488223866     -5.00753421111675
  H   -5.14249753409820     -0.62894674807158     -4.40768767942359
  H   -4.16996503009436     -1.86680883345656     -5.25236086423586
  H   -4.33181762028892     -0.22928799106799     -5.94855873502775
  C   0.81744034388686     -3.17117359393160      0.65889074264777
  H   -0.07638337100269     -3.81708167174269      0.69569753495340
  H   0.90977099688660     -2.68553763590825      1.64374246909906
  C   2.06907540334024     -4.00746527447361      0.35978211958790
  H   1.93405022057809     -4.51915182589551     -0.61060003805714
  H   2.93039507761410     -3.32691859410019      0.23350986916577
  N   2.44792566155941     -5.01351076943023      1.34401641130787
  C   1.47853702642611     -6.08384659358563      1.53236876168376
  H   1.20695070817834     -6.51174872217252      0.55277943046254
  H   0.53926896577208     -5.72696365089805      2.01107950417390
  C   2.88423514879706     -4.48118848776274      2.62747824231823
  H   2.05563370857525     -3.99723352588970      3.19114678669719
  H   3.66141705087155     -3.71607723934773      2.46391696461566
  C   2.08056881361770     -7.17335069599573      2.41048619336109
  H   2.93453568239596     -7.64417208339453      1.88202968285325
  H   1.33367051828336     -7.95278087961731      2.62730253032944
  C   3.45555098224330     -5.60513565695601      3.48220017656413
  H   3.71712149763953     -5.23384846034316      4.48525892012643
  H   4.37487571647746     -6.00157272467167      3.00476818407981
  O   2.51140358616345     -6.65134589671410      3.65896780241839
  C   -0.57404580771441     -0.19251038998258      0.66882299666355
  O   0.51592701323142      0.04151625488219      1.29353250204735
  O   -1.62654612802421      0.51236939485255      0.76112817672281
