# Supplementary material for: Tetrameric self-assembling of water-lean solvents enables carbamate anhydride-based CO2 capture chemistry
Source: Nat Chem. 2024 Apr 8;16(7):1160–8. doi: 10.1038/s41557-024-01495-z (PMC11230897; doi:10.1038/s41557-024-01495-z)
Supplement: Supplementary file 5 — DFT optimized structures of all compounds. [file 41557_2024_1495_MOESM5_ESM.zip › opted-structures-tbut/geoopt-dimer_e2e2.xyz]

84
Coordinates from ORCA-job input-geoopt
  C   3.03397592722477      0.81027497654615      3.57258308507561
  H   4.01495204604386      1.03960623789268      4.01545164958367
  H   2.27824694258914      1.32853321278811      4.18116306545680
  N   3.02390863620600      1.39142209991829      2.22785763309721
  C   4.27271513095353      1.54907186388896      1.49364314564726
  H   5.07569072876036      1.75566601539101      2.21621894133973
  H   4.18717395063568      2.41774845913884      0.82594612908447
  C   4.63857267823695      0.32883472081449      0.65408720170590
  H   3.80335048464087      0.08548489796986     -0.03284886397632
  H   4.80446891596806     -0.55606674913194      1.29961957127808
  O   5.80756027667275      0.64269134664226     -0.06693791337525
  C   6.26129500464804     -0.40669810389926     -0.90210484024271
  H   6.48019259072356     -1.30878878126250     -0.29397698828147
  H   5.46339145045334     -0.69183041900778     -1.61848786671096
  C   7.50151019138982      0.05078621373516     -1.64128198867546
  H   8.30325257374894      0.31721889430442     -0.93310900148786
  H   7.28215664316179      0.93426194931108     -2.26300260353278
  H   7.87353530396795     -0.75137579636192     -2.29856976025997
  C   2.78040519144419     -0.69702643994603      3.60488077380183
  H   3.57039137664669     -1.21224605942465      3.03577995216327
  H   1.82504848821470     -0.90656468679891      3.09787722824452
  C   2.73740190454844     -1.22263572433038      5.04660649191454
  H   3.68251811299681     -0.95973194821855      5.55479061247152
  H   1.93377206488235     -0.69702085879374      5.59321470456725
  N   2.52807980487902     -2.65400407185067      5.21674848754978
  C   3.61564937693777     -3.49618153335102      4.73777692501776
  H   4.56931247270783     -3.14335424470379      5.16468596648549
  H   3.71801523112193     -3.47053853272621      3.62978624161046
  C   1.24278841935339     -3.14558073745250      4.73903260168365
  H   1.15284246028302     -3.09348616854120      3.63107112036607
  H   0.43242797399160     -2.53009321544873      5.16408257948530
  C   3.37388462602408     -4.93845913826933      5.16481386767515
  H   3.41771691312304     -5.00836855703272      6.27078044560965
  H   4.14559533430858     -5.60131642554452      4.74374669137809
  C   1.05566369008019     -4.59522359580399      5.16698660017426
  H   0.12438678424869     -5.00549550479868      4.74668522262597
  H   0.99487228778764     -4.65023756042913      6.27305897406869
  O   2.11884040178540     -5.41183569387104      4.69854972519428
  C   1.85881393328112      1.64440225758326      1.58751887211416
  O   1.82639746093275      2.06024084196638      0.41238480053614
  O   0.77198573106593      1.42694390504411      2.30523613877977
  H   -0.05982731057547      1.64894627495280      1.75943474101080
  C   -2.60577635027999      3.11132146040024     -2.18375242278664
  H   -3.49958411731778      3.74348134078036     -2.30000750691098
  H   -1.73229741818268      3.75120358458161     -2.37244112956934
  N   -2.56565446104146      2.67693237396687     -0.78630139554032
  C   -3.81012806483187      2.43690315038651     -0.06607047597589
  H   -4.59276509545200      3.06430591658593     -0.51606810390894
  H   -3.68807442440790      2.74928286362469      0.98119057747327
  C   -4.25188755128214      0.97664497782647     -0.08558611295932
  H   -3.44252495307964      0.33480267105584      0.31484666425629
  H   -4.45683454110455      0.64389286287665     -1.12206318360111
  O   -5.41170204072589      0.87475666323907      0.70838912266542
  C   -5.93558952017836     -0.43818512790752      0.78614521556702
  H   -6.19476799125699     -0.80426610343366     -0.22894747023526
  H   -5.16587371169768     -1.12980649734344      1.18660757351562
  C   -7.15958168977345     -0.42935709443944      1.67812952751785
  H   -7.93462643133742      0.24158142537843      1.27252622026948
  H   -6.90128963001361     -0.08462413092757      2.69289829647120
  H   -7.58526449217278     -1.44269546317050      1.75492767229073
  C   -2.64143951832157      1.96466065864449     -3.19381901617012
  H   -3.53490896341383      1.34725623464071     -3.01026379937317
  H   -1.76179461251575      1.32044246566935     -3.03206002693867
  C   -2.65789493364802      2.49477787528074     -4.63505647785950
  H   -3.47561283781319      3.23091212072782     -4.73497259463039
  H   -1.71893796200561      3.04521919134909     -4.82537283351611
  N   -2.82398480673568      1.50962333582399     -5.69500252945807
  C   -4.12689211034160      0.85871016412593     -5.72763244546259
  H   -4.92084449632998      1.62383115590590     -5.71320885109407
  H   -4.29183190649300      0.19202674131884     -4.85176976688743
  C   -1.75260995509779      0.52784727533288     -5.79495867897396
  H   -1.72942491064993     -0.16445212269062     -4.92397030553229
  H   -0.77991681607610      1.04640462559460     -5.82996463753160
  C   -4.25245015378075      0.02424747489590     -6.99570221123895
  H   -4.23943109360011      0.69251423473503     -7.88078411976447
  H   -5.19973940860857     -0.53693300369262     -6.99726669229519
  C   -1.93160967132432     -0.29907888159213     -7.06172675034795
  H   -1.17553826296573     -1.09787034037292     -7.11242260716859
  H   -1.81130396749908      0.35439004561645     -7.94970876852886
  O   -3.20431601185030     -0.92867716566746     -7.09199128559878
  C   -1.39835891134295      2.37404381056378     -0.17399403195593
  O   -1.36210608445521      1.95969430977538      1.00170223456639
  O   -0.31535928210418      2.55758373776661     -0.90714738620207
  H   0.51759195501442      2.34867656187906     -0.35911184683106
