# Supplementary material for: Tetrameric self-assembling of water-lean solvents enables carbamate anhydride-based CO2 capture chemistry
Source: Nat Chem. 2024 Apr 8;16(7):1160–8. doi: 10.1038/s41557-024-01495-z (PMC11230897; doi:10.1038/s41557-024-01495-z)
Supplement: Supplementary file 5 — DFT optimized structures of all compounds. [file 41557_2024_1495_MOESM5_ESM.zip › opted-structures-tbut/geoopt-monomer_e0.xyz]

39
Coordinates from ORCA-job input-geoopt
  C   1.10036677204454      1.02103469252217      0.18570439396551
  C   -0.40891855380796      0.94721766342996      0.08052935703253
  O   -0.96383683759564      0.97502089363511      1.38139123299792
  C   -2.37228776718917      0.91642951136298      1.40114043943857
  C   -2.84322435282412      0.95362789422451      2.84551400594131
  N   -4.29318511133549      0.90174095389931      2.91654689481342
  C   -4.81859348838892      0.98987320098147      4.27177705913480
  C   -6.34062312220061      0.90502457659186      4.28180341542798
  C   -6.95246977582211      0.92706567925374      5.68293250099247
  N   -6.56893789545535      2.10325789494902      6.46528908459173
  C   -7.15782401549906      3.36480664889828      6.00693400724475
  C   -8.61025566363361      3.53580779983615      6.45005000459027
  O   -8.73280697763432      3.40662223264461      7.86190530212204
  C   -8.23788110192232      2.15336279675949      8.31921610521727
  C   -6.77906660730098      1.96265149650701      7.90660173645516
  H   1.55694317324074      0.99899004987768     -0.81680402370494
  H   1.49392700522665      0.16877055528795      0.76381091307835
  H   1.41213181144929      1.95167129091190      0.68778728615007
  H   -0.71729271057193      0.01966930331141     -0.44547431990544
  H   -0.79930733636800      1.79616511093997     -0.51838442263867
  H   -2.72940631055272     -0.01285306891291      0.90754907497263
  H   -2.81361052548715      1.76625753402352      0.84125879842582
  H   -2.49562159472241      1.89511357670282      3.30623631287251
  H   -2.34293221234398      0.13034444549403      3.40377929145072
  H   -4.61163501382353      0.02457400818386      2.49959931859779
  H   -4.49925943540531      1.95019451096092      4.70941363810856
  H   -4.40429052280327      0.20107736976991      4.94198903105316
  H   -6.65652906698357     -0.03575104779181      3.79521606236793
  H   -6.74873642002793      1.71843288318677      3.65790463586227
  H   -6.59480442315580      0.04309702516046      6.23718326779877
  H   -8.05186758562059      0.80383415511432      5.58972608690978
  H   -7.08820882460067      3.44051274074359      4.91129332002129
  H   -6.56636440135374      4.19698778916245      6.42997451897578
  H   -9.26200528039318      2.79372326373848      5.94577379675646
  H   -8.97928723744239      4.53974234787813      6.18593820691153
  H   -8.86553776192659      1.33001434747660      7.92111702880218
  H   -8.33562031131158      2.14983336331620      9.41671735351152
  H   -6.41764817577684      0.97582186305450      8.23818790658095
  H   -6.17349134068017      2.73023264691348      8.42287137707506
