# Supplementary material for: Tetrameric self-assembling of water-lean solvents enables carbamate anhydride-based CO2 capture chemistry
Source: Nat Chem. 2024 Apr 8;16(7):1160–8. doi: 10.1038/s41557-024-01495-z (PMC11230897; doi:10.1038/s41557-024-01495-z)
Supplement: Supplementary file 5 — DFT optimized structures of all compounds. [file 41557_2024_1495_MOESM5_ESM.zip › opted-structures-tbut/geoopt-monomer_e1_coo-.xyz]

41
Coordinates from ORCA-job input-geoopt
  C   0.34110831007031     -0.01394861190602     -1.21078259181141
  C   -0.89767296093365      0.52353960982754     -0.52319779904852
  O   -0.71409326993106      0.41452325542877      0.88074305197421
  C   -1.74353246140556      0.97083858747002      1.67091838212090
  C   -3.12063609534427      0.31015797624253      1.51354160334259
  N   -3.13434591677120     -1.12851802045797      1.63693217422951
  C   -2.70785306705065     -1.72820402657060      2.88818318921819
  C   -1.25728732501813     -2.22676794265707      2.88636150268544
  C   -0.84545081507064     -2.97297381330258      4.15255357865321
  N   -1.73456526575464     -4.08228294903357      4.50951279508834
  C   -1.95434152632293     -5.08943662110766      3.46724904343468
  C   -0.76904043835705     -6.03604526680724      3.30570256465492
  O   -0.45111418812479     -6.66782308556974      4.54381818143030
  C   -0.17761183105344     -5.71912580989244      5.56814466178798
  C   -1.34834351503640     -4.75109196248901      5.75133543126198
  C   -3.40493915052032     -1.95642592277019      0.51980701084301
  O   -3.32830841535729     -3.20239851624105      0.70676351292695
  O   -3.71218514089831     -1.39023808188049     -0.56718891447094
  H   0.23833234819412      0.06671234687863     -2.30517493228278
  H   0.49409342844735     -1.07656452697236     -0.95876671627103
  H   1.24084215552462      0.54548848926225     -0.90449398703713
  H   -1.78849939258386     -0.04583891534996     -0.84191873016864
  H   -1.06377476396580      1.58681759574019     -0.79832819607081
  H   -1.85508108777317      2.05601170954549      1.45949790466414
  H   -1.39708531641907      0.87888581956125      2.71329346745315
  H   -3.54622103699733      0.54233083059573      0.52953933170469
  H   -3.77833614405602      0.78143575314911      2.27368275917256
  H   -3.37218218345056     -2.57066361116308      3.12906986034548
  H   -2.84248825588763     -0.98454092759125      3.69398807065521
  H   -0.56869919403632     -1.37880500162144      2.75059316927110
  H   -1.12334697338342     -2.86687332329802      2.00081888594013
  H   -0.85751469526003     -2.27297783092462      5.00777701319452
  H   0.21463378290033     -3.28624513045918      4.03773687290468
  H   -2.20686584164072     -4.60709183889645      2.51215712070864
  H   -2.83243639042688     -5.69239217152376      3.76386484160312
  H   0.11715484126814     -5.49122208283421      2.92124859586823
  H   -1.00554118432981     -6.83954498953244      2.58983647162525
  H   0.75281429256552     -5.16479457918820      5.33042714849150
  H   0.00155228363438     -6.28927772839270      6.49407043990068
  H   -1.09531395536922     -3.99822075903396      6.51618726128685
  H   -2.21582364407446     -5.32640792623406      6.12449496871887
