# Supplementary material for: Tetrameric self-assembling of water-lean solvents enables carbamate anhydride-based CO2 capture chemistry
Source: Nat Chem. 2024 Apr 8;16(7):1160–8. doi: 10.1038/s41557-024-01495-z (PMC11230897; doi:10.1038/s41557-024-01495-z)
Supplement: Supplementary file 5 — DFT optimized structures of all compounds. [file 41557_2024_1495_MOESM5_ESM.zip › opted-structures-tbut/geoopt-monomer_e1_h+.xyz]

40
Coordinates from ORCA-job input-geoopt
  C   0.96055172552396      2.09023822572309      0.14519857729440
  C   -0.44745823911199      1.53287645377056      0.20174880536081
  O   -0.80497487933707      1.25549990825703      1.54687232997689
  C   -2.07070962607970      0.64044155934419      1.67886884605747
  C   -2.44252054571520      0.55477313659772      3.14747241488332
  N   -2.52152911295786      1.89238935490579      3.72417718516894
  H   -1.10391304779204      2.67150844260273      3.69243002983469
  H   -3.22131303311776      2.44881093039107      3.22784601713177
  C   -2.73423307275827      2.00065049022908      5.17357364806806
  C   -2.28660185657704      3.38765344024541      5.64544661834551
  C   -0.78387467548220      3.61656489179514      5.47837251325209
  N   -0.35287306895258      3.37596730871409      4.05418804448318
  C   -0.48383691514015      4.57166851092412      3.16161804431935
  C   0.70349103197975      5.50910239246295      3.30499920318141
  O   1.92654946507409      4.82705280274399      3.08624142246654
  C   2.10280727910398      3.78255793135536      4.03073091529386
  C   0.99704908743195      2.75027847059864      3.90663351864729
  H   1.23453887458969      2.30431442091513     -0.90035167218653
  H   1.68751509067667      1.36493988803165      0.54579170786054
  H   1.05220797789007      3.02544319341522      0.71985704618030
  H   -0.51559040935239      0.60586638894137     -0.40246141245441
  H   -1.16886174422673      2.25302740664288     -0.23524306251873
  H   -2.06113991846061     -0.37620664510249      1.23832853080698
  H   -2.83986228945524      1.22318793128040      1.13066559386628
  H   -1.66758049312787     -0.01105506620161      3.69123992038559
  H   -3.39102158069595     -0.00907111258064      3.24363102816206
  H   -2.12133468218802      1.22588747652830      5.66396747208363
  H   -3.78515680767169      1.80950454072895      5.46045050429103
  H   -2.52237818244592      3.51213501374228      6.71400682367596
  H   -2.85834708377205      4.16397629058422      5.10763876211027
  H   -0.22759137751546      2.90254660917106      6.10091374231713
  H   -0.49204618955877      4.63022382561450      5.78491257358634
  H   -1.42656427033270      5.08305001410387      3.39903749755315
  H   -0.54478531154009      4.18537509765723      2.13431314895149
  H   0.70697518067610      5.98879776875098      4.30296510738060
  H   0.62536867811911      6.30387574441396      2.54888155235017
  H   2.14266058899246      4.19705949789939      5.05687899448318
  H   3.06990490842083      3.30335109759031      3.81942591721733
  H   1.09347732158530      1.96121895947095      4.66431734091300
  H   1.01300120330140      2.28451740774097      2.91441474921875
