# Supplementary material for: Tetrameric self-assembling of water-lean solvents enables carbamate anhydride-based CO2 capture chemistry
Source: Nat Chem. 2024 Apr 8;16(7):1160–8. doi: 10.1038/s41557-024-01495-z (PMC11230897; doi:10.1038/s41557-024-01495-z)
Supplement: Supplementary file 5 — DFT optimized structures of all compounds. [file 41557_2024_1495_MOESM5_ESM.zip › opted-structures-tbut/geoopt-monomer_e2.xyz]

42
Coordinates from ORCA-job input-geoopt
  C   0.92936685278717      1.99168214343191      0.89846206996263
  C   -0.52992923268351      1.82385112958096      0.52784322495219
  O   -1.25415056311351      1.40395993114701      1.66872022690201
  C   -2.63532036589357      1.22985039719799      1.43784345866114
  C   -3.34281806745130      0.90506629222936      2.74338114901232
  N   -3.33461124168355      1.99636420348798      3.71326769860293
  C   -2.52785441960683      1.86475455120674      4.92439746405062
  C   -1.04621915191521      2.22095371339876      4.76593689960195
  C   -0.79556305705676      3.60412041102146      4.17515143982874
  N   -1.57580374054293      4.67441377081681      4.82954675240702
  C   -1.30715411234909      4.86857593658626      6.26803007911354
  C   0.00095351419179      5.60901731968807      6.51950363092512
  O   0.02117394344549      6.85630236255843      5.83863662862429
  C   -0.15301699846073      6.68893835878767      4.43834849391218
  C   -1.46297903175455      5.97144432430010      4.13120335724116
  C   -4.17665229562685      3.05743238804625      3.48406807646646
  O   -5.02430989236582      3.03531757939715      2.59414055547768
  O   -4.04698650384022      4.11552736910977      4.28336632395300
  H   1.51407184447455      2.29479258797336      0.01505361128171
  H   1.34750438272776      1.04561726119919      1.27992113101735
  H   1.05531687739757      2.76400508242397      1.67463274578298
  H   -0.63946938598789      1.07790646344958     -0.28640749418267
  H   -0.94705380667126      2.77776970862793      0.14462929819936
  H   -2.80828816299501      0.40123636118174      0.72033541300297
  H   -3.07342647247964      2.14356203437179      0.99238380296589
  H   -2.86036636627082      0.03315590800537      3.20896382795396
  H   -4.38245004897733      0.62863489532380      2.50793081976396
  H   -2.60796021761230      0.82144134285744      5.27093863006356
  H   -2.98792732382093      2.48324596122102      5.70741610018711
  H   -0.56276226754811      1.49471442903052      4.09572681604170
  H   -0.56247117092459      2.11359093502336      5.75125682629894
  H   -1.10932232981735      3.59463820504935      3.12095110078173
  H   0.28856546765208      3.81452316484657      4.18484422777235
  H   -1.30387480117680      3.89812795402005      6.78283295029504
  H   -2.14031592783006      5.46153291555753      6.68113751400523
  H   0.86532310244262      4.98993802935993      6.20664186134637
  H   0.11246605226108      5.82331931460774      7.59356764307418
  H   0.70604860085851      6.13345063667707      4.01289547750458
  H   -0.15962366148628      7.69393285333367      3.98901370539825
  H   -1.56876318260617      5.80474672076999      3.04849143780384
  H   -2.30372694388082      6.60474054616917      4.46077191066724
  H   -3.05961989380869      4.28380450692695      4.59422311327913
