# Supplementary material for: Tetrameric self-assembling of water-lean solvents enables carbamate anhydride-based CO2 capture chemistry
Source: Nat Chem. 2024 Apr 8;16(7):1160–8. doi: 10.1038/s41557-024-01495-z (PMC11230897; doi:10.1038/s41557-024-01495-z)
Supplement: Supplementary file 5 — DFT optimized structures of all compounds. [file 41557_2024_1495_MOESM5_ESM.zip › opted-structures-tbut/geoopt-tetramer-0co2-4e0.xyz]

156
Coordinates from ORCA-job input-geoopt
  C   0.10431033496710     -4.00585600077737      3.31350217827857
  H   0.84720992117059     -4.04804299046778      2.49648617847744
  H   0.55062160191897     -4.57449521745805      4.16015637182650
  N   -0.11372375569088     -2.60365668077554      3.65533427187478
  C   1.11610945105513     -1.90123032470253      3.99385235473645
  H   1.78129148301734     -1.93793074570974      3.11622737933017
  H   1.67528718813641     -2.38536677919561      4.82360636918377
  C   0.86301339372298     -0.43517963997400      4.32540752466562
  H   0.57522142947474     -0.30523298845573      5.38777810089792
  H   0.02109695094845     -0.06121118382652      3.71381493331427
  O   2.03791481483854      0.30144872704950      4.04830775434834
  C   1.86080092663379      1.70114619513537      4.17420714677337
  H   1.05345119408096      2.03755911462578      3.49486935618673
  H   1.53669294918671      1.94942176009283      5.20565290986696
  C   3.16129542778944      2.40332887831204      3.84419725749481
  H   3.46416833346140      2.20759736795788      2.80279348678989
  H   3.97036588529913      2.05961326801626      4.50943050798323
  H   3.04993197031092      3.49166470632906      3.97209869102095
  C   -1.18814487183245     -4.67593565596393      2.86659634975754
  H   -1.54043008949936     -4.17855446872264      1.95013716070289
  H   -1.96146546313973     -4.50959678772020      3.63528369380454
  C   -1.01755713469354     -6.17950387175529      2.60857050213435
  H   -0.24631932129931     -6.32418226144201      1.83058589726248
  H   -0.63281178803092     -6.66261041657423      3.52439775257142
  N   -2.21304974227268     -6.90429820055115      2.19331026009305
  C   -2.75350465640438     -6.47774774132419      0.90718898180270
  H   -1.96173854369188     -6.53934188464481      0.14163197617009
  H   -3.11232586989647     -5.42778903392074      0.92089780392462
  C   -3.25438736513927     -6.96436814980195      3.21294070320100
  H   -3.66506150538895     -5.96403925405982      3.46080425916407
  H   -2.83003908219978     -7.38090286505040      4.14201507375571
  C   -3.91334663881372     -7.37732257924504      0.50367086959985
  H   -3.54285460490631     -8.40729580576520      0.32692365951855
  H   -4.38123219490140     -7.01213849088496     -0.42256741419232
  C   -4.39995973819550     -7.84948737771237      2.74419391790471
  H   -5.22558023086647     -7.83002124511585      3.47160313321773
  H   -4.04721109601209     -8.89585097814456      2.64292244475255
  O   -4.92384355408976     -7.39844065858913      1.50298017200921
  H   -0.76712195416245     -2.56126469048394      4.44003036071736
  C   -2.69605773995967     -0.65297744379291      5.51088808059011
  H   -3.17790509539365     -0.60979171794868      6.50421763728650
  H   -1.61225882157403     -0.71592718505265      5.70543869557687
  N   -3.12186880580011     -1.89217095564856      4.86907595032764
  C   -4.56630431353847     -2.06912314389518      4.79063802606720
  H   -5.04080111473621     -1.47276581074111      3.98935736927660
  H   -5.01565189355262     -1.72928250271463      5.73916229918104
  C   -4.93057601433484     -3.52827822064668      4.57214426469455
  H   -4.62435150260587     -4.13249260551726      5.45023784591179
  H   -4.38522799557969     -3.92943833814456      3.69823860343877
  O   -6.32446237277868     -3.61202044590909      4.36246778757556
  C   -6.80038795784488     -4.92944451467415      4.14876334305121
  H   -5.88760628206470     -0.41582760711222      2.50891787572096
  H   -6.24929987673304     -5.40306995714593      3.31499284692511
  C   -8.28236725284712     -4.87395679528139      3.83818584965025
  H   -8.84417690021875     -4.43542466461045      4.67966526836525
  H   -8.67232867607624     -5.88823510869887      3.65582568764692
  H   -8.47316909834594     -4.26095891616540      2.94305562902236
  C   -2.98202798611352      0.64898642070437      4.75286140146401
  H   -4.04307359356789      0.68196792556328      4.45446684386458
  H   -2.38944123264005      0.66334453038920      3.82117990710441
  C   -2.65092745502276      1.86474774515694      5.63294747495049
  H   -3.33312933157126      1.85541856839073      6.50321309902445
  H   -1.63174967276561      1.74219922358711      6.04084523046078
  N   -2.71605350441762      3.18586237629862      5.02644292951161
  C   -4.01355851355522      3.54898992063981      4.47573697732689
  H   -4.79705537520279      3.38167082910578      5.23402108183931
  H   -4.28295715031280      2.94303926781502      3.58283650168892
  C   -1.65216608286319      3.47120611230472      4.07092574134658
  H   -1.74531443581896      2.86838029885935      3.14390980187985
  H   -0.67804154763166      3.23627044065147      4.52739115924972
  C   -4.00744516377616      5.01995353156074      4.07714762678656
  H   -3.89714603966751      5.64673463936591      4.98504890578096
  H   -4.95028856592603      5.29123490879438      3.57777097407112
  C   -1.68803537761926      4.94589864753035      3.69691378624702
  H   -0.93828715517572      5.17606639355261      2.92611132868936
  H   -1.47074493809446      5.55980670570300      4.59420295999648
  O   -2.95669896776151      5.31025409017085      3.16539804387774
  H   -2.72450610870804     -1.94044268334678      3.92994674932764
  C   -3.83710654593251      2.78116362578629      0.43917165345133
  H   -4.11428151886982      3.57735888316637      1.15200651525447
  H   -4.15198080434221      3.15121772420656     -0.56320164456848
  N   -2.39420087200314      2.60398857942108      0.53115041196596
  C   -1.66776085069105      3.83741224994486      0.26966256703952
  H   -2.06790067830605      4.61176888981708      0.94185999426330
  H   -1.80865427273498      4.21749898588822     -0.76657914914721
  C   -0.18211921256994      3.68727770921219      0.54708340556270
  H   0.29607789607848      3.04512238201776     -0.21772625504066
  H   -0.03120139913984      3.19560931298860      1.52714864971869
  O   0.41178091828708      4.96987092889299      0.54704226428633
  C   1.80898295605803      4.93493042648102      0.77502817164822
  H   2.02357094684186      4.40338192874725      1.72415159746808
  H   2.31006736760478      4.36085260836916     -0.03120954266238
  C   2.34186397625678      6.35153249686064      0.82715083442182
  H   1.87588599477339      6.91854231992378      1.64979134295945
  H   2.13651883999696      6.88218119666281     -0.11715990114923
  H   3.43177414816185      6.34401084225236      0.98880198087215
  C   -4.62688144504142      1.52220323259625      0.77813750903432
  H   -4.27703234527099      1.12855913009487      1.74642256230534
  H   -4.43199317132595      0.73834959667834      0.02545117515966
  C   -6.13036810836287      1.84188675689383      0.84134412767387
  H   -6.28125440708903      2.63136122013267      1.60021926487505
  H   -6.44311880611690      2.27710752931442     -0.12429919668459
  N   -7.04700056430882      0.75494297167699      1.14963761482275
  C   -6.84581157683882      0.14228591802367      2.45488812864704
  H   -6.80951493956523      0.92712088957375      3.22903718704870
  H   -6.61163092594346     -5.54845597558726      5.05016561940445
  C   -7.17621105449549     -0.26412052612755      0.11614883123263
  H   -6.25419635216310     -0.87281778989525     -0.00523754416758
  H   -7.38220834244020      0.22061502441524     -0.85268945368010
  C   -7.98870933447312     -0.81519139736133      2.76668883470844
  H   -8.93019825733189     -0.24217100491321      2.88591235594881
  H   -7.79086605692888     -1.36781048170093      3.69662638355232
  C   -8.33239866823915     -1.19082663464109      0.46696867702237
  H   -8.41407329052713     -2.01043952174856     -0.26194691453240
  H   -9.28027116887838     -0.61581764305671      0.45641980204054
  O   -8.14758647113682     -1.78876406901544      1.74257092496409
  H   -2.09367369055984      1.87359639306664     -0.11666710703768
  C   -0.42328891512830     -0.71305370941336      0.10254319653638
  H   0.06696174552255     -1.60155196602113     -0.34966034940602
  H   -0.81476023580482     -0.12147802233108     -0.74617652387439
  N   -1.54566984638582     -1.10144729725734      0.95199404491702
  C   -2.52823429417118     -1.88571674440024      0.22459244662978
  H   -2.09104176183253     -2.79319619072439     -0.25002157268620
  H   -2.92801542722347     -1.27395173802116     -0.60399720720359
  C   -3.68748189372891     -2.32630803748010      1.10005621637026
  H   -4.18149967064350     -1.45067698470344      1.56150215524629
  H   -3.32036723995337     -2.96607720085437      1.92259395485525
  O   -4.59310144900929     -3.04722867358310      0.28580098067333
  C   -5.53937768137071     -3.81147921851509      1.02174538963947
  H   -5.00421582549526     -4.54696883982290      1.64703582390172
  H   -6.11815951068178     -3.15695907933956      1.69347123405996
  C   -6.45919174840314     -4.52671454331065      0.05614914758182
  H   -5.88683467747332     -5.17527038087477     -0.62695768719484
  H   -7.03305322822400     -3.81088781446703     -0.55360939731852
  H   -7.17236385090574     -5.15888511270620      0.60833469195754
  C   0.59641566985287      0.11312101446956      0.87341693241824
  H   0.96077767965753     -0.47249419147446      1.72615152770893
  H   0.07223231122190      0.97958146319135      1.30515447291063
  C   1.80482625916757      0.63462904604689      0.08287863553949
  H   1.46224251786190      1.18552589216219     -0.80879321766631
  H   2.31364823609790      1.37487759274986      0.72709961151266
  N   2.80858340965650     -0.32903822523578     -0.35967510723171
  C   2.56247928796363     -1.01962637456541     -1.61616705636575
  H   2.26851202980452     -0.28967954692409     -2.38804968475650
  H   1.74772671166345     -1.77342680171783     -1.54330363131547
  C   3.27763211195585     -1.25175193033146      0.66141685232248
  H   2.51143533339432     -2.01635276424527      0.91905131115290
  H   3.50819344528821     -0.69915024327555      1.58627309052735
  C   3.83280287061466     -1.73711841169462     -2.05587610607929
  H   4.62283949460512     -0.98980393596777     -2.27372602679131
  H   3.64983038021668     -2.32699414403450     -2.96755944065032
  C   4.52521637540213     -1.97505152933348      0.17195918585852
  H   4.83856951714775     -2.74107832992569      0.89829044280377
  H   5.35346292006164     -1.24705889062416      0.05281738026046
  O   4.28345455850218     -2.64239815919562     -1.05807679983844
  H   -1.18199366433929     -1.64124369310564      1.74734548858825
