# Supplementary material for: Tetrameric self-assembling of water-lean solvents enables carbamate anhydride-based CO2 capture chemistry
Source: Nat Chem. 2024 Apr 8;16(7):1160–8. doi: 10.1038/s41557-024-01495-z (PMC11230897; doi:10.1038/s41557-024-01495-z)
Supplement: Supplementary file 5 — DFT optimized structures of all compounds. [file 41557_2024_1495_MOESM5_ESM.zip › opted-structures-tbut/geoopt-tetramer-1co2-e0e0e1+e1-.xyz]

159
Coordinates from ORCA-job input-geoopt
  N   -0.65164685845580      1.46025183598469      1.17881991371306
  H   -1.60650286247413      1.52528336552724      0.71817784401499
  H   -0.40001865001196      0.42332905182790      1.07570349826846
  C   -0.81750792161031      1.83459336940003      2.60401152465931
  H   -1.23356227887061      2.85229373251566      2.65055589621957
  H   -1.56467569831298      1.14606910162023      3.01567088718192
  C   0.45534669530622      1.73805898366893      3.44853340754685
  H   1.13553225432571      2.57591613264379      3.23135077991775
  H   1.00034413384515      0.80185011408183      3.22423043765551
  C   0.31299350565867      2.28553073281155      0.39618642297633
  H   1.18078420350410      2.50925854366705      1.03072932803830
  H   -0.17993269256761      3.24076599179740      0.15715063838212
  C   0.75835654294378      1.53912323608991     -0.85216387431067
  H   1.38543171659150      0.69055091217424     -0.55188744046610
  H   -0.12283104794214      1.11676201014040     -1.35315817629421
  C   1.54564128398388      2.41867323737200     -1.81629310465717
  H   2.27697835894913      3.02234131712178     -1.25194783357047
  H   0.85794653934408      3.14272916783326     -2.30982765761454
  O   0.12031939623655      1.83644834949516      4.82012510274276
  C   -0.29507466049961      0.61279801810047      5.41837118378568
  H   -1.06720211686528      0.12093650954238      4.79990015281381
  H   0.56021519419228     -0.08597010189885      5.48081254950374
  C   -0.85078172285740      0.90272840728216      6.79582601750726
  H   -1.71475265517246      1.58380043270314      6.73245009593007
  H   -0.08770835485570      1.37270198172354      7.43803312465770
  H   -1.17859502546990     -0.03282786177311      7.27538679495335
  N   2.28883868456750      1.63530182266496     -2.79536967506972
  C   1.44704864225951      0.77918092813040     -3.62612568752941
  H   0.73096961063954      1.37921683899709     -4.23230392284086
  H   0.85372462861892      0.10311965177674     -2.99798562150756
  C   3.13525633953147      2.47071615961683     -3.63760860838258
  H   3.81198994539935      3.06515820271195     -3.00333140588180
  H   2.52885811623147      3.18777582489203     -4.23850994797600
  C   3.95814604301679      1.60866869240775     -4.58482321065584
  H   4.67133512612558      0.99170441301073     -4.00133418702235
  H   4.53570695342628      2.24210032673542     -5.27561929274369
  C   2.30934663267198     -0.05201128559055     -4.56290388040064
  H   2.93804334813447     -0.74681687409176     -3.96985416729981
  H   1.67664859578485     -0.64845429446839     -5.23810342570999
  O   3.13192936529474      0.77008586574668     -5.37804048065812
  C   -1.29169136149237     -2.74019070895582     -2.41591029013488
  H   -0.80659882937821     -3.60001565852203     -2.90714154312773
  H   -2.20832799623434     -3.11796884863195     -1.93967088537308
  N   -0.40489577037663     -2.24918587651777     -1.37094814118428
  C   1.02759333289503     -2.30298844470711     -1.58935051457456
  H   1.48979134017682     -1.36289948616272     -1.26269347165439
  H   1.22190052841035     -2.40097918186942     -2.66859747580628
  C   1.71112053599976     -3.45387753236970     -0.86321007760499
  H   1.29804908237370     -4.42589327492635     -1.20308324663237
  H   1.52425730981103     -3.37952452721457      0.22558888407156
  O   3.09302735652201     -3.37204775494776     -1.14033553771414
  C   3.86671778391321     -4.38768020450968     -0.53092099677305
  H   3.69281343834659     -4.39194505341891      0.56436847950830
  H   3.55049085981113     -5.38232957514913     -0.90800017488890
  C   5.32969546619377     -4.14184738275701     -0.83648373579896
  H   5.65824844663481     -3.17361294455546     -0.42566881802053
  H   5.50466959767751     -4.13241312211134     -1.92490441275322
  H   5.95309122581512     -4.93491637902164     -0.39332048006599
  C   -1.66355318171090     -1.67746191885558     -3.45237002021290
  H   -0.75762825468037     -1.35356565706520     -3.99172109902285
  H   -2.04745550355185     -0.79916120577301     -2.91154605628192
  C   -2.72446410171250     -2.18413782750863     -4.43750782706101
  H   -2.32265986177901     -3.04629094866765     -4.99941548450743
  H   -3.58526442534170     -2.56507048721821     -3.85840794866877
  N   -3.23898919697370     -1.22187322235138     -5.40472417155219
  C   -2.27382511262768     -0.76865856413361     -6.39555130228388
  H   -1.79955172279306     -1.64119795112987     -6.87514049866862
  H   -1.45964603822096     -0.15430891392389     -5.94950372203947
  C   -3.93379341581921     -0.08557101027614     -4.81146988150882
  H   -3.24900086053942      0.58737584803290     -4.25695889018251
  H   -4.69204892534175     -0.44890715090595     -4.09802525733048
  C   -2.98229766382675      0.06351592821449     -7.45684826170453
  H   -3.69324685478125     -0.57850447598315     -8.01481635949708
  H   -2.25637343234140      0.48284640537219     -8.17022034294622
  C   -4.61326358792814      0.73251888740953     -5.89962077731671
  H   -5.06725903961449      1.63947287976025     -5.47252039774141
  H   -5.41055231296799      0.13073961277241     -6.38051316537099
  O   -3.67716782773972      1.16081318889269     -6.88007178326140
  C   -0.93792084888876     -1.54525479167391     -0.29807624546034
  O   -0.11540492996688     -1.11011708404259      0.57958470690987
  O   -2.18706181261176     -1.38163851992192     -0.25922100291150
  C   -4.44647666185876      1.08275574805089      0.72060010107508
  H   -4.89596648392984      2.06092619661090      0.96961650904306
  H   -5.22759197576689      0.52316848046563      0.16070106436245
  N   -3.27107266383681      1.31253404272138     -0.12654844432869
  C   -3.62288986750322      2.04494464771005     -1.33960939858867
  H   -4.09528385044624      3.00201839587923     -1.05791986854245
  H   -4.37026260317752      1.49601514748210     -1.95037540439562
  C   -2.41247320649224      2.34313233483896     -2.20577204628944
  H   -1.88618341887321      1.40546804912825     -2.47010182234346
  H   -1.69701984735746      2.97990077658399     -1.65134349288284
  O   -2.85099109833352      3.00187792461201     -3.37530299911671
  C   -1.78669883261519      3.44898587715875     -4.19756780263690
  H   -1.17287050840532      4.18824878926992     -3.64276900793248
  H   -1.11586078387075      2.60207559188396     -4.44359719968399
  C   -2.35089827632198      4.05914534095328     -5.46312144531400
  H   -3.04548712287533      4.88179490334365     -5.22530566606779
  H   -2.88491630317390      3.29972422309149     -6.05484232849612
  H   -1.53476885256919      4.46738783129240     -6.08139996295904
  C   -4.10059573091031      0.33349061400153      1.99996232756027
  H   -3.45248123119445      0.97194566965812      2.61729721848422
  H   -3.51747619508583     -0.56363038528711      1.73850453781493
  C   -5.34179280519036     -0.05684473465568      2.81205926204545
  H   -5.96262990234401      0.84093151912007      2.98270206446735
  H   -5.95953917989569     -0.75607943296346      2.22024041373678
  N   -5.08936579463124     -0.67167989592569      4.11097200121239
  C   -4.47188904890452      0.21351251677806      5.09089609531232
  H   -5.05971887426708      1.14328757104034      5.16765824876634
  H   -3.43403075045273      0.50020011429863      4.81167114763087
  C   -4.38238431338740     -1.94481063460005      4.04806354083518
  H   -3.34086373172260     -1.83414436044798      3.67562305623016
  H   -4.90712934239152     -2.62231900433497      3.35373990362321
  C   -4.42973697022610     -0.47048485130763      6.45034513183901
  H   -5.46361995026280     -0.64039459176828      6.81266002723789
  H   -3.90179910487772      0.15540572593394      7.18473973619758
  C   -4.33498760703424     -2.58031939790163      5.43074764802002
  H   -3.73614334634047     -3.50268933284000      5.41528379221090
  H   -5.36300981971507     -2.83679336082228      5.75696676269638
  O   -3.73562470105673     -1.70861914008546      6.38051113079049
  H   -2.89528314313955      0.38424191384574     -0.37477966389706
  C   3.76566119990033     -1.12713843728424      1.64301367861880
  H   4.40422686120557     -0.71149283193099      2.44431831704364
  H   4.16721722129382     -2.14804524546110      1.44872404212906
  N   2.39428530872041     -1.15978594114045      2.11456903734331
  C   2.18117916414627     -2.05367423512260      3.23615127218102
  H   2.63899580737467     -1.61965536706252      4.14501514449045
  H   2.67007033880605     -3.04464906551317      3.09505440767787
  C   0.70134572154186     -2.27500518718807      3.51767874440842
  H   0.26754318027481     -3.00223490270363      2.80265854332886
  H   0.14035596351894     -1.33288939337937      3.38583021881471
  O   0.57427597515176     -2.74882063612639      4.84277659537032
  C   -0.75897796474190     -3.04511241154338      5.21729703489655
  H   -1.40494732501099     -2.16224860099457      5.05868225924723
  H   -1.16043656058292     -3.85674777473308      4.57563105598007
  C   -0.77866449089454     -3.45496907532984      6.67532876852537
  H   -0.39021678302850     -2.64308974461891      7.31211112893418
  H   -0.15491490793154     -4.34894837123182      6.84072740111979
  H   -1.80577960923572     -3.68062675700908      6.99973252180899
  C   3.91326350735023     -0.29691699891717      0.37239613387755
  H   3.43228908520224      0.68262563052606      0.52550942885240
  H   3.35024621569217     -0.79318706317681     -0.43115452062895
  C   5.37736724360396     -0.09502085233530     -0.07662391236542
  H   6.01293521165685     -0.87309522180346      0.38302958520032
  H   5.45139777426167     -0.24216925423166     -1.16604131296226
  N   5.97788696592430      1.20501967922409      0.21435407105163
  C   5.99489784451746      1.56249950238699      1.62677371604262
  H   6.47827845489681      0.75704570775483      2.20425766794522
  H   4.97015713242434      1.69924491316110      2.03883928031308
  C   5.43165715200525      2.29347065945075     -0.58630359658816
  H   4.35931388660474      2.48580500411149     -0.36122148761569
  H   5.49893470874756      2.02954032650581     -1.65386629598167
  C   6.76558811872501      2.86069462196949      1.82717172672089
  H   7.83018006554808      2.70634618737178      1.55724409601456
  H   6.71719059350792      3.17921999151074      2.87992533335293
  C   6.21378082321466      3.57399297411105     -0.33207231108922
  H   5.75774960648887      4.41812042650965     -0.87215739159887
  H   7.25552039176735      3.45054444297860     -0.69218514072098
  O   6.21604388382263      3.91248275057675      1.04718808472845
  H   1.73348238800960     -1.36043218079270      1.35854373308753
