# Supplementary material for: Tetrameric self-assembling of water-lean solvents enables carbamate anhydride-based CO2 capture chemistry
Source: Nat Chem. 2024 Apr 8;16(7):1160–8. doi: 10.1038/s41557-024-01495-z (PMC11230897; doi:10.1038/s41557-024-01495-z)
Supplement: Supplementary file 5 — DFT optimized structures of all compounds. [file 41557_2024_1495_MOESM5_ESM.zip › opted-structures-tbut/geoopt-tetramer-2co2-anhy.xyz]

165
Coordinates from ORCA-job input-geoopt
  C   3.81059641560894     -1.83622784425451      2.76074369645967
  H   4.60474018172516     -2.27309783334238      2.13721400000366
  H   4.26587377540698     -1.02601048723277      3.34663468362039
  N   2.79426260557837     -1.21995956290467      1.84606529634723
  C   2.84960166402363     -1.64056501787812      0.42239560947809
  H   3.86456324452392     -1.44218216311516      0.04888584887374
  H   2.14593531774466     -0.99783154837480     -0.12248994966610
  C   2.45737684772906     -3.09525672105652      0.22286511392266
  H   1.49296404918878     -3.28838404311665      0.72553692788056
  H   3.21119068500019     -3.78004988298497      0.66119873947723
  O   2.34578540027099     -3.29770960841183     -1.16579954424295
  C   1.77698009084623     -4.54781087764944     -1.51284398523644
  H   2.42246524052794     -5.37451882306545     -1.15041945232324
  H   0.79415452328242     -4.66391806847253     -1.01431072371736
  C   1.61827350353242     -4.61133944941133     -3.01712029902229
  H   2.59344019254691     -4.50657394920378     -3.52065324341408
  H   0.95773887590755     -3.80203983565316     -3.36914346422314
  H   1.17581913603608     -5.57516531885479     -3.31576123909889
  C   3.18452526094340     -2.87326819742515      3.67948666276525
  H   2.64141985706965     -3.61953789634615      3.08006065323218
  H   2.43208383229016     -2.37301224144189      4.30819361185586
  C   4.23273188393105     -3.56794900400659      4.56220577187715
  H   4.83656532609375     -4.25049214465216      3.93832146881354
  H   4.92769890122997     -2.81282188297325      4.96387935615378
  N   3.70259273255215     -4.32180358377182      5.69324059996142
  C   2.78286839296274     -5.38904818164109      5.31382645103344
  H   3.28017534821585     -6.06249491495556      4.59538599784811
  H   1.86499546372141     -5.00102941256902      4.82054639318960
  C   3.11893563269210     -3.47251259379620      6.72673891233780
  H   2.24494201641122     -2.90280892001135      6.34935461318211
  H   3.86924198082911     -2.73854196939271      7.06084154783360
  C   2.36066899176782     -6.17968770792681      6.54352668987121
  H   3.24036539919883     -6.69653601912839      6.97725378437683
  H   1.60895659899629     -6.93741666864042      6.27467277316626
  C   2.66920869906689     -4.30739711934586      7.91680505060285
  H   2.13636175014665     -3.68023214966963      8.64689383049939
  H   3.55199322061728     -4.75531817446900      8.41614608505863
  O   1.76976838928262     -5.33281992967700      7.51918164068047
  H   1.83284250525093     -1.41584703684452      2.20365757143007
  C   4.24768015067233      4.51543700759697      2.40879737561021
  H   5.31355079203056      4.71920252055293      2.60259514432743
  H   3.97797172485714      5.05457037198414      1.48745510766407
  N   4.10925776827900      3.08378767846080      2.15261752404585
  C   4.97864163790337      2.14043301587667      2.83653948082524
  H   5.94614034400745      2.62605323923334      3.03754072528649
  H   5.16852797587344      1.27763372014723      2.18053791623680
  C   4.38008463181999      1.64275800855093      4.15074533773235
  H   3.40077002846091      1.17003345204838      3.95426537829580
  H   4.20476400995478      2.49383874133736      4.83479327837139
  O   5.26454216975430      0.71923404913058      4.75219360070338
  C   4.78633273738036      0.22638196336615      5.99395581966151
  H   4.47612261170421      1.07480812942246      6.63644536517502
  H   3.88298234953252     -0.39568536002463      5.83131969501090
  C   5.88075589800165     -0.56774214270666      6.67506937252805
  H   6.76134472782771      0.06809345862108      6.86273966845725
  H   6.20002493830043     -1.42180773472329      6.05717341912375
  H   5.52430555869312     -0.95738737154672      7.64185221114549
  C   3.38960451097598      5.03779039946602      3.56279031807946
  H   3.66598074037796      4.51273575441206      4.49001853383408
  H   2.34549713327824      4.77921610667202      3.34503054101618
  C   3.49571820186648      6.55278981669507      3.76990106107091
  H   4.53883828843603      6.82544160301154      4.01139198267965
  H   3.24840641961031      7.06616745778115      2.82326352341578
  N   2.63514422462040      7.10620240415371      4.81389169068771
  C   2.96083065912496      6.64224158797396      6.15770302515788
  H   4.02541994168280      6.84370158816994      6.36484504342025
  H   2.80518767956633      5.54921672900448      6.27916707496161
  C   1.20745390539792      6.96835105247563      4.54301564456533
  H   0.87860332248188      5.90775012145489      4.51447318082290
  H   0.98051085503742      7.40495622692691      3.55607977038492
  C   2.10575917990860      7.36773877123304      7.18745368517661
  H   2.36879382852752      8.44472338442538      7.19945038250215
  H   2.28089598660456      6.95505598719570      8.19271027189938
  C   0.40068089336934      7.69284838695093      5.61137369129221
  H   -0.67566101275421      7.52483294561218      5.46314127935215
  H   0.59813600575645      8.78228270300322      5.55332717280114
  O   0.72034919139628      7.21610213760680      6.91154635418699
  C   2.97948833954576      2.61029519656940      1.50053202399117
  O   2.11775746407189      3.45598168324840      1.10836637374311
  O   2.85483899509576      1.35833074135751      1.34253660607257
  H   2.89767355245131     -0.16654615499312      1.83126219182193
  C   0.13348931002731      1.49319303399126      3.15000704002131
  H   -0.83272697910054      1.13394046186414      3.52286488951986
  H   0.79581197160778      0.62300000472822      3.06803919246547
  N   -0.07725755886592      1.98226245541179      1.75521572439589
  C   -1.39157554148981      2.58722164941914      1.41398225401751
  H   -2.18601999434446      1.95852397856117      1.84237182331801
  H   -1.46948696683868      2.52123713266662      0.31923460647522
  C   -1.58053206339041      4.03770824996851      1.80808514139622
  H   -2.39140334357375      4.44768848183770      1.17528080002780
  H   -0.66651143135215      4.62106809113154      1.57740414395455
  O   -1.93033492330898      4.16786574288432      3.16914071590283
  C   -2.31925987178598      5.48999374292601      3.51282713929852
  H   -1.46451864217966      6.18019557770319      3.37009285675921
  H   -3.11875737713637      5.82610335282764      2.82241447378517
  C   -2.80891224380165      5.52996984906129      4.94396673455673
  H   -2.02151778014352      5.24915571943099      5.65652473941691
  H   -3.65930842733701      4.84425823192891      5.08881800814844
  H   -3.14949608654729      6.54848693780209      5.19055235813185
  C   0.74828177808592      2.51163414067808      4.09683286340463
  H   0.10527291174075      3.40080209434941      4.16458616397593
  H   1.70609699381271      2.84616506247885      3.68634041838271
  C   0.98905882329041      1.90816512144168      5.50372838043578
  H   0.91611875071127      0.80780447650700      5.44688489981797
  H   2.01943869957000      2.12892410319364      5.81970550869385
  N   0.11323420727116      2.36135909192616      6.57558178409108
  C   -1.30202186392471      2.10347189049292      6.33575814818726
  H   -1.44403978571777      1.02876722364029      6.15211221545337
  H   -1.67847082653448      2.64510949210483      5.44483668300650
  C   0.34206989565425      3.74794833412691      6.96254211829236
  H   0.12959373420908      4.45412638237239      6.13359621200639
  H   1.40295687736135      3.88029469635051      7.23245865238162
  C   -2.12511703839657      2.51923696787723      7.54569105415744
  H   -1.86606431716366      1.87756346790280      8.40872775230027
  H   -3.19963304572986      2.40767333722428      7.33414430478700
  C   -0.52771149206375      4.11810427291863      8.15418989073187
  H   -0.41933570323305      5.18921833885125      8.37942756042944
  H   -0.21515072310566      3.53072309564378      9.04113769341656
  O   -1.90252521946677      3.88227213072860      7.88359050830548
  H   0.71938078151351      2.62711898969906      1.46343360610439
  C   -1.62431484383772     -2.72040978309355      4.70644948482223
  H   -2.52553102848895     -3.29022251986777      4.98132039456900
  H   -0.83413648214903     -3.44789836460691      4.47317507420713
  N   -1.93293796659754     -1.98305070170607      3.47911990838869
  C   -3.26711889252839     -1.41425216231014      3.30614150620957
  H   -3.99816316890003     -2.15139349725126      3.66851578136838
  H   -3.44640180321566     -1.26346894861032      2.23530390591502
  C   -3.45432755062946     -0.06144240010349      4.00750243711013
  H   -2.47066181052072      0.41138421675017      4.16833868611483
  H   -3.91506065485045     -0.18751285044878      5.00671130310021
  O   -4.26172387398192      0.76550389801327      3.19638248372661
  C   -4.56246130195665      2.00973853902142      3.81239079417832
  H   -5.18268919016806      1.83791630972490      4.71615796126129
  H   -3.62822478011915      2.49800972405806      4.14339644541725
  C   -5.29186294688334      2.89480946042663      2.82430505004648
  H   -6.20925850578321      2.40359626986137      2.45976816623163
  H   -4.65720184243395      3.12981277139007      1.95463686163736
  H   -5.58036225673364      3.84327200778772      3.30475673445957
  C   -1.18439974178186     -1.82475632504081      5.86374213079331
  H   -1.99928488765223     -1.13091925277598      6.12067342200109
  H   -0.33481774689736     -1.21185900398695      5.52411355874057
  C   -0.78578487805818     -2.63517378854303      7.10639927601540
  H   -1.61071363304056     -3.31809163042479      7.37394881163079
  H   0.07509152237122     -3.27896750015038      6.86163664645221
  N   -0.45806583283996     -1.85953994771758      8.30145576737048
  C   -1.61679452279437     -1.25026503356928      8.94595701356753
  H   -2.36240539657798     -2.03107445351794      9.17047092101482
  H   -2.11320463799071     -0.49546556604080      8.29813958062358
  C   0.59308684179270     -0.86460886888177      8.09550680919511
  H   0.28418565088801     -0.07036548230319      7.39024115645059
  H   1.48648501445206     -1.35322126756482      7.67753671883541
  C   -1.19898289908719     -0.57368941539473     10.24455096932450
  H   -0.83726386025309     -1.33935742385799     10.96042367028761
  H   -2.05294291875600     -0.04870614419553     10.69888810932447
  C   0.95711983868545     -0.19228633857091      9.41024876147423
  H   1.67835536980288      0.61991459036812      9.23185191840810
  H   1.41870954097026     -0.92576362370270     10.10218621179561
  O   -0.18273572033661      0.39439248958219     10.02432186675468
  C   -0.92365857818885     -1.68229877736548      2.62958780644290
  O   0.23708653404810     -2.08348424663121      2.77689367406991
  O   -1.28296163240441     -0.88079116636853      1.61598243849297
  H   0.02147598850092      1.16185159623842      1.10505207747331
  C   -0.58317811542062     -1.08541126486054      0.31501917365369
  O   -0.07235366132533     -0.03338316543713     -0.09607562896517
  O   -0.66977152088984     -2.21389295704675     -0.13676422399734
