# Supplementary material for: Tetrameric self-assembling of water-lean solvents enables carbamate anhydride-based CO2 capture chemistry
Source: Nat Chem. 2024 Apr 8;16(7):1160–8. doi: 10.1038/s41557-024-01495-z (PMC11230897; doi:10.1038/s41557-024-01495-z)
Supplement: Supplementary file 5 — DFT optimized structures of all compounds. [file 41557_2024_1495_MOESM5_ESM.zip › opted-structures-tbut/geoopt-tetramer-2co2-e1e1e1e1.xyz]

162
Coordinates from ORCA-job input-geoopt
  C   3.51703173602968     -1.51879309206261      2.70112895379426
  H   4.36605903785760     -1.87391011653394      2.09738488491286
  H   3.83248816502361     -0.57409300182303      3.16639156539175
  N   2.38433736315963     -1.18478194689229      1.78182269403205
  C   2.41915970632998     -1.78207626723109      0.42855512883127
  H   3.34710153133094     -1.47102422927642     -0.07427257844390
  H   1.56617016576275     -1.36168594363932     -0.12400355869531
  C   2.30203612520236     -3.29733224611791      0.44999145422808
  H   1.38536134996933     -3.59308501764408      0.99649851908538
  H   3.16400128373798     -3.75467117838202      0.97479908086226
  O   2.25609800540811     -3.72746593506865     -0.88939845587535
  C   2.13878331414281     -5.13264722816318     -1.02709733197360
  H   2.99982531159888     -5.63440183883399     -0.53912170822020
  H   1.22600765602836     -5.48741368617320     -0.50589961741449
  C   2.08385842546396     -5.47986214913857     -2.50003633415009
  H   2.99798488906288     -5.14230825469235     -3.01562785537800
  H   1.21726989014460     -4.99957355284394     -2.98336002148799
  H   1.99434394645919     -6.56982560677688     -2.63319896995352
  C   3.11913617004075     -2.52501384326935      3.77096871725181
  H   2.88082854615364     -3.49662996396896      3.30990163437738
  H   2.19410957975695     -2.17339380383781      4.25061478464275
  C   4.21829996470145     -2.69107821896662      4.82947563667671
  H   5.14537359528633     -3.04833642806252      4.34867200301746
  H   4.44641754885043     -1.69914812166431      5.25645310950394
  N   3.90717237842449     -3.59086913446982      5.93399634865240
  C   3.83359197471099     -5.00068572277090      5.57267445424305
  H   4.76239258403554     -5.29752451905544      5.05751066979192
  H   2.98639680369454     -5.22064079766543      4.88532697626697
  C   2.73161154359048     -3.19401136494425      6.69740237309894
  H   1.80102420635816     -3.26503287606732      6.09484762498818
  H   2.84019702530236     -2.14432352655410      7.01612266011774
  C   3.66208563557646     -5.84258846231919      6.83023918668924
  H   4.56399485252862     -5.74188671458328      7.46754083067938
  H   3.53735364889764     -6.90487928090083      6.56936534079924
  C   2.56339326364126     -4.08158012168367      7.92233080347372
  H   1.61599588671168     -3.84561416715650      8.43098610717799
  H   3.39934945453610     -3.90962720309243      8.63034974402053
  O   2.50676723902678     -5.45351997278477      7.55857393075075
  H   1.44722579676139     -1.46513438506175      2.23252994441076
  C   3.60728334451438      4.93452728751358      1.92475624843326
  H   4.55977818705036      5.42695971451919      1.66338485118646
  H   2.88378693974376      5.19025837505156      1.13778514536059
  N   3.81784346948143      3.49408861130001      1.88513781163727
  C   5.01827597547471      2.92767522647712      2.47594003818995
  H   5.83542063197662      3.66046366276606      2.39203649553135
  H   5.31058499317516      2.03237783505549      1.90848893134481
  C   4.82890142580233      2.50161405367860      3.93476564098835
  H   3.81977752737900      2.06975175514743      4.05753373312610
  H   4.90345909409860      3.36956910109771      4.61875714360624
  O   5.81526320003551      1.54159490519568      4.25510962719022
  C   5.73122636771418      1.06857621712859      5.58654446941838
  H   5.83627089707396      1.91348754090355      6.29798884511359
  H   4.73093539671341      0.62431346285502      5.76818808346312
  C   6.82155913678847      0.04256551129706      5.81634041859198
  H   7.81868081403397      0.49558896003987      5.69092634237493
  H   6.72900576885818     -0.79084427091030      5.10183473192222
  H   6.75218537869810     -0.36932793251549      6.83582768055012
  C   3.11086250904324      5.46578603144501      3.27250841559123
  H   3.85792764343058      5.23032631486183      4.04672739854172
  H   2.18872586755596      4.92900794950085      3.54382723026457
  C   2.85116429535281      6.97964649243245      3.24332562618766
  H   3.73405617927163      7.48855501580126      2.81635848223673
  H   2.00935180124760      7.18651660640709      2.55846669683128
  N   2.55718571218716      7.61472176369671      4.52485356640469
  C   3.67529080145273      7.60363761373084      5.46020024199896
  H   4.55954273832899      8.05100588388260      4.97583552864615
  H   3.95876356577738      6.57564804787422      5.77549073872209
  C   1.33381590251653      7.13601781803295      5.15891449912667
  H   1.39013128835093      6.05869781615159      5.41620184479375
  H   0.48803744895336      7.25955043415261      4.46185399539413
  C   3.32230128586132      8.40410929584620      6.70456334554707
  H   3.17049469080407      9.46838245804216      6.43275991183742
  H   4.13372473651231      8.34622156330796      7.44610714520554
  C   1.04680771592870      7.91776276067685      6.43425799528379
  H   0.19482485437585      7.47229310556481      6.96959363601607
  H   0.79531541720989      8.96799813811918      6.18233345850946
  O   2.15236547619694      7.89271307150402      7.32554157534210
  C   2.77158738771743      2.63716190207889      1.57683045695439
  O   1.65808986271697      3.14876030799554      1.23757070453960
  O   2.99659291224828      1.39413220383769      1.66286352641774
  H   2.39462545107339     -0.13870639990999      1.66545829255900
  C   0.33382745435195      1.25552622787047      3.74249826923618
  H   -0.45258675885259      0.65933793222323      4.22856134851000
  H   1.15662624431068      0.57490825878198      3.49637741956637
  N   -0.22052764494524      1.72936631075753      2.44448745497395
  C   -1.43439781444029      2.57929599899498      2.54098982438412
  H   -1.91877639664721      2.39504639870911      3.50864668978123
  H   -2.13441415720931      2.26450391042295      1.75613101218640
  C   -1.14593485114619      4.06682203598817      2.40742301927172
  H   -0.76888416165883      4.30571034248926      1.39488487667966
  H   -0.36780461911073      4.38698203055179      3.12501098678844
  O   -2.36353851538836      4.72758917153497      2.66543222212101
  C   -2.27438410718141      6.14027509486067      2.60851864534821
  H   -1.52686950596436      6.49908832917916      3.34543739683600
  H   -1.91481730961142      6.45808964690266      1.60861308493174
  C   -3.63808268077053      6.73066431796040      2.89972954607173
  H   -4.00309899285631      6.40064299261997      3.88623739847526
  H   -4.37293981350348      6.42432026630449      2.13778825046865
  H   -3.58399425980566      7.83115772171224      2.90214461000981
  C   0.81567939913812      2.34775535442731      4.68004102182964
  H   -0.02402076775690      3.00896351826400      4.94176059972102
  H   1.57381575229171      2.96835796653927      4.18073107780019
  C   1.38727791018875      1.70990877649684      5.96113251121552
  H   0.76897495825698      0.84172172834863      6.22717693831458
  H   2.39770368630692      1.31956319331554      5.75233600850445
  N   1.45825503382777      2.56426358455290      7.13923389955223
  C   0.15112683569522      2.96862066506041      7.64916127086608
  H   -0.45136646972332      2.07190757287216      7.86672178620535
  H   -0.41613089303296      3.58296997672376      6.91638530894969
  C   2.33997288713703      3.71369379274359      6.96781105278813
  H   1.98687432861099      4.38435138980584      6.15840311610945
  H   3.34530294882189      3.36256841384971      6.68179687074734
  C   0.31017947913467      3.78724904774221      8.92137576247461
  H   0.73503511396231      3.15546064442914      9.72742878097734
  H   -0.66827431650131      4.16270396909269      9.25803860740394
  C   2.42849113208555      4.52182606268724      8.25392178030322
  H   3.00450107272744      5.44325311564820      8.08903964040057
  H   2.93162536044891      3.92187175689693      9.03897820469609
  O   1.14046060156365      4.91844979163125      8.70356617529469
  H   0.53683019663237      2.24373731539074      1.88023065072299
  C   -2.22272550331857     -2.80577614821696      3.96664334571562
  H   -3.20816747830108     -3.29780012913838      4.00370085079546
  H   -1.46967886880343     -3.59617504103357      3.83460153461825
  N   -2.18812065680895     -1.95164903889123      2.78315268110411
  C   -3.39030148757437     -1.23413012785783      2.40023781805934
  H   -4.24032125818905     -1.93544159840089      2.37739258599664
  H   -3.24480247605302     -0.85188025752301      1.38233303540290
  C   -3.71378846494056     -0.03912143234338      3.30562848240652
  H   -2.77162521466297      0.39831312560939      3.68380437705573
  H   -4.30027602178636     -0.35541592478018      4.19048202215726
  O   -4.43496702472320      0.91817715096115      2.55732414409821
  C   -4.93859003461580      1.98720668974276      3.34043103664948
  H   -5.71385571763302      1.60930185217517      4.03856333355198
  H   -4.13138403210994      2.41795214934245      3.96461383515375
  C   -5.51293589270849      3.05028828749578      2.42685758012723
  H   -6.31414782479813      2.63293576565029      1.79481043952301
  H   -4.73352052170009      3.47038620308819      1.77275381462706
  H   -5.93789521995447      3.87318939888282      3.02385268461879
  C   -1.94092996936808     -2.05371625284239      5.27574220196043
  H   -2.83682605740427     -1.50040553462763      5.59994090383810
  H   -1.16518409474393     -1.30537147868729      5.06002953277049
  C   -1.44240169915722     -2.96942712203940      6.40175724093021
  H   -2.18739276356759     -3.75603234577069      6.61250266675539
  H   -0.53187499536139     -3.48547317745138      6.04681719546722
  N   -1.11522642603135     -2.30971792422702      7.66634817674897
  C   -2.26578686916364     -1.88069091015647      8.45243443592812
  H   -2.93488260115747     -2.73889799536669      8.62965714205157
  H   -2.86035733326097     -1.09528800588965      7.93438756331841
  C   -0.18358157257422     -1.19949250840890      7.51062739588806
  H   -0.64563937554135     -0.35981870712726      6.95176573650174
  H   0.69149661418845     -1.52922124307563      6.93517133237787
  C   -1.79694891257866     -1.32638560281349      9.79364673150758
  H   -1.33006412168848     -2.14034749936564     10.38426682129039
  H   -2.64976594549083     -0.92826301039719     10.36464819767314
  C   0.25457836681961     -0.67014919218450      8.86536912200215
  H   0.90227123932356      0.21065659981094      8.74038091242064
  H   0.82298497564752     -1.44746142706872      9.41472521064517
  O   -0.87169624107672     -0.25951838978828      9.63014877384252
  C   -0.95828274468827     -1.52848862033757      2.29577386822615
  O   0.08055299597823     -2.07001788283227      2.79320498729813
  O   -0.93486359848262     -0.64064315168618      1.38828630420433
  H   -0.46776822537311      0.85133354170428      1.91118454291738
