# Supplementary material for: Tetrameric self-assembling of water-lean solvents enables carbamate anhydride-based CO2 capture chemistry
Source: Nat Chem. 2024 Apr 8;16(7):1160–8. doi: 10.1038/s41557-024-01495-z (PMC11230897; doi:10.1038/s41557-024-01495-z)
Supplement: Supplementary file 5 — DFT optimized structures of all compounds. [file 41557_2024_1495_MOESM5_ESM.zip › opted-structures-tbut/geoopt-tetramer-2co2-intermediate1.xyz]

162
Coordinates from ORCA-job input-geoopt
  C   3.60411413832933     -1.53813339146225      2.79334449463363
  H   4.40714179089413     -1.95551752265892      2.16685224528497
  H   4.02564470437204     -0.66681572687977      3.31452780893409
  N   2.53797814060558     -1.01730807462476      1.88279519002703
  C   2.43503971175164     -1.63636442630004      0.54131273761844
  H   3.38023449385512     -1.45916942222264      0.00718809808555
  H   1.63356352800453     -1.10388938403909      0.00772984290392
  C   2.10790571384829     -3.12094420084320      0.57215660068464
  H   1.19601174596127     -3.29503224814707      1.17564854829999
  H   2.93041267528632     -3.70061893035348      1.03507969597927
  O   1.91522122981075     -3.52418512328495     -0.76295084589964
  C   1.59242999550402     -4.89777469931779     -0.89478804113937
  H   2.39648165962618     -5.51975655499653     -0.45044776047574
  H   0.66508901556901     -5.12353830722412     -0.32917784638178
  C   1.41493079288431     -5.22397260433483     -2.36262861300046
  H   2.34148485561430     -5.01979841344542     -2.92393488797416
  H   0.60405186112228     -4.62030381063093     -2.80216932417863
  H   1.16124184928879     -6.28861034666312     -2.48947376135365
  C   3.09458095480075     -2.55811945024453      3.80104008634216
  H   2.60447335036447     -3.39401306393889      3.28004104702957
  H   2.32704913780773     -2.08473259932661      4.43374513927598
  C   4.24955575799697     -3.08749372750326      4.66758574131599
  H   5.02887675323744     -3.50407209831189      4.00503582444335
  H   4.71132038399140     -2.24060817450601      5.20189926116890
  N   3.91080868869285     -4.10524132947959      5.65278180706914
  C   3.44568361211040     -5.36457006459193      5.08540274432274
  H   4.18272226845613     -5.73175540548488      4.35167047302090
  H   2.47428461382986     -5.25681490578183      4.55385585216051
  C   3.00365624409632     -3.64337687387429      6.69647611389465
  H   2.00167063789661     -3.39342022774240      6.29427309302172
  H   3.41122854189196     -2.72990593923343      7.16029325574592
  C   3.27050234329138     -6.39745427126477      6.19032376323994
  H   4.25594852197276     -6.62607991163553      6.64480547402295
  H   2.85072820866391     -7.32998859522761      5.78258415873210
  C   2.82602790652410     -4.71760220232468      7.75969358541165
  H   2.06738463660521     -4.40208160524143      8.49147089690227
  H   3.78422481206718     -4.88341071958719      8.29290024692362
  O   2.37155286809049     -5.93546431445734      7.18751213493275
  H   1.59956568831644     -1.09525791466638      2.34086623241890
  C   4.22932999799724      4.84415859070051      2.04790463360619
  H   5.23346676550472      5.30060153549851      2.00744416658459
  H   3.70303662343566      5.13440851898984      1.12717750716792
  N   4.38264279074359      3.39777279831569      2.02648906622568
  C   5.39741142032602      2.77003094814839      2.85616560408945
  H   6.23331705763326      3.47404066765451      2.99020386232212
  H   5.78889349795210      1.87878671906896      2.34402799248372
  C   4.85542854289618      2.31709936639954      4.21429630027715
  H   3.85699281358234      1.86976302905755      4.06573734432416
  H   4.73505914803724      3.17541145588295      4.90417421466922
  O   5.73685317540487      1.36237222136467      4.77100985860091
  C   5.23844636750656      0.76338851289020      5.95316471077122
  H   4.98695627870129      1.54330191999216      6.70113910379202
  H   4.29675765366185      0.21993629510795      5.73203233359004
  C   6.28266021845238     -0.18393687397299      6.50711381369692
  H   7.19904070744827      0.36095726460264      6.78702993995551
  H   6.55210349059700     -0.94684970475512      5.75928899348136
  H   5.89722103354409     -0.69883302223089      7.40160643683241
  C   3.45759106909137      5.37948082378258      3.25630077425045
  H   4.03410047091720      5.18607351060321      4.17533639005765
  H   2.52209886866946      4.80651952349040      3.33985563802780
  C   3.14364715337942      6.87678254997315      3.13796674719019
  H   4.08916289410304      7.44495075842919      3.07339792354973
  H   2.60737926457628      7.05349066769831      2.18828552029972
  N   2.34351544544760      7.45887422771144      4.21111441483560
  C   2.99302937258900      7.45193033328205      5.51609021837946
  H   3.97826472930384      7.94161601958835      5.43619541188390
  H   3.16755286977522      6.42391549376649      5.89940102022965
  C   0.99002615810249      6.92188373146610      4.29372294595944
  H   0.97678185864601      5.84287244140581      4.55204839338047
  H   0.49868762143865      7.02570534045041      3.31344603604175
  C   2.13802039002743      8.20423497936411      6.52632894920424
  H   2.07620056796755      9.27322569755446      6.23836959459788
  H   2.58045836994906      8.14080337190836      7.53209259352966
  C   0.18545624243419      7.67660830660325      5.34246444680851
  H   -0.80285394850295      7.21160882553085      5.47829600061523
  H   0.03761121358739      8.72638998880144      5.01750043546803
  O   0.83119642864624      7.65291968016335      6.60880247587662
  C   3.36394895041423      2.59998097198902      1.50456509748203
  O   2.35443942511633      3.15616676820949      0.99736189033538
  O   3.55219492772405      1.34180998558870      1.58432456543120
  H   2.75857820031704      0.02008232011714      1.72649551455983
  C   0.51809578185270      1.56941592670892      3.62410645326581
  H   -0.18108313688038      0.82828548852778      4.04824146097435
  H   1.48318085905911      1.05111075293312      3.51562470492702
  N   0.07688478710561      1.89730820552220      2.26422068976606
  C   -1.12416060835404      2.72288509841033      2.12320270064198
  H   -1.88277031943367      2.38583522425579      2.84508513614267
  H   -1.55230615276831      2.54382128162859      1.12145159051099
  C   -0.92212664897974      4.22989680260824      2.24994740655440
  H   -0.09033595164611      4.55527673734161      1.59294311695156
  H   -0.65664329726593      4.52396248276519      3.27998567663268
  O   -2.13325199369506      4.85160182253940      1.86511882611098
  C   -2.12004259061750      6.26044424746700      2.00009636542861
  H   -1.93383766881802      6.53972679561876      3.05704058302421
  H   -1.28688761063159      6.68742617859870      1.40501932081076
  C   -3.44641281041204      6.82110226617503      1.52950405028610
  H   -4.27710282086721      6.45065447294073      2.15184741444931
  H   -3.64195444560679      6.53331116585991      0.48346006078558
  H   -3.43717989089110      7.92134909194824      1.58939088109712
  C   0.67515466531402      2.68655832434587      4.65797825341166
  H   -0.31490480629555      3.09529998497783      4.91480125439411
  H   1.26665216335853      3.51549264291550      4.24109986014809
  C   1.34677704298800      2.10660183893668      5.91743586205800
  H   0.99695639792709      1.07200765592001      6.04855457703596
  H   2.43285577994408      2.04218355337504      5.74584159275180
  N   1.12883580312660      2.79369626441208      7.18305716465625
  C   -0.24250737668660      2.73646265168670      7.67388059107964
  H   -0.57953870395497      1.68940430162278      7.70767366450364
  H   -0.94809037973554      3.29568898380298      7.01971957204164
  C   1.63328944272170      4.15998181635266      7.21930637477661
  H   1.07741062252009      4.82956331619049      6.53077993357333
  H   2.68996229186760      4.16959948121155      6.90498632409528
  C   -0.31490025720496      3.32638662452516      9.07495476281983
  H   0.25864781158949      2.68785038810992      9.77687278187370
  H   -1.35924388008595      3.36480794683850      9.42178308584260
  C   1.51806529985063      4.72143976110474      8.62945785518119
  H   1.81398381401457      5.78083880674963      8.64682182632126
  H   2.18902961782148      4.15776044614886      9.30953119172008
  O   0.18142168832835      4.65641954651294      9.10400217186370
  H   0.85782284120384      2.30109508116173      1.72143355806666
  C   -2.11611363107833     -2.68285647604845      4.11031231672992
  H   -3.06891798631200     -3.22871523060780      4.17207904034388
  H   -1.34114971030419     -3.40759978351175      3.82333230150350
  N   -2.22785728353335     -1.70738581116315      3.02273476624478
  C   -3.45959510745693     -0.93151346365220      2.89644276754936
  H   -4.31193605483615     -1.61248415281794      3.03221487264112
  H   -3.51819639107622     -0.51839038163393      1.88246673230114
  C   -3.52549396769641      0.24140249786485      3.88454285479873
  H   -2.50073957635049      0.60458608878353      4.09159625799549
  H   -3.95977593606355     -0.07258870450411      4.85338902622361
  O   -4.29647720201033      1.27134782300604      3.30787807851508
  C   -4.49401308424880      2.37759084751207      4.17234811472806
  H   -5.11085026327147      2.07085157374964      5.04199134572520
  H   -3.51878658542183      2.71946082676344      4.57572180535560
  C   -5.16218390312342      3.49503785218000      3.39887484839674
  H   -6.11669902212653      3.15452350801463      2.96484723758881
  H   -4.50892602569175      3.84733504504405      2.58622088507572
  H   -5.37125716258811      4.34681828167604      4.06587299440974
  C   -1.75086895524258     -2.03488145856936      5.45485679984608
  H   -2.65873068191481     -1.68180685286936      5.96872078600379
  H   -1.14649295354021     -1.14323832826139      5.23557604603684
  C   -0.93323759066427     -2.95742923011125      6.36888306366946
  H   -1.52882747512091     -3.84006733551899      6.65922598809540
  H   -0.07248697912882     -3.33496192369700      5.78905358272951
  N   -0.40986247575681     -2.34243114283444      7.58713034711970
  C   -1.41443906495587     -2.04830943804435      8.60273159796216
  H   -1.97851697554150     -2.96545069427841      8.83997698572839
  H   -2.14795851899501     -1.28490613021241      8.25990260627291
  C   0.40813378143751     -1.16157361207591      7.33378238736292
  H   -0.19617257327837     -0.33371738759710      6.91306446513669
  H   1.18929635778795     -1.40029281439842      6.59627843242218
  C   -0.73931181355926     -1.53104918858550      9.86707279141214
  H   -0.11019200267412     -2.33225458245822     10.30482320245677
  H   -1.49327907823998     -1.23484023070160     10.61226319888529
  C   1.04723474266815     -0.66194975638601      8.61934673802546
  H   1.58780727617832      0.27841056275004      8.43574245053883
  H   1.76436057558767     -1.41228128372061      9.00854797851262
  O   0.05728253968906     -0.38459473363980      9.60196906672779
  C   -1.06599987015868     -1.21108008579957      2.51777855153351
  O   0.04293917954291     -1.64308628117573      2.87141244923851
  O   -1.21258650417369     -0.24793748796026      1.61875293371841
  H   -0.53377636669784      0.48677963839863      1.74313761394671
