# Supplementary material for: Tetrameric self-assembling of water-lean solvents enables carbamate anhydride-based CO2 capture chemistry
Source: Nat Chem. 2024 Apr 8;16(7):1160–8. doi: 10.1038/s41557-024-01495-z (PMC11230897; doi:10.1038/s41557-024-01495-z)
Supplement: Supplementary file 5 — DFT optimized structures of all compounds. [file 41557_2024_1495_MOESM5_ESM.zip › opted-structures-tbut/geoopt-tetramer-3co2-anhy.xyz]

168
Coordinates from ORCA-job input-geoopt
  C   3.32392521413921     -0.29891470242838      2.87843121983287
  H   4.08632839157985      0.37000226614580      2.45202820201683
  H   2.46526046847917      0.32836008518547      3.16025929109246
  N   2.90515416596072     -1.21601026978192      1.81755940336129
  C   3.78698369299875     -1.48103872457089      0.69077170118531
  H   4.36538420203962     -0.56823938543188      0.48406206634112
  H   3.18303135444662     -1.70543652040436     -0.19849543385243
  C   4.74236941319138     -2.64443605902213      0.93182510526840
  H   4.15955688291518     -3.55911883591221      1.14887437330796
  H   5.38829351213930     -2.44242088902074      1.80856886420409
  O   5.52358785981613     -2.81670745506058     -0.22991736576562
  C   6.39183633042863     -3.93381222177273     -0.17670668037209
  H   7.09812984824604     -3.82476358547505      0.67198491955972
  H   5.80682781376740     -4.85722785148770      0.01154845472002
  C   7.14781835922585     -4.04207871558212     -1.48497863632743
  H   7.73834376308468     -3.13044040396163     -1.67299680335179
  H   6.45500415075842     -4.18690319698074     -2.32985560931149
  H   7.83902179389080     -4.89967905747846     -1.45524463748583
  C   3.86734889579378     -1.01384873774100      4.11599562000326
  H   4.76342464501480     -1.59193650623961      3.84144879170179
  H   3.11188227668049     -1.73891605094129      4.45345658390998
  C   4.18808424085578     -0.03760098510082      5.25662779472332
  H   5.02638490278947      0.61596780669932      4.95466996371499
  H   3.31755186646226      0.62443613446791      5.41345270115961
  N   4.52122487493070     -0.63500641117240      6.54460426245306
  C   5.73474873832145     -1.44844656996145      6.53590009416031
  H   6.57074391021693     -0.84937810952318      6.13667563633581
  H   5.63393197650657     -2.35171668788066      5.90121172929776
  C   3.41572901202086     -1.35138586459296      7.17021012438040
  H   3.10289470604842     -2.24638603563895      6.59051806669493
  H   2.53992040809535     -0.68411820120359      7.23671594704358
  C   6.06983227811301     -1.89352490094938      7.95271949811297
  H   6.32329276744011     -1.01088728959722      8.57421926830408
  H   6.93331384635364     -2.57627866298991      7.94841521772600
  C   3.81080634248623     -1.79968029790892      8.56994121711145
  H   3.01392279575996     -2.41157339965294      9.01973667110104
  H   3.97724540790384     -0.91163520534127      9.21261049432653
  O   4.98547118663622     -2.59895840213503      8.54375091486806
  C   1.75034737640009     -1.92790214204119      1.92259601134608
  O   1.42504575028388     -2.81887354667293      1.13719093519419
  O   1.00302532191504     -1.56830644667204      2.96946729494991
  H   0.09513890045867     -1.97501385598545      2.88134150364733
  C   -1.97183934853448     -2.55338417166331     -1.56645902827972
  H   -2.07450209480443     -3.26039756267125     -2.40265791558038
  H   -2.73518291712457     -2.81017928823491     -0.81912045767959
  N   -0.66053376160711     -2.83252773767571     -0.90194959519680
  C   0.52528635597210     -3.07145006240194     -1.76878177884518
  H   0.22192364643684     -3.73566237734486     -2.59032716976092
  H   1.26121597022305     -3.59005646302150     -1.14345186073978
  C   1.15790529188639     -1.78283283150797     -2.27270418304491
  H   1.15725473677153     -1.03406177828618     -1.46140052331552
  H   0.59373492493583     -1.35540638057882     -3.12274116294397
  O   2.47738027313959     -2.09154460466341     -2.66074389086811
  C   3.20273044764855     -0.95854633092875     -3.11242542788491
  H   2.71726744458022     -0.53936338982926     -4.01701081792606
  H   3.17862923857176     -0.16824447197106     -2.33633703362617
  C   4.62964044877089     -1.37145723645401     -3.40540734456615
  H   4.65740835889955     -2.16810254558939     -4.16720683425898
  H   5.11945266180359     -1.74379824588635     -2.49290126379124
  H   5.20344351214400     -0.51100513460694     -3.78565931049485
  C   -2.13935114306984     -1.10235038611647     -1.99840251708322
  H   -1.56546327010635     -0.89921615532448     -2.91538626204026
  H   -1.72615536472451     -0.46303228723644     -1.20776354260620
  C   -3.62187222842312     -0.74601440535063     -2.20367715339023
  H   -4.00890480339731     -1.25807658032108     -3.10252271091763
  H   -4.19407953082324     -1.13592079079239     -1.34408452304360
  N   -3.92383123666733      0.67320590194390     -2.31659689468343
  C   -3.32442009010363      1.34425511778889     -3.46392165376211
  H   -3.56736666205753      0.78586661716653     -4.38356454903613
  H   -2.21697338404174      1.40330196291827     -3.39502523894296
  C   -3.69735421686291      1.43539129053301     -1.09372078032867
  H   -2.62079570371980      1.50461933750932     -0.82998759809262
  H   -4.20471573589553      0.93859377091577     -0.25088738825118
  C   -3.87736679910393      2.75902959091481     -3.57548085773859
  H   -4.96305318381475      2.71643541142645     -3.79526792857626
  H   -3.37900924947389      3.30912597055955     -4.38738304469034
  C   -4.24481957545807      2.84523351246902     -1.25839124565533
  H   -4.01647086164942      3.45823107080711     -0.37468249753832
  H   -5.34562380878579      2.80416995453084     -1.38179364417729
  O   -3.66146769319257      3.49726288834556     -2.37947066917592
  H   -0.78594831777061     -3.67961871309648     -0.29811462650019
  C   1.44943546593191      1.79949114861531      0.60193022361040
  H   2.18387799934442      2.23802703541715      1.29560605641774
  H   1.77921707798469      0.77756091862249      0.38136413478135
  N   0.17326558215072      1.70587286489098      1.31255196529051
  C   -0.30915334399845      2.87615858136830      2.03715387079167
  H   0.54904743265797      3.54346431984934      2.20340318286634
  H   -0.69201132111185      2.57836939363851      3.02462210916609
  C   -1.39080208251578      3.65031108167264      1.28850088633559
  H   -2.30855596943039      3.03934953839400      1.21124239778504
  H   -1.05813878488220      3.87867527893823      0.25776607406423
  O   -1.64033192989764      4.83925116270684      2.00519292120888
  C   -2.69715963159717      5.61246912860092      1.46688056897296
  H   -2.51445883382431      5.80841632945200      0.39030919543668
  H   -3.65055516974984      5.04889948717114      1.53160930114115
  C   -2.79635318897805      6.91519204470644      2.23356367099972
  H   -1.86196958225908      7.49320068332147      2.14380929851596
  H   -2.98407683379753      6.72607920268940      3.30334968040686
  H   -3.62268106040138      7.52924237636574      1.84106042876359
  C   1.40267748249168      2.62725608322178     -0.68437150869844
  H   2.42813640048038      2.65506807962096     -1.08952430119401
  H   1.13415675464996      3.66999464105676     -0.44689638136203
  C   0.43591942108289      2.04727067918832     -1.72582692512227
  H   0.73283394808573      1.01026318204668     -1.94244512823297
  H   -0.57496463517850      1.99755115113297     -1.29192053179347
  N   0.33114840838101      2.75304119586161     -2.99714899296770
  C   1.55461644301318      2.76744231463541     -3.78692114435296
  H   1.93697384874176      1.73857464567250     -3.88833238250331
  H   2.35771381245466      3.37483362139264     -3.31313903153093
  C   -0.26089746564504      4.08230030103638     -2.91340329716337
  H   0.38367064261139      4.79748986447106     -2.35552351980481
  H   -1.22797508213544      4.01833516397348     -2.39096426471934
  C   1.27273399168173      3.34597527638848     -5.16634336813988
  H   0.58041083356132      2.67526149566880     -5.71524068692648
  H   2.20406613546530      3.43402100778979     -5.74704578432429
  C   -0.48701716227818      4.63601904675476     -4.31429761907592
  H   -0.84790178110337      5.67504014445453     -4.26420137272299
  H   -1.25147418727903      4.02851619309375     -4.83855167432532
  O   0.71515531474309      4.64814215657399     -5.07159927334226
  C   -0.58101940040799      0.58057464406894      1.20445376083364
  O   -1.70566068532678      0.62057617265113      1.90803480606161
  O   -0.24751026579025     -0.39013965152047      0.51482470455203
  H   -0.44796642657554     -2.06032409419807     -0.23560749503816
  C   -0.94136790699100     -6.49867043999420      3.07156925309310
  H   -1.29986295057074     -7.18697336312801      3.85078309508457
  H   -0.75187131964743     -7.09572371747053      2.16629249493767
  N   -2.03050168805113     -5.55368384276154      2.79146587948044
  C   -3.08634682707698     -5.38069211526142      3.78452451043989
  H   -3.49237140050372     -6.37559225160867      4.02981706332630
  H   -3.89690571661597     -4.79021914388437      3.34189075755209
  C   -2.62444229531990     -4.70069125636516      5.07000125869085
  H   -2.19316515311703     -3.70996129525913      4.83784112448822
  H   -1.83898857841092     -5.29961246711358      5.57234290679928
  O   -3.75857678838813     -4.58264625897009      5.89964661999088
  C   -3.49195131830611     -3.93708746862634      7.13149893341950
  H   -2.72093674844110     -4.50098975034505      7.69639041319236
  H   -3.07430962824040     -2.92617680018933      6.94600958585618
  C   -4.77576036417194     -3.84470673031905      7.92970610905821
  H   -5.18476650270499     -4.84843758148576      8.13151029375355
  H   -5.53656189003565     -3.26545989997624      7.38110836512453
  H   -4.59089022310355     -3.34624293840409      8.89472624401433
  C   0.34031250477490     -5.79142972524962      3.51811947350678
  H   0.11744788181488     -5.15969333474029      4.39194136382853
  H   0.67586995918154     -5.11788899755750      2.71534334158533
  C   1.44940462191409     -6.79269149106705      3.86615915364547
  H   1.08892177231521     -7.46659953208653      4.66436518176064
  H   1.64938076179608     -7.42996630780353      2.98637359013186
  N   2.71997535937048     -6.22892486891501      4.30174895185788
  C   2.66864019442672     -5.48131289815037      5.55201918345813
  H   2.16561482356097     -6.08838501164535      6.32313495039258
  H   2.09823943531625     -4.53067607889443      5.45441481514028
  C   3.44516358929573     -5.47995612667264      3.28289499666140
  H   2.93804307243621     -4.52838396052751      3.01200599834527
  H   3.51972814928805     -6.08435496858228      2.36370725931849
  C   4.08281438729162     -5.15389692911484      6.01272662696593
  H   4.61939234705049     -6.09423991198687      6.25134217691452
  H   4.07547399116443     -4.51963885206981      6.91096698433106
  C   4.84448183008428     -5.15849068673046      3.78910371639489
  H   5.38658432535041     -4.53149680351008      3.06764245518071
  H   5.41176082691570     -6.10019837069917      3.93170060605774
  O   4.79444192882864     -4.43729657774780      5.01211383495551
  C   -1.92501170255849     -4.80614044972966      1.68488269631744
  O   -1.10416848276781     -5.00447688129401      0.79009045238027
  O   -2.83264619042631     -3.77793197253591      1.55464860018870
  H   -2.22652072044621     -0.24551476775134      1.79677278554653
  C   -2.37840649976337     -2.52678810046508      2.05144796799542
  O   -1.39876817447312     -2.57100586603675      2.80976466264435
  O   -3.04322283856329     -1.56492167318810      1.63605085987137
