# Supplementary material for: Tetrameric self-assembling of water-lean solvents enables carbamate anhydride-based CO2 capture chemistry
Source: Nat Chem. 2024 Apr 8;16(7):1160–8. doi: 10.1038/s41557-024-01495-z (PMC11230897; doi:10.1038/s41557-024-01495-z)
Supplement: Supplementary file 5 — DFT optimized structures of all compounds. [file 41557_2024_1495_MOESM5_ESM.zip › opted-structures-tbut/geoopt-tetramer-3co2-e1e1e2e2-config1.xyz]

165
Coordinates from ORCA-job input-geoopt
  C   4.12049812062198     -0.50322614625435      1.69343642568019
  H   4.93393795622390     -0.03188976772887      1.12096454158736
  H   3.32468314614307      0.24716806244398      1.79594830342817
  N   3.60613612401544     -1.60658692356030      0.88034767951284
  C   4.47796894934571     -2.27377202152369     -0.07362292256531
  H   5.19180966222811     -1.53802499797014     -0.47279471142125
  H   3.87613947846759     -2.64762420743689     -0.91264898267190
  C   5.23500440913584     -3.45136180010004      0.53212394943595
  H   4.51394162207987     -4.15550094537151      0.99449286749441
  H   5.91938995883931     -3.10772365765354      1.33320196176342
  O   5.95635175884524     -4.07789309960185     -0.50399757911850
  C   6.72276413360675     -5.18816074974761     -0.07494766378082
  H   7.45022954907092     -4.86995566340713      0.70029846653133
  H   6.06285837158788     -5.94372529819196      0.39937432087897
  C   7.44234591143890     -5.78393115985498     -1.26714593059690
  H   8.11333424574922     -5.04189602650154     -1.73036026372172
  H   6.72209195579346     -6.12227377406690     -2.03014058514441
  H   8.04762627967350     -6.65012292918466     -0.95537801734122
  C   4.61971882839377     -0.90573288241430      3.08108812891417
  H   5.46969493463466     -1.60017890256042      2.98450081950451
  H   3.81412514867139     -1.44557126137720      3.60260041456228
  C   5.02905700416320      0.33341843373114      3.89113390600478
  H   5.83588320395186      0.86441772936001      3.35418389626040
  H   4.17132186386973      1.02875975394592      3.92949658190361
  N   5.47675026243596      0.10858486565143      5.25890142548856
  C   6.70592989570903     -0.66288385441889      5.38163095291952
  H   7.48450458217223     -0.21868872459638      4.73897113424414
  H   6.57673556045795     -1.72146260846558      5.06311683259268
  C   4.45185713864499     -0.40321606534439      6.15897003584532
  H   4.14164587092548     -1.44112495589643      5.90420267946238
  H   3.55364882174150      0.23311389176356      6.09236608112598
  C   7.17761472874986     -0.65230331578305      6.82995259225675
  H   7.45553276140038      0.38123354656528      7.12112620777765
  H   8.06126100956546     -1.29731051999937      6.95389303079016
  C   4.97454903397564     -0.39652411899336      7.58930510355021
  H   4.24105420855305     -0.85331884700144      8.27159199539884
  H   5.15100341553002      0.64904758447356      7.91442625860399
  O   6.17376062515067     -1.14910544534769      7.70267598755541
  C   2.36401819228894     -2.11900843090862      1.10304180394911
  O   1.90537655750923     -3.06651660180112      0.43737888741171
  O   1.69549670601047     -1.51986459979172      2.06504617366684
  H   0.73943167739276     -1.94112431924140      2.18284171084153
  C   -1.02318827241294     -2.31444553702288     -1.96293247174616
  H   -0.82953409597871     -2.95310807726860     -2.83792108056383
  H   -1.47902467101469     -2.93970406341364     -1.18370729185403
  N   0.29605326185606     -1.85694421282434     -1.42941377986023
  C   1.39134201260277     -1.63143348307127     -2.40753132675525
  H   1.64468885776833     -2.59514785223316     -2.87178395845273
  H   2.25703685306022     -1.28879598581035     -1.82647837671687
  C   1.07996948357902     -0.57613139989243     -3.45864796670743
  H   0.55977268213771      0.28149274418976     -2.99722152049997
  H   0.42126883132399     -0.97899885735978     -4.25220967874374
  O   2.31618121644995     -0.16836661719594     -3.99621673685510
  C   2.18617365120742      0.77617211049510     -5.04982603243915
  H   1.65416621718253      0.31194542195296     -5.90540163297075
  H   1.57449794747433      1.63426682574881     -4.71194375935716
  C   3.56716790684022      1.23623538380962     -5.46583406511656
  H   4.17945294309602      0.38562571262307     -5.80824501605705
  H   4.08944273131207      1.72018696119192     -4.62425437005390
  H   3.49446330026329      1.96335870088729     -6.29051375411895
  C   -1.92552992736011     -1.13508346994890     -2.29059168825769
  H   -1.43969915915343     -0.47942435447745     -3.02510940673889
  H   -2.05452349193261     -0.55249031177618     -1.36727811525695
  C   -3.29670542378467     -1.56130731567953     -2.83148898714017
  H   -3.16235331974814     -2.13388630051049     -3.76578882125382
  H   -3.78074799906240     -2.24329861626484     -2.11236707429317
  N   -4.21746966592256     -0.46330000617276     -3.10276094093489
  C   -3.80538784267576      0.39967842540289     -4.20346124732231
  H   -3.63497327482239     -0.21274865612294     -5.10482170082484
  H   -2.85730448948342      0.93750448659455     -3.98874468783930
  C   -4.56774344154320      0.32273885892704     -1.92310869980774
  H   -3.69610032110242      0.87290872991183     -1.50596142722519
  H   -4.94272806589410     -0.34794858423349     -1.13361886965875
  C   -4.88903984450157      1.42872877334136     -4.49588061256186
  H   -5.79830387130925      0.91468207801733     -4.86727318350620
  H   -4.55188307210712      2.13778209673559     -5.26711624743423
  C   -5.63728769592131      1.34415811623574     -2.27740381211270
  H   -5.85277672515399      1.99285230351376     -1.41496643112218
  H   -6.57213229281780      0.82503946275196     -2.56932957336082
  O   -5.20858107210533      2.18906297368207     -3.33847867867792
  H   0.67681844001183     -2.52997929835728     -0.72780221371055
  C   2.45424355265644      2.57475874724966      0.24575749781963
  H   3.24061545770714      3.09922533628560      0.80442389485439
  H   2.94676565352785      1.75525713339938     -0.30177035728495
  N   1.55651085426257      1.99090019504218      1.24453263852374
  C   1.48696589658369      2.58473390364037      2.57158091776673
  H   2.49937824472308      2.90257021143982      2.86365252719098
  H   1.15811144161063      1.82299232637888      3.29071415660045
  C   0.54246654312451      3.78032067583742      2.64416913958359
  H   -0.47135589729439      3.47802783128141      2.31339448167614
  H   0.88505898791390      4.58498175050295      1.96261546096707
  O   0.52422079014862      4.23262152504770      3.97805254498535
  C   -0.30442094769155      5.36077809769546      4.18794008911931
  H   0.03218488612776      6.20327622964867      3.54875815484894
  H   -1.34612842164686      5.12799311757089      3.88469961037594
  C   -0.24993482764007      5.74830212576065      5.65118975006784
  H   0.78137882538628      5.99572707696810      5.95203777839581
  H   -0.60647556315504      4.92234712856611      6.28836513434249
  H   -0.88535248827381      6.62868900896207      5.83847521491563
  C   1.75074849324975      3.52946782489924     -0.74581585078724
  H   2.25253988897433      4.51044227033753     -0.74315629066497
  H   0.72947633214314      3.70867403133864     -0.37671357576422
  C   1.68745441420637      2.96869235764903     -2.18120294336693
  H   2.65695505186931      3.13386252996626     -2.68307680075157
  H   1.54408563469700      1.88249773500151     -2.11874748719857
  N   0.63668256767305      3.49979427927229     -3.04105610166299
  C   0.74088214498423      4.92416917555700     -3.32828311883440
  H   1.75225010721274      5.14832897440296     -3.70697418329069
  H   0.57761121354635      5.54890238201569     -2.42206542428768
  C   -0.71697260078894      3.14568331444596     -2.62820908610067
  H   -1.00092498834194      3.62096527884717     -1.66343238240794
  H   -0.78496504540372      2.05570838949548     -2.48519528743012
  C   -0.29280226531756      5.31807348965652     -4.37498006393270
  H   -0.05807260272104      4.81422851135751     -5.33498619381969
  H   -0.27857821484257      6.40626758385706     -4.54226309765147
  C   -1.71706400024237      3.58650573493776     -3.68863061694178
  H   -2.74706213081680      3.40353943172329     -3.34936856327873
  H   -1.54929717909318      3.00947508114566     -4.62070774133399
  O   -1.60509225536648      4.97754911384112     -3.95599402615589
  C   0.65339708263478      1.05446064168040      0.84705581796438
  O   -0.25486126007781      0.73677409992131      1.74134634025572
  O   0.69560188265537      0.55906212895157     -0.29435920244790
  H   0.18579847693106     -0.96775091384844     -0.87785933325317
  C   -2.47405919700343     -4.42369567245862      2.38905534744804
  H   -3.10803742336064     -5.17590380719218      1.89265035491786
  H   -1.43870732311959     -4.79356180083169      2.35032749478909
  N   -2.54254571945854     -3.19650677395392      1.60244028170166
  C   -3.76768430722615     -2.85691324952877      0.89738572565009
  H   -4.31162637542528     -3.78753292185395      0.67667260067679
  H   -3.51808981268945     -2.38516557105527     -0.06145244068594
  C   -4.68509161094084     -1.91103210225964      1.66627539976649
  H   -4.14229707901356     -0.97619915042274      1.90399374510904
  H   -5.00536000126285     -2.36511765413679      2.62463766214084
  O   -5.80635344448677     -1.64389538331690      0.84945493615101
  C   -6.70890206697140     -0.70549794544004      1.40690370718290
  H   -7.05406205812784     -1.06086845233593      2.39958880659279
  H   -6.19304695633953      0.26207485631489      1.57544873120947
  C   -7.88621666198923     -0.52898338095619      0.47044338671874
  H   -8.39521286958900     -1.49151127806700      0.29825968498158
  H   -7.56328189325163     -0.12911470239149     -0.50418355304256
  H   -8.61541956776260      0.17427398152599      0.90369564042401
  C   -2.89634195270824     -4.26312444590300      3.85084732901216
  H   -3.94921599364030     -3.94004593327858      3.89751898318367
  H   -2.28819613843806     -3.46138780782483      4.29912819696302
  C   -2.70700228726382     -5.56783158350590      4.63644585511266
  H   -3.31815823601439     -6.36213877000375      4.17092373375217
  H   -1.65427348665947     -5.88993637436594      4.54086195588814
  N   -3.03058878766837     -5.53485459471787      6.05717934304070
  C   -4.43756030935409     -5.31661943693991      6.36298289198367
  H   -5.05340790458105     -6.03329623914290      5.79438883986586
  H   -4.77987930878197     -4.29358675697653      6.08834215766958
  C   -2.18565634548528     -4.65681010571145      6.85540743235705
  H   -2.34766985211845     -3.58146067445752      6.61955964491344
  H   -1.12545262234811     -4.88163498965023      6.65145310458941
  C   -4.67609879296794     -5.51741561921593      7.85412960993140
  H   -4.48181865498945     -6.57648200075110      8.12040213183947
  H   -5.71902766913114     -5.27932183225883      8.11490843431733
  C   -2.47416412440735     -4.87216591543618      8.33530465919254
  H   -1.90101762138771     -4.16005460262773      8.94906061398640
  H   -2.17770141606213     -5.90123807238617      8.62399393533685
  O   -3.84778427239997     -4.66295698787769      8.62876559091625
  C   -1.52016449453022     -2.27924441969047      1.68558600118779
  O   -0.52827997479695     -2.56714450174557      2.42387885711060
  O   -1.63510913118219     -1.20118368174691      1.01356025593633
  H   -0.81891095602331     -0.08941792537421      1.41559424590386
