# Supplementary material for: Tetrameric self-assembling of water-lean solvents enables carbamate anhydride-based CO2 capture chemistry
Source: Nat Chem. 2024 Apr 8;16(7):1160–8. doi: 10.1038/s41557-024-01495-z (PMC11230897; doi:10.1038/s41557-024-01495-z)
Supplement: Supplementary file 5 — DFT optimized structures of all compounds. [file 41557_2024_1495_MOESM5_ESM.zip › opted-structures-tbut/geoopt-tetramer-3co2-intermediate1.xyz]

165
Coordinates from ORCA-job input-geoopt
  C   4.29216522895984     -1.55620335782779      2.74733456561284
  H   4.60997738166413     -0.53437885145147      2.48102129256952
  H   3.35279872623840     -1.45481668686284      3.31423002954660
  N   4.01459458939336     -2.26316267841860      1.49984465113540
  C   4.55526794026944     -1.72487900772978      0.26716570951631
  H   4.19403332794168     -0.69480363912933      0.10109905719987
  H   4.18963358485145     -2.34623127356201     -0.55722765361272
  C   6.07812192553189     -1.73067200823479      0.21306835633167
  H   6.46041921559202     -2.76195672455674      0.35757038491761
  H   6.51255846620819     -1.10466421933031      1.01802653683902
  O   6.44962752123933     -1.22672783936477     -1.05167644809618
  C   7.84821653061443     -1.13143703678246     -1.24315741242548
  H   8.29456731957485     -0.47924861737394     -0.46399125710301
  H   8.31758370214630     -2.13049721926425     -1.12820089356857
  C   8.12082574332414     -0.57282981161309     -2.62454190079681
  H   7.67376129358728      0.42861152236202     -2.73734503219357
  H   7.69707152214495     -1.22910491095664     -3.40240417850508
  H   9.20584547398849     -0.48881634372295     -2.79674337396099
  C   5.34591386462544     -2.21438417111260      3.63708187130003
  H   6.29340552556909     -2.30463669328971      3.08092994114066
  H   5.00539804545158     -3.23439057362014      3.87045708449021
  C   5.56094347123045     -1.41835583302053      4.93127427934156
  H   5.90666966322161     -0.40003757672414      4.67685417003810
  H   4.58784380784456     -1.29680063696024      5.44069053553987
  N   6.49873739107443     -1.97619764273003      5.89856328353948
  C   7.88095421637903     -2.03524072033583      5.44274452002220
  H   8.18721338381060     -1.04393264583173      5.06876262684696
  H   8.02440000300987     -2.76158390204835      4.61174502933458
  C   6.08936275352981     -3.24964792269622      6.47645990183600
  H   6.08789477990631     -4.07410441687593      5.72946943762540
  H   5.06313061449891     -3.16117263834242      6.87062247586703
  C   8.78657751862810     -2.44313914295310      6.59752575435466
  H   8.76983070222999     -1.65432216569274      7.37690760020581
  H   9.82398306245589     -2.56802675062562      6.25042044552679
  C   7.03604905181564     -3.63015848809346      7.60722138448243
  H   6.78714224899998     -4.62771691711914      8.00118534287333
  H   6.94253852704900     -2.89483005649405      8.43234445418148
  O   8.38135995309921     -3.68466110508294      7.15579063351071
  C   3.11032841384502     -3.30652523175840      1.49435989296341
  O   2.63596460345792     -3.73120588208297      0.40111976942627
  O   2.80470434034489     -3.78630273124899      2.64293153736932
  H   1.42992026978741     -3.85045182386042      2.95911532504027
  C   -0.16772183273053     -2.22309530553161     -1.13537777577151
  H   -0.34599791391754     -2.83604173306342     -2.03147419987717
  H   -0.39900673868409     -2.83929134596452     -0.26022919194645
  N   1.29372830044969     -1.90949145705715     -1.07762963014342
  C   1.98922838080824     -1.76578613397988     -2.38206977162337
  H   2.01905598083144     -2.75268269651126     -2.86643595349733
  H   3.02105043606859     -1.45734047938006     -2.16611637411377
  C   1.35682554073655     -0.72446953962097     -3.29134144004345
  H   1.10171875049709      0.17439000778541     -2.70638462656764
  H   0.42240677168989     -1.10739201384030     -3.74371103421765
  O   2.29720000597151     -0.40229748568195     -4.28946168645191
  C   1.75798459106727      0.44485099723328     -5.29606487481097
  H   1.05519171551994     -0.13081405703602     -5.93310923720122
  H   1.17228498869595      1.25707018056859     -4.82661051290956
  C   2.89033289392411      1.01251241052812     -6.12469791993654
  H   3.47314232218376      0.20692624518585     -6.60138545926323
  H   3.57450741510454      1.60757877624890     -5.49794632038527
  H   2.49180654708330      1.66543479773831     -6.91777163965292
  C   -1.02849746953594     -0.96832780490183     -1.12637550010241
  H   -0.81866394659739     -0.35368350039288     -2.01119266892665
  H   -0.76236285252682     -0.36426185799307     -0.24719368055762
  C   -2.52708397038806     -1.29719664621719     -1.08967124149763
  H   -2.75070307603230     -2.07609578314687     -1.83835841432024
  H   -2.77963266316517     -1.72309929180117     -0.10470278805399
  N   -3.41687443253406     -0.17133469947244     -1.34714096873450
  C   -3.38074956103725      0.31618063143294     -2.72149433062790
  H   -3.56495863393732     -0.52394355656385     -3.41145695721534
  H   -2.39487626595746      0.75469471066839     -2.99165437069609
  C   -3.27213043957695      0.93242484762211     -0.40458320712019
  H   -2.28034705734900      1.42652917641686     -0.48369880099409
  H   -3.36616224272242      0.55052501460836      0.62567511422486
  C   -4.45381941367828      1.37667233847193     -2.92401452896137
  H   -5.45552038565257      0.91672333976209     -2.80511390343485
  H   -4.38674381480280      1.80855751627499     -3.93357570379991
  C   -4.34813536633979      1.97839208670566     -0.65981470858453
  H   -4.19823526242882      2.85184131430572     -0.00926952099999
  H   -5.34638073514856      1.54655298999537     -0.44508397209438
  O   -4.30444775088268      2.44655219950949     -2.00120050672851
  H   1.80128793382430     -2.66107187238086     -0.52199063251513
  C   2.37326625124410      3.21141541159586     -0.02981716284970
  H   2.91902047385186      3.98996574791267      0.52660718613600
  H   3.10625965369689      2.45822405903081     -0.34793708879784
  N   1.44978316475765      2.56375255035345      0.90228675299863
  C   0.63885497582246      3.40159101092874      1.78056703424492
  H   1.09887966146461      4.40001704670162      1.81041515884850
  H   0.65584232336398      2.99735863334502      2.80361837803259
  C   -0.81262747508110      3.53780379943632      1.33119783144360
  H   -1.29888372102776      2.54544216014293      1.32018696434958
  H   -0.86610385406016      3.94588116626348      0.30360979411255
  O   -1.45694908958402      4.39745012247470      2.24569095403777
  C   -2.84704921237625      4.52971702160408      2.01481883944804
  H   -3.02739506678735      4.90568875202717      0.98661987479550
  H   -3.33690707725183      3.53709397970100      2.08417440000296
  C   -3.43158414549594      5.48149850462130      3.03773497854421
  H   -2.96342230336682      6.47654645376671      2.96019823104559
  H   -3.27037510892307      5.10243805344242      4.06031843551649
  H   -4.51571125026374      5.59569049528842      2.87807387242178
  C   1.68917924670393      3.82849155413172     -1.25235363669807
  H   2.44720636926251      4.40439131659074     -1.80907100876752
  H   0.92705983122435      4.55255349271552     -0.92123105752810
  C   1.06297143207411      2.75789367689626     -2.15741390643616
  H   1.87663736423505      2.16857724944855     -2.61310037707912
  H   0.48025746269270      2.06007103900476     -1.53608838231019
  N   0.18085781644000      3.21138658000016     -3.22396709745385
  C   0.80232450760843      4.09625043579862     -4.20036769003330
  H   1.72831579112654      3.63313035770579     -4.57993143350581
  H   1.07587431698820      5.08041022800589     -3.75984572866916
  C   -1.09525791920444      3.74911025902617     -2.76861485078184
  H   -0.97502016526414      4.70561131693669     -2.21342602128296
  H   -1.57824139458364      3.03090516130642     -2.08959694677827
  C   -0.15525086865676      4.33943154156245     -5.35996593235396
  H   -0.32289838023216      3.39092292433443     -5.90999904397701
  H   0.26897585499155      5.07397712088965     -6.06192874577373
  C   -2.00559684486515      3.99554511213527     -3.96289200404269
  H   -2.94395928998731      4.47091946381595     -3.64133561476224
  H   -2.25070018049147      3.02883899691050     -4.44599573738470
  O   -1.39464281184321      4.86339380874050     -4.90762205836388
  C   1.32731702233223      1.21188425537959      0.92139603107793
  O   0.44142257578843      0.76794646065137      1.79681244124622
  O   1.98808938563128      0.45999798859298      0.18456218321120
  H   1.44455136420164     -1.03350127427168     -0.52018635391337
  C   0.25397453877234     -4.17001982641550      4.65945495479647
  H   0.53669184659211     -5.23278067892814      4.63021948401603
  H   1.02897180491900     -3.63483294887328      5.22322124376359
  N   0.35998956006376     -3.66888065699090      3.26197458698182
  C   -0.44127439921725     -4.38420109531902      2.23471388047448
  H   -0.33811096597405     -5.45979660956063      2.43534937286718
  H   0.03888691617730     -4.18367408387094      1.27029522725909
  C   -1.91081859357603     -3.98671771422151      2.15230475078644
  H   -2.03001417689863     -2.89254017234210      2.26193412745253
  H   -2.50312028099181     -4.46654672135361      2.95089874955717
  O   -2.37075166868601     -4.41444223100428      0.88770026757902
  C   -3.77887451547361     -4.33769262946205      0.74076229722581
  H   -4.26908015361826     -4.95017834680934      1.52455540402269
  H   -4.12082481677606     -3.29392241258303      0.88998797320468
  C   -4.15951822445598     -4.83432222491151     -0.63774725942460
  H   -3.82610919540002     -5.87498315182190     -0.78261174800137
  H   -3.70118492452033     -4.21182206146604     -1.42268900567348
  H   -5.25328802378545     -4.80030600088272     -0.76576985597225
  C   -1.10512479141904     -3.98173420135566      5.31963653981440
  H   -1.82923607883991     -4.69999669061598      4.90783666527311
  H   -1.47892436408101     -2.97049149809882      5.10026891799625
  C   -0.99438877777087     -4.17477800283554      6.84096982598469
  H   -0.50480104503582     -5.14279579523559      7.04845287420187
  H   -0.32810519915525     -3.39249958539095      7.24644736641492
  N   -2.24130516420805     -4.13955409763418      7.59029000709615
  C   -3.13641835945611     -5.26252791118322      7.34626463753309
  H   -2.58324463979253     -6.20796349484531      7.47283051146955
  H   -3.55432462107458     -5.25660870752942      6.31458275093571
  C   -2.96278224186711     -2.87584987843428      7.51550999729025
  H   -3.36615128805185     -2.67846793643580      6.49723293286313
  H   -2.27974020124248     -2.04685838733778      7.76490517217170
  C   -4.29541888706740     -5.22009305275508      8.33356708436722
  H   -3.91087041623640     -5.37476298704696      9.36224540407951
  H   -5.02201955805735     -6.01663850844716      8.11046395740819
  C   -4.12614318252500     -2.88797493322159      8.49847493895287
  H   -4.72837903635450     -1.97216558499598      8.39498072866449
  H   -3.73475189710520     -2.93482006838418      9.53508121084580
  O   -4.99349932912080     -3.98617181988722      8.25722725638553
  C   0.36475757027934     -2.14617751634871      3.13881977043126
  O   0.51928365234731     -1.51584341538786      4.17501154149014
  O   0.27491282112573     -1.76164470063831      1.94883031483820
  H   0.41661316743509     -0.25928364218805      1.82344689049711
