# Supplementary material for: Tetrameric self-assembling of water-lean solvents enables carbamate anhydride-based CO2 capture chemistry
Source: Nat Chem. 2024 Apr 8;16(7):1160–8. doi: 10.1038/s41557-024-01495-z (PMC11230897; doi:10.1038/s41557-024-01495-z)
Supplement: Supplementary file 5 — DFT optimized structures of all compounds. [file 41557_2024_1495_MOESM5_ESM.zip › opted-structures-tbut/geoopt-tetramer-3co2-intermediate2.xyz]

165
Coordinates from ORCA-job input-geoopt
  C   4.06642099016866     -0.42650970416242      2.01732138000460
  H   4.86755884970411      0.15923902843305      1.54226266838637
  H   3.22941868365781      0.26137567350420      2.19851336888580
  N   3.63995379573418     -1.43637988404504      1.04925886837380
  C   4.57475291663397     -1.92048632540685      0.04550770788196
  H   5.28549085676518     -1.11302792277201     -0.18514168130458
  H   4.02398313711180     -2.15650842642011     -0.87658572886531
  C   5.34227038518255     -3.16425327857155      0.48006260756959
  H   4.62696073368627     -3.96746246908741      0.74659271169395
  H   5.95247286922614     -2.95119899223822      1.38032786277524
  O   6.16304619628049     -3.55897703325591     -0.59572346302362
  C   6.92856951190381     -4.72018637215365     -0.33254362806739
  H   7.58086753161801     -4.55251122207442      0.54946533149441
  H   6.25792184863770     -5.56604900853896     -0.07552543089028
  C   7.75994753771774     -5.05246449936993     -1.55414873555753
  H   8.44153215659238     -4.22198214736964     -1.80156343519400
  H   7.11428066985125     -5.24086957747444     -2.42762153773549
  H   8.36580940748835     -5.95435732661206     -1.37128069794126
  C   4.55471644633086     -0.99459662262977      3.34995825649176
  H   5.38266328716302     -1.69866130334909      3.16842313025291
  H   3.73566755137826     -1.56726447258314      3.81400309729183
  C   5.01354482569705      0.13056003367542      4.28844547798751
  H   5.85359568296461      0.66975553548597      3.81425866583591
  H   4.19422996397065      0.86425307406526      4.39399529756616
  N   5.43327838140019     -0.25877141307455      5.62787108477419
  C   6.60307650407845     -1.12586280305328      5.67393861086618
  H   7.41509556858052     -0.68052048520806      5.07506985878099
  H   6.39842749433016     -2.13692969433366      5.25653789070504
  C   4.36866656316501     -0.78088076436547      6.47417709588133
  H   3.98473246743077     -1.76303413912076      6.11834982440285
  H   3.52026849320857     -0.07632551753385      6.47392416041879
  C   7.06612852929338     -1.28890101849823      7.11579281554034
  H   7.41489220745709     -0.31092129265043      7.50570556134405
  H   7.90077254525945     -2.00455837720331      7.17527937094000
  C   4.88217341918619     -0.95203392381404      7.89790390913532
  H   4.11389762427501     -1.41930846342943      8.53314856728760
  H   5.13079790723045      0.04186365849381      8.32256120636849
  O   6.02411220678501     -1.79545652068849      7.93659900422833
  C   2.41042110546449     -2.01426878879527      1.11684416536573
  O   2.05288405110643     -2.93524298274866      0.37674550010512
  O   1.62741964333016     -1.49097879710383      2.05894949719324
  H   0.72377962997089     -1.93701268574185      2.03204237910567
  C   -1.01810934098069     -2.25712585831034     -2.16124753975522
  H   -1.03778132011971     -2.93797386739873     -3.03493981875759
  H   -1.47743675672931     -2.80617535744825     -1.32557928362379
  N   0.36906718764224     -1.94966827233029     -1.77816505260261
  C   1.35530517236681     -1.88506714911271     -2.86205328887893
  H   1.38652298332668     -2.82584104236660     -3.44430566337059
  H   2.34388885246124     -1.75618287694629     -2.39405593036528
  C   1.14509082898672     -0.69801281095231     -3.79874224144014
  H   0.78126346967975      0.17511217281939     -3.22718440618464
  H   0.38534891851532     -0.92511068181472     -4.57222810885019
  O   2.38522017983930     -0.39830100210421     -4.40350825476385
  C   2.30306406799654      0.63410587149230     -5.37163558375910
  H   1.68387416185098      0.29899621357221     -6.22953441551354
  H   1.79800843638655      1.51985280773892     -4.93928272835215
  C   3.70193076671436      0.98870007709689     -5.83036594684578
  H   4.20618559021036      0.11014333616111     -6.26577693129716
  H   4.31094244894828      1.35076819825938     -4.98592373447310
  H   3.66584068064571      1.78066316418353     -6.59565678575326
  C   -1.83784144335114     -1.00010349714539     -2.43532571071013
  H   -1.41838600648065     -0.45494074831098     -3.29254403244994
  H   -1.74000593373839     -0.34013645856153     -1.56091279108721
  C   -3.32241742583566     -1.29415198216289     -2.69391278130510
  H   -3.43470767934910     -1.78978541837767     -3.67488677509772
  H   -3.68997089465234     -2.01039930404328     -1.94034716198315
  N   -4.20794037222896     -0.13351756951693     -2.66284619965206
  C   -3.87199871009485      0.87902523293479     -3.65717566468633
  H   -3.87607883439232      0.41968607913575     -4.66047258894060
  H   -2.86052191172649      1.30482653560384     -3.49741395836367
  C   -4.36026469004186      0.44887169989042     -1.33244408741476
  H   -3.40227777343945      0.83407876362466     -0.92011959021078
  H   -4.73126910306539     -0.32385821320603     -0.64096191341290
  C   -4.88041942318087      2.01791109639348     -3.62223137520241
  H   -5.87585360302943      1.64853031829140     -3.94195762330317
  H   -4.57403573558443      2.82528244637087     -4.30469866183788
  C   -5.35857053622471      1.59505969186625     -1.37284386928930
  H   -5.41724905750512      2.09237908131312     -0.39280024348688
  H   -6.36450424728422      1.20665348424133     -1.62931534909524
  O   -4.97472836933482      2.58215285842826     -2.32165572616465
  H   0.71012777857354     -2.62169360053323     -1.08481351104453
  C   2.75217253319637      2.24226239431972      0.17456934636895
  H   3.38554242304056      2.59522282019974      1.00164258433540
  H   3.21979385113409      1.33019305854117     -0.21917285748623
  N   1.46071311984658      1.87994376972691      0.76835236192302
  C   0.98585945237224      2.60545360098601      1.94033050989824
  H   1.85589481672903      3.05116139262381      2.44410748809868
  H   0.52266684456859      1.89282304965694      2.63843998920373
  C   -0.03061338404794      3.69833032307767      1.62931824989608
  H   -0.89163126493724      3.26689642409275      1.08369879559889
  H   0.41651263522040      4.47777988010757      0.98108579086141
  O   -0.44366342232161      4.24918863685961      2.85938729292791
  C   -1.41732050581170      5.26845470280646      2.72800414579119
  H   -1.02080690819891      6.09449572888487      2.10200728605678
  H   -2.31117291852126      4.87320933444938      2.20254583560639
  C   -1.78880188955448      5.77578827107256      4.10584165061049
  H   -0.90542696819977      6.18581447733418      4.62260251935663
  H   -2.20271305430598      4.96195143093931      4.72372846617409
  H   -2.54624540498966      6.57239499633706      4.03034652030203
  C   2.70874994547617      3.32254320248858     -0.91439107881428
  H   3.72571164817374      3.74383929693066     -0.97904858186417
  H   2.06870646106124      4.15105143016887     -0.57158334231190
  C   2.27430069787125      2.84607799211452     -2.32958205472878
  H   3.08825497064259      3.06357233335640     -3.04040068209947
  H   2.15074769547627      1.75418130352181     -2.32793526784785
  N   1.05990552340520      3.42994293383320     -2.89130061438652
  C   1.14944351615341      4.86553032282373     -3.12653850445426
  H   2.04026552826956      5.07883110650082     -3.74097772058247
  H   1.25413653881390      5.44157749886092     -2.18024175337655
  C   -0.16634975061273      3.08824523380820     -2.17810394591656
  H   -0.17369731217769      3.49295853514536     -1.14567276950652
  H   -0.25229901929669      1.99317256798704     -2.10460287010050
  C   -0.09573951937892      5.36055076818142     -3.84824318155492
  H   -0.14371776553295      4.91001009240203     -4.86077254574222
  H   -0.06792303066225      6.45579308776087     -3.95767261394101
  C   -1.37670336849812      3.63808501033979     -2.92120075333195
  H   -2.30022858657042      3.46157022391399     -2.35088694416274
  H   -1.47124815109693      3.12916741281028     -3.90137412280381
  O   -1.27049569816992      5.04074243060131     -3.11976161416077
  C   0.71070757046012      0.84663871450713      0.30853981020973
  O   -0.40298459474638      0.58801726360291      0.80992055835288
  O   1.24025653211476      0.17443042685211     -0.68124015876009
  H   0.69292811458237     -0.65351284560748     -1.02393759054837
  C   -2.62976311101937     -4.50376760952595      2.43327535264969
  H   -3.29299504682505     -5.28134599181685      2.02442317255426
  H   -1.59612320463509     -4.85941131125953      2.31249898308822
  N   -2.79202479043400     -3.30931887189647      1.60579343284559
  C   -4.09150710656704     -2.99511271542236      1.02359213763368
  H   -4.65876636446562     -3.93164907383351      0.92845709447870
  H   -3.94959041515524     -2.59346016514408      0.01157360532256
  C   -4.89638667404532     -1.98700095183377      1.83932915181444
  H   -4.28539354006008     -1.08533857360529      2.03391070741591
  H   -5.17875481739988     -2.41494749875228      2.82126691404775
  O   -6.04673675564765     -1.65767480268177      1.09129935142644
  C   -6.86307877292139     -0.67621995481873      1.70597325861554
  H   -7.18538473518405     -1.02926396480426      2.70702647077471
  H   -6.27991784753293      0.25321196754564      1.86752860877075
  C   -8.06631693856330     -0.40760615092443      0.82659849310760
  H   -8.64367946917056     -1.33205358481376      0.66204003005292
  H   -7.75941016500522     -0.01065959958217     -0.15449601279143
  H   -8.72834038828864      0.33274738410567      1.30359509136164
  C   -2.92594763728687     -4.27568870843007      3.91525077062770
  H   -3.97502472781392     -3.96018825526170      4.03550418089633
  H   -2.29327938411906     -3.44829288188869      4.27500912826293
  C   -2.65624086896595     -5.54215534205973      4.74017086727409
  H   -3.27905624355207     -6.36619496852015      4.34793004917550
  H   -1.60519282523651     -5.84760605397449      4.58952477597254
  N   -2.89104759527042     -5.45305242822239      6.17503693616101
  C   -4.28072584549189     -5.24576544922255      6.55829563134072
  H   -4.91651011800821     -5.99380393356289      6.05602481858653
  H   -4.65727753839991     -4.23979669843097      6.26654985448046
  C   -2.01543946750541     -4.52942662223414      6.88377117831928
  H   -2.21142386756765     -3.46736381216079      6.61542843303097
  H   -0.96549556515228     -4.74550285329657      6.62461235864245
  C   -4.42373894665902     -5.39127891609176      8.06776504473381
  H   -4.19328445465895     -6.43540379597724      8.36251774459850
  H   -5.45316037487390     -5.16065608861566      8.38320007152468
  C   -2.20942043034494     -4.68937004337648      8.38603157691635
  H   -1.61398150667213     -3.94326508631862      8.93467082594639
  H   -1.87553181120742     -5.70058708006251      8.69589524528644
  O   -3.56643594694751     -4.49216027132286      8.75520771613093
  C   -1.76943335157430     -2.41995612970987      1.54202590473417
  O   -0.69066447238588     -2.61934988030746      2.12494135007212
  O   -2.02836052194507     -1.34893531116251      0.81525602158464
  H   -1.27154978920843     -0.66828672260102      0.81495077241001
