# Supplementary material for: Tetrameric self-assembling of water-lean solvents enables carbamate anhydride-based CO2 capture chemistry
Source: Nat Chem. 2024 Apr 8;16(7):1160–8. doi: 10.1038/s41557-024-01495-z (PMC11230897; doi:10.1038/s41557-024-01495-z)
Supplement: Supplementary file 5 — DFT optimized structures of all compounds. [file 41557_2024_1495_MOESM5_ESM.zip › opted-structures-tbut/geoopt-tetramer-4co2-4e2.xyz]

168
Coordinates from ORCA-job input-geoopt
  C   2.02046260081971     -5.48774777709344      2.95514458443685
  H   2.53233432957051     -6.00469459449937      3.78504517953626
  H   0.94664315457301     -5.51399862945096      3.17801264634084
  N   2.44336529945648     -4.08825430008657      2.97348316302989
  C   3.86613116669637     -3.77143745121319      2.86964342750502
  H   4.44293299557739     -4.63319010857079      3.23440264499746
  H   4.09844799710237     -2.90892321318723      3.50983681636389
  C   4.25093894110741     -3.42597623113925      1.42988113841689
  H   3.50514534877812     -2.72484118279474      1.00946685027344
  H   4.23772287861503     -4.33218910496082      0.79413718664149
  O   5.52907778037847     -2.83385432377232      1.42277891786006
  C   5.95080409562460     -2.46201658051154      0.12104050090422
  H   6.06579050905475     -3.36704761062337     -0.51064418533720
  H   5.17354731747626     -1.83472232230462     -0.35931123041942
  C   7.26130759968766     -1.70984718645817      0.21771861797862
  H   8.02855282645837     -2.32652191484246      0.71442535991285
  H   7.13780042348870     -0.77952001895547      0.79574087609857
  H   7.62902836226322     -1.44913914257281     -0.78699845124332
  C   2.30236165497113     -6.21752534123943      1.64224114045086
  H   3.38938540783242     -6.33099997928310      1.50395539674585
  H   1.93249953996472     -5.60444157064076      0.80573817859587
  C   1.62473427718542     -7.59625164310482      1.62773372989076
  H   1.91794649438455     -8.15218774440840      2.53599797177305
  H   0.53225752005385     -7.45007805680208      1.69092086790854
  N   1.89941226506455     -8.44913854335112      0.48043612514950
  C   3.25895044968814     -8.96254182051246      0.40032769212985
  H   3.53634791387532     -9.42681944573457      1.36145720863322
  H   4.00500619851252     -8.16322997233195      0.18941930479961
  C   1.47639973393552     -7.90179041739753     -0.80237730668655
  H   2.09196068437057     -7.02594113699885     -1.10892331354783
  H   0.43038987892051     -7.56363058910083     -0.72775063107200
  C   3.34631047493499    -10.00689594123878     -0.70643369366774
  H   2.72263783989463    -10.88301897014599     -0.43474835392392
  H   4.38540675428992    -10.34770529249982     -0.83531062593544
  C   1.59927974022501     -8.96905922829021     -1.87927674164714
  H   1.35914888262703     -8.54973563705991     -2.86878426069437
  H   0.88757631717742     -9.79316266168272     -1.66710741579242
  O   2.92375310644735     -9.47936815080556     -1.95500461944194
  C   1.57717071968488     -3.05209291827701      2.89908332028450
  O   1.95691692067529     -1.87265033199509      3.00822388927508
  O   0.30355879566654     -3.37361516803799      2.70591000084270
  H   -0.21347208780565     -2.54447949020320      2.45677001015753
  C   0.58588092071659      2.51390056570363     -0.51335445606565
  H   0.10781732390318      2.52847873440857     -1.50452876255961
  H   -0.22042754728696      2.59257618785664      0.22791701173242
  N   1.22012785103242      1.21037471477821     -0.35490330087925
  C   1.82405110864051      0.54676915751966     -1.50573759201249
  H   1.29551486102701      0.88083857180524     -2.40928638054082
  H   1.68231672586682     -0.53854180500435     -1.41639577420434
  C   3.32382875100564      0.82466858099938     -1.62459543854928
  H   3.78641720487165      0.81056075157387     -0.61861244366437
  H   3.50387845309781      1.83040032597968     -2.05260536642489
  O   3.89404975841939     -0.17314835360542     -2.44252589814762
  C   5.26904113871845      0.03989948949774     -2.71385889892352
  H   5.39782232633902      0.97864474099098     -3.29089687570152
  H   5.82540347762780      0.16949342426623     -1.76416759093739
  C   5.81069131956363     -1.14236571422966     -3.48963335169419
  H   5.26053400195094     -1.27394053299619     -4.43596269139695
  H   5.71924943831607     -2.07283933365799     -2.90665729304820
  H   6.87480595928989     -0.98704470490984     -3.72895439836536
  C   1.54541134731013      3.69590668926671     -0.37251357002302
  H   2.28944335025668      3.66564668348605     -1.18512436950997
  H   2.09542706960544      3.59541183996573      0.57742388144157
  C   0.76987126826271      5.01877819320073     -0.39734620005051
  H   0.13712716072988      5.05008550181276     -1.30226203605534
  H   0.08413612456934      5.02977007603196      0.46448485971488
  N   1.54833730026979      6.24605038204318     -0.36117816472190
  C   2.34798860677045      6.51880134592415     -1.54548281464179
  H   1.71955513996414      6.41053234903703     -2.44518282586236
  H   3.20425605564412      5.81531359214009     -1.65000330535669
  C   2.31250229929309      6.46361797968039      0.85767313039567
  H   3.16606771338617      5.75591124572418      0.95330467480208
  H   1.65956292262328      6.31139591733665      1.73275838148560
  C   2.89419242764371      7.93946744126326     -1.47561543396973
  H   2.05466494487153      8.66227446736212     -1.52802831274095
  H   3.57256409930322      8.13511276346093     -2.32047001245305
  C   2.85843014895023      7.88569943934922      0.87003400889365
  H   3.51103445746855      8.04204667824705      1.74287763596183
  H   2.01691042123600      8.60549042522256      0.92976109983604
  O   3.64066249928074      8.14822197864240     -0.28611897160000
  C   1.40327612568915      0.70813005765606      0.88968427772778
  O   1.02910798830977      1.25998724754215      1.93554744393022
  O   2.03644396607790     -0.45642190983512      0.89901419265895
  H   1.99170498100253     -0.89287829599095      1.80692158302890
  C   -2.00485902911251      5.48562441361199      2.94976277298456
  H   -2.51087762532059      5.99704812617823      3.78679308002527
  H   -0.92974261996968      5.50775680538873      3.16651926030178
  N   -2.43066148845287      4.08692995182981      2.95883486401013
  C   -3.85381078767202      3.77382394280442      2.85012424788562
  H   -4.42967853342960      4.63751794614885      3.21173505341540
  H   -4.09123678345826      2.91255943257757      3.49019713428825
  C   -4.23374955006159      3.42869564285385      1.40914045814652
  H   -3.49124685829176      2.72095920835830      0.99400267567897
  H   -4.20997102415104      4.33376748307974      0.77197944862496
  O   -5.51636191703381      2.84652459542849      1.39678336938694
  C   -5.93426926480157      2.47357390056010      0.09417572060377
  H   -6.03837478970581      3.37722010276885     -0.54138250092724
  H   -5.15983432362117      1.83801327447929     -0.37985906370285
  C   -7.25161643351269      1.73291374507487      0.18679967179285
  H   -8.01611481395419      2.35800573706930      0.67717688448724
  H   -7.13911381645408      0.80378078594306      0.76898032777811
  H   -7.61638605666085      1.47151880088979     -0.81880043993250
  C   -2.29242112881512      6.22717911504347      1.64483933234022
  H   -3.38006222548125      6.34107481817098      1.51150991477844
  H   -1.92491343152570      5.62259779313430      0.80116204914448
  C   -1.61567522606174      7.60646932523936      1.64181785568716
  H   -1.91035458025807      8.15500342746037      2.55411682443226
  H   -0.52321135868679      7.46038431347868      1.70528708668790
  N   -1.88906122051886      8.46828367471181      0.50095519384990
  C   -3.24939579658141      8.97978718291866      0.42159854060817
  H   -3.53008173939365      9.43622676069882      1.38554107040037
  H   -3.99327399488860      8.18055721077040      0.20282150460822
  C   -1.46216687148041      7.93220194635132     -0.78535305860131
  H   -2.07759848682845      7.05956396438048     -1.10148634508390
  H   -0.41683705224048      7.59123242874384     -0.71083284172474
  C   -3.33649392085505     10.03238387731407     -0.67747806657170
  H   -2.71618353955730     10.90820142746226     -0.39719258727122
  H   -4.37620841701118     10.37125119417838     -0.80657883527658
  C   -1.58290030109555      9.00893425934388     -1.85280461368248
  H   -1.33741861961826      8.59983241596131     -2.84526785042346
  H   -0.87577859645487      9.83401053935454     -1.62994128517847
  O   -2.90888823591942      9.51595146376544     -1.92894018323272
  C   -1.56672960600811      3.04859192173536      2.88875466141207
  O   -1.95011592937951      1.87011054618273      2.99535071182523
  O   -0.29123667320297      3.36662597420705      2.70245896134360
  H   0.22394433697447      2.53594275474781      2.45462361957234
  C   -0.58991211610489     -2.53758215601072     -0.50867564253832
  H   -0.11332930446186     -2.55897925909273     -1.50042570661055
  H   0.21689313081683     -2.61733808431922      0.23196872331918
  N   -1.21751674366738     -1.23019303891109     -0.35501915648056
  C   -1.81886375694050     -0.56820431400116     -1.50812288119170
  H   -1.29102600259746     -0.90678869995025     -2.41041718855932
  H   -1.67343834949899      0.51684736758869     -1.42201131692296
  C   -3.31953714701263     -0.84083145879191     -1.62748638232006
  H   -3.78348233032435     -0.81968640689607     -0.62226683465503
  H   -3.50312979069481     -1.84793276313874     -2.05074036671744
  O   -3.88411554698152      0.15523453708813     -2.45149419208811
  C   -5.25960298477524     -0.05279372055591     -2.72415106208737
  H   -5.39202068072319     -0.99523328465389     -3.29429596893548
  H   -5.81872575423025     -0.17212614621463     -1.77473650162159
  C   -5.79320124184968      1.12631340105749     -3.51027953548760
  H   -5.24017992812625      1.24756990149325     -4.45630654403738
  H   -5.69803157848349      2.06078714498778     -2.93431761678723
  H   -6.85758820848951      0.97486921169852     -3.75084796115806
  C   -1.55625360525308     -3.71340865414255     -0.36161749699675
  H   -2.30138746240597     -3.68120826600109     -1.17311389716950
  H   -2.10418846594002     -3.60562299249871      0.58870143928944
  C   -0.78978067273338     -5.04167795429632     -0.38295275941432
  H   -0.15701509978980     -5.07913716340745     -1.28754113135151
  H   -0.10447224494773     -5.05586829277933      0.47918009362420
  N   -1.57711613995415     -6.26380297114921     -0.34474897743971
  C   -2.37809060999681     -6.53133407128435     -1.52960642951529
  H   -1.74701772719202     -6.43361678748129     -2.42864076504663
  H   -3.22572259127571     -5.81809197935771     -1.63788624175616
  C   -2.34597735216269     -6.46936715698879      0.87357673446491
  H   -3.19011913146108     -5.75012841380566      0.96638904716180
  H   -1.69229332259348     -6.32400247079262      1.74929757707122
  C   -2.94275874812073     -7.94453423382505     -1.45602638988411
  H   -2.11313257054218     -8.67915833052151     -1.50288333901264
  H   -3.62107579933929     -8.13425801939770     -2.30226701546202
  C   -2.91237623789359     -7.88346872696328      0.88904107385166
  H   -3.56922728251576     -8.02708119512937      1.76087069356504
  H   -2.08219320032822     -8.61584997161483      0.95333786606396
  O   -3.69560321009326     -8.13833899885772     -0.26805520894588
  C   -1.39733730904899     -0.72224655939451      0.88777568027328
  O   -1.02165148251562     -1.27023737833040      1.93517653816589
  O   -2.02889779105904      0.44319038728952      0.89310985525218
  H   -1.98419587906382      0.88389159358564      1.79888599456599
