# Supplementary material for: Tetrameric self-assembling of water-lean solvents enables carbamate anhydride-based CO2 capture chemistry
Source: Nat Chem. 2024 Apr 8;16(7):1160–8. doi: 10.1038/s41557-024-01495-z (PMC11230897; doi:10.1038/s41557-024-01495-z)
Supplement: Supplementary file 5 — DFT optimized structures of all compounds. [file 41557_2024_1495_MOESM5_ESM.zip › opted-structures-tbut/geoopt-tetramer-4co2-intermediate1.xyz]

168
Coordinates from ORCA-job input-geoopt
  C   0.27312826681789     -3.36182836757238      4.90538053738751
  H   0.67488649485966     -3.50196195422137      5.91934093403466
  H   -0.73808094650059     -2.94816668206462      5.00658604028306
  N   1.09576614940966     -2.29176376779391      4.26247218019476
  C   2.47275759697082     -2.70912657819380      3.86753263656974
  H   2.79468397552433     -3.52749084855556      4.52581857765621
  H   3.13933492730055     -1.85791258888992      4.04076894359905
  C   2.57332222122113     -3.09255374149598      2.39807263767673
  H   2.09779473734230     -2.30557846540622      1.78505836209618
  H   2.05137099129426     -4.04315990275544      2.18084521644816
  O   3.94426682134050     -3.19628874747554      2.09613262832257
  C   4.19941370872377     -3.47041006544326      0.72667650908883
  H   3.72810253808369     -4.43337069409717      0.44053339388147
  H   3.74188769263673     -2.68611805998013      0.09376693502986
  C   5.69788138913718     -3.52410547296851      0.51383188685445
  H   6.15293048762375     -4.31386219330359      1.13408250932205
  H   6.16421201866317     -2.56277429400994      0.78419731365817
  H   5.92991589323113     -3.73741540904541     -0.54109966545609
  C   0.24961568626173     -4.68114280689773      4.15183064424982
  H   1.26313051760629     -5.10676425292558      4.10318421535381
  H   -0.08506101964708     -4.51493614134014      3.11664836778998
  C   -0.68345007072906     -5.68560957125959      4.85578124578156
  H   -0.51349721379192     -5.63264312379095      5.94505554515939
  H   -1.73124547147266     -5.37982150550001      4.68683633541348
  N   -0.54084625126297     -7.07977300567806      4.45943064238352
  C   0.68240205406734     -7.72491363771165      4.91856507064235
  H   0.78456953176695     -7.58826531281850      6.00789660855837
  H   1.59372583961436     -7.29823505659236      4.44247314642476
  C   -0.75024588250890     -7.32462170771467      3.03943481402532
  H   0.04395427846500     -6.86338801049093      2.41356340784391
  H   -1.70936004011337     -6.88415697662851      2.73121809080070
  C   0.62793977584812     -9.21384313891464      4.60005890152249
  H   -0.18922705035915     -9.68583266129453      5.18254371754114
  H   1.57619427186698     -9.70165383080562      4.87378228581854
  C   -0.76561607057786     -8.81951393320952      2.75754823323071
  H   -0.83262128161919     -8.99782716413839      1.67359430653305
  H   -1.64632951964415     -9.28437734503111      3.24559299575071
  O   0.42810397452035     -9.44003006784296      3.21261343377309
  C   1.08937932436005     -0.93782801498167      5.16715622759755
  O   1.96153761764548     -0.13644057064694      4.81419247231608
  O   0.23244505229425     -0.93306955510325      6.02511353927530
  H   0.58360591644212     -1.95424944139058      3.41753250087910
  C   0.74224400941412      2.40855765761669     -0.01399660253547
  H   0.33291714452596      2.09443207303125     -0.98451731376185
  H   -0.11861996880985      2.64895941764381      0.62526180766372
  N   1.43188282326213      1.25051040777536      0.55467532500589
  C   1.84031974245999      0.15085282705174     -0.31097055745886
  H   1.15241226046601      0.11650392987254     -1.16694269581662
  H   1.73666906646812     -0.79513497525550      0.23344780383265
  C   3.27082542240041      0.27364306293820     -0.82034001339927
  H   3.97730664979262      0.30175577867388      0.03202452849748
  H   3.40086547000777      1.21499844097426     -1.39095531495266
  O   3.51513995468456     -0.84526084684250     -1.64375453330649
  C   4.83716316775496     -0.91054829967715     -2.15032555022128
  H   5.07489944687644      0.02335465748050     -2.69920860899506
  H   5.55970493199672     -0.98304218435321     -1.31325112527430
  C   4.95369738643992     -2.10828268899275     -3.06962597026046
  H   4.25496346313859     -2.01855002702223     -3.91743419395547
  H   4.72583903851391     -3.04355006719147     -2.53321169241108
  H   5.97699685261608     -2.18299292153834     -3.47108075773659
  C   1.62424044275369      3.64379990495465     -0.18495185214470
  H   2.43496634308801      3.42728448881105     -0.90007167427246
  H   2.09479419533823      3.87913673563781      0.78240110441994
  C   0.78326242054880      4.83722636860672     -0.65764169466651
  H   0.31044745713054      4.59176822818083     -1.62522587328082
  H   -0.03863450058522      4.98550464295024      0.06303654666451
  N   1.46924044974290      6.11054110827439     -0.80920669332146
  C   2.42915100472140      6.18786540935968     -1.89987246494466
  H   1.96025471696549      5.82286174922375     -2.82876896777009
  H   3.33214504941090      5.56426784514084     -1.71350223795392
  C   2.02414817175270      6.66403830871213      0.41730482254840
  H   2.90460532117641      6.08811443601322      0.77873930823157
  H   1.26202418190947      6.63053251729917      1.21214583982366
  C   2.86575458671941      7.63580754110797     -2.09087006813376
  H   2.00229744023382      8.23951084883013     -2.43692651462970
  H   3.66006559827510      7.70207299335476     -2.85058966373322
  C   2.45576944011412      8.10378903992823      0.17390865348238
  H   2.95013587331806      8.51648865381620      1.06690276316434
  H   1.56627142234506      8.72656923354279     -0.05170571559639
  O   3.39177318071035      8.18467877711283     -0.89196358358906
  C   1.71889936621565      1.24753319375658      1.87596072428575
  O   1.37256044468365      2.13766220945877      2.66656001255519
  O   2.43467127771467      0.20625876640119      2.28382405097746
  H   2.35491578569795      0.14028449800617      3.28509822326127
  C   -2.21170622630783      5.98216997897710      2.88161759231413
  H   -2.87366134677723      6.54488761452673      3.56039825957621
  H   -1.18259825400495      6.16426597161537      3.21636805274453
  N   -2.49213408048873      4.55919894081820      3.06793978387863
  C   -3.87124967111773      4.08527897070305      3.00600962193103
  H   -4.53668517406523      4.91322290032407      3.28973608777651
  H   -4.01214848289304      3.27141849555760      3.73163472242374
  C   -4.22846688428182      3.56633591881007      1.61361528443368
  H   -3.46323103630920      2.83730806849653      1.28392731789671
  H   -4.23032743156630      4.39502325064534      0.87974406848555
  O   -5.49617356185517      2.95393840231456      1.67091931451393
  C   -5.93849949278725      2.48873648266523      0.40671295874473
  H   -6.06511310310873      3.34653167115880     -0.28584779177786
  H   -5.16905659530130      1.82948626490005     -0.04086211212488
  C   -7.24750578887851      1.74758332762155      0.58061231619076
  H   -8.00581938425127      2.40165979674964      1.04198447873026
  H   -7.11595732914159      0.86355106459088      1.22560241008487
  H   -7.63234450676909      1.41251107168449     -0.39514405852367
  C   -2.38844894426558      6.48032540230958      1.44563896461983
  H   -3.46019869221422      6.52970582441739      1.19417513404433
  H   -1.92997985300313      5.74941454546355      0.76117133170222
  C   -1.73381214959065      7.85636172761527      1.25446036289205
  H   -2.07006148836396      8.53560932858139      2.05713435867210
  H   -0.64336512889061      7.74201041767255      1.38374790419595
  N   -1.97754474681201      8.52680887204246     -0.01617502540737
  C   -3.31099199751882      9.09464780434615     -0.16130157149606
  H   -3.53868616981158      9.73039879402358      0.71036435105632
  H   -4.10178739062589      8.31276862452328     -0.21869205322980
  C   -1.62291073885008      7.74586213041518     -1.19594832939223
  H   -2.29907811108389      6.87317055999201     -1.33648442145725
  H   -0.59613221347034      7.35796664748583     -1.09401495475666
  C   -3.37267736336470      9.94014074839471     -1.42759780863492
  H   -2.69316554766875     10.81014872466428     -1.31966275345666
  H   -4.39445221766913     10.31589042416275     -1.59292814403214
  C   -1.71813241475391      8.62097355616499     -2.43687379033568
  H   -1.52690783174351      8.02715278061576     -3.34423534888810
  H   -0.95871110950348      9.42756496990144     -2.38220551452578
  O   -3.01526655058413      9.18512026658280     -2.57538930466912
  C   -1.51160574757265      3.62493699833577      3.08302401881434
  O   -1.74832015240966      2.42319977718566      3.29255252121919
  O   -0.28673211912168      4.08513204541991      2.86638697551772
  H   0.35237586161615      3.30510156279884      2.79553315104216
  C   -0.62417586650348     -2.53104611515713      0.22415187209231
  H   0.12825980668833     -2.55485907194182     -0.58315416005505
  H   -0.09422904059361     -2.72898947238662      1.16334174726205
  N   -1.17565019368067     -1.18416932859491      0.31377229100588
  C   -1.85566100905336     -0.62378863859010     -0.84991965994106
  H   -1.45126597512948     -1.11192315304419     -1.74909982813938
  H   -1.63006901458715      0.44810284644250     -0.92704807588226
  C   -3.37435833619972     -0.79285047311413     -0.80253038023685
  H   -3.75314266220109     -0.51948877735468      0.20129932309231
  H   -3.65585814715524     -1.84598149308603     -0.98602267353879
  O   -3.93452000191703      0.04537247458980     -1.79109813428906
  C   -5.29407939619017     -0.24273770874009     -2.07315799135441
  H   -5.37699448451468     -1.25779397947248     -2.51303095309053
  H   -5.88309683775987     -0.25141309609324     -1.13552886287587
  C   -5.83276223295401      0.79871480815561     -3.03105242028947
  H   -5.24672434122230      0.80926373842739     -3.96489125540751
  H   -5.78983679207625      1.80625090557618     -2.58711501528865
  H   -6.88173104402101      0.57751950095890     -3.28514242441995
  C   -1.67970421272321     -3.61140395630431     -0.01316171323770
  H   -2.08255883699885     -3.53185460727435     -1.03601378261409
  H   -2.51799578782007     -3.44037700886325      0.68149464806371
  C   -1.08896586850076     -5.00766738462343      0.21993401354833
  H   -0.14318942869675     -5.10657441216290     -0.34018816858395
  H   -0.82480900669843     -5.09152195379968      1.28606203543921
  N   -1.92774938620787     -6.14536748658987     -0.13502994122433
  C   -2.00469258707578     -6.42779603727876     -1.56255479132094
  H   -0.98616899678418     -6.49848995864881     -1.97820540067683
  H   -2.53944419191419     -5.62839298256892     -2.12340678135615
  C   -3.25985002398351     -6.13226188921168      0.45655236978778
  H   -3.89558502549921     -5.32019377665040      0.04011263712577
  H   -3.18421728784632     -5.96243641933425      1.54250960509993
  C   -2.73016502661061     -7.74821468432215     -1.78630594680291
  H   -2.12652383107970     -8.57589033984496     -1.36120982799810
  H   -2.86739024486298     -7.93630273251544     -2.86241570007962
  C   -3.95429468538093     -7.46139525006937      0.19398293337003
  H   -4.98949218782527     -7.43557342798157      0.56795235860810
  H   -3.41514023459845     -8.27595921392190      0.71898106253526
  O   -4.02198472748638     -7.73841346379037     -1.19730701117286
  C   -1.10940277455322     -0.48869571658298      1.47868461237375
  O   -0.55201894108648     -0.88866349399465      2.50827802567699
  O   -1.72149226578239      0.68841385994917      1.40865175278836
  H   -1.61537416842867      1.23652756984895      2.24286334560200
