# Supplementary material for: Tetrameric self-assembling of water-lean solvents enables carbamate anhydride-based CO2 capture chemistry
Source: Nat Chem. 2024 Apr 8;16(7):1160–8. doi: 10.1038/s41557-024-01495-z (PMC11230897; doi:10.1038/s41557-024-01495-z)
Supplement: Supplementary file 6 — Computed energies of all compounds studied, used as source data for Fig. 4c. [file 41557_2024_1495_MOESM6_ESM.xlsx]

## Sheet: Gyration_Radius
This tab contains the inner and outer radius (Rg_inner, Rg_outer) of clusters from DFT-optimized structures within three types of implicit solvent environment (DMF,tBut, Prop)
		DMF			tBut			Prop
Clsuter name		2*Rg_outer	2*Rg_inner		2*Rg_outer	2*Rg_inner		2*Rg_outer	2*Rg_inner
E(0)		9.02	1.02		9.04	1.02		9.04	1.02
E(0)+		7.38	2.28		7.42	2.28		7.44	2.28
E(1)-		6.22	2.56		6.24	2.56		6.24	2.56
E(1)		6.64	3.22		6.66	3.2		6.68	3.2
dimer_E2(0)		10.16	3		10.16	3.02		10.16	3.02
dimer_E2(0.5)		10.94	3.18		10.88	3.18		10.86	3.2
dimer_E2(1)		12.16	4.46		12.14	4.46		12.12	4.46
tetramer-E4(0)		11.1	5.5		11.1	5.58		11.1	5.6
tetramer-E4(0.25)		11.38	4.6		11.4	4.66		11.38	4.68
tetramer-E4(0.5)		11.44	5.18		11.46	5.24		11.38	5.24
tetramer-E4(0.75)		12.92	4.94		12.88	4.94		12.88	4.94
tetramer-E4(1)		13.76	6.26		13.68	6.2		13.62	6.16

## Sheet: Cluster_DFT_Energies
This tab contains the raw DFT energies and free energies from DFT optimization in three polar environments (DMF, tBut, Prop). All following binding energies are derived from this dataset. The XYZ coordinates can be found in the supplementary document.
	DMF						tBut						Prop
name	U	H=U+kT	TS	G=H-TS			U	H=U+kT	TS	G=H-TS			U	H=U+kT	TS	G=H-TS
CO2	-188.577	-188.576	0.0242591	-188.6			-188.572	-188.571	0.0242559	-188.595			-188.571	-188.57	0.0242524	-188.594
monomer_E0	-693.067	-693.066	0.058907	-693.125			-693.071	-693.07	0.0588841	-693.129			-693.071	-693.07	0.0588386	-693.129
monomer_E1-	-881.175	-881.174	0.0625184	-881.236			-881.187	-881.186	0.0628143	-881.249			-881.194	-881.193	0.0629348	-881.256
monomer_E1+	-693.539	-693.538	0.0564353	-693.595			-693.537	-693.536	0.0564946	-693.593			-693.539	-693.538	0.0564367	-693.595
monomer_E1	-881.665	-881.665	0.0615778	-881.726			-881.67	-881.669	0.0615105	-881.73			-881.671	-881.67	0.0616446	-881.732
dimer_E2(0)	-1386.15	-1386.15	0.0947095	-1386.24			-1386.15	-1386.15	0.0946782	-1386.25			-1386.15	-1386.15	0.0947255	-1386.25
dimer_E2(0.5)	-1574.74	-1574.74	0.0993465	-1574.84			-1574.75	-1574.75	0.0990873	-1574.85			-1574.75	-1574.75	0.0993101	-1574.85
dimer_E2(1)	-1763.34	-1763.33	0.104734	-1763.44			-1763.34	-1763.34	0.104797	-1763.44			-1763.34	-1763.34	0.104734	-1763.44
dimer_E2(0.5)*	-1763.29	-1763.29	0.105316	-1763.39			-1763.3	-1763.29	0.104756	-1763.4			-1763.3	-1763.3	0.105009	-1763.4
dimer_E2(1)*	-1763.31	-1763.31	0.103696	-1763.41			-1763.32	-1763.32	0.104039	-1763.42			-1763.32	-1763.32	0.104141	-1763.42
tetramer-E4(0)	-2772.31	-2772.31	0.160109	-2772.47			-2772.33	-2772.33	0.157781	-2772.48			-2772.33	-2772.33	0.155406	-2772.49
tetramer-E4(0.25)	-2960.92	-2960.92	0.161028	-2961.08			-2960.93	-2960.93	0.160169	-2961.09			-2960.93	-2960.93	0.158733	-2961.09
tetramer-E4(0.5)	-3149.51	-3149.51	0.166598	-3149.67			-3149.53	-3149.53	0.16772	-3149.7			-3149.54	-3149.54	0.164607	-3149.7
tetramer-E4(0.75)	-3338.1	-3338.1	0.171208	-3338.27			-3338.11	-3338.11	0.174589	-3338.29			-3338.12	-3338.12	0.17463	-3338.29
tetramer-E4(1)	-3526.68	-3526.68	0.177661	-3526.86			-3526.69	-3526.69	0.177482	-3526.87			-3526.69	-3526.69	0.177805	-3526.87
tetramer-E4(0.75)*	-3338.08	-3338.08	0.170384	-3338.25			-3338.11	-3338.11	0.172984	-3338.28			-3338.11	-3338.11	0.168639	-3338.28
tetramer-E4(1)*	-3526.67	-3526.67	0.1767	-3526.85			-3526.69	-3526.69	0.177592	-3526.87			-3526.69	-3526.69	0.177613	-3526.87
tetramer-E4(0.5)N	-3149.5	-3149.49	0.166446	-3149.66			-3149.51	-3149.51	0.167643	-3149.68			-3149.52	-3149.52	0.167003	-3149.69
tetramer-E4(0.75)Z	-3338.08	-3338.08	0.17236	-3338.25			-3338.1	-3338.1	0.172465	-3338.27			-3338.1	-3338.1	0.172678	-3338.28
tetramer-E4(0.75)N	-3338.09	-3338.09	0.173057	-3338.26			-3338.1	-3338.1	0.174366	-3338.28			-3338.11	-3338.11	0.173317	-3338.28
tetramer-E4(1)Z	-3526.66	-3526.66	0.175318	-3526.84			-3526.68	-3526.67	0.175152	-3526.85			-3526.68	-3526.68	0.176774	-3526.85

## Sheet: Dimer_Binding
This tab contains the DFT-computed binding energies for dimer clusters and CO2 addition energies
Binding energies					Binding free energies
Dimer name	DMF	tBut	Prop		DMF	tBut	Prop
dimer_E2(0)	-38.5589	-35.2477	-35.238		22.1021	25.3749	25.022
dimer_E2(0.5)	-76.8616	-73.7218	-57.9036		-25.3831	-20.63	-5.23244
dimer_E2(1)	-14.1788	-4.15848	3.90643		34.1867	43.6878	52.6227
CO2 addition energies					CO2 addition free energies
	DMF	tBut	Prop		DMF	tBut	Prop
E2(0) to E2(0.5)	-50.2144	-69.2556	-80.0642		1.3033	-17.1477	-28.4266
E2(0.5) to E2(1)	-45.4186	-45.2533	-42.3627		4.12849	3.43912	7.07108

## Sheet: Tetramer_Binding
This tab contains the DFT-computed binding energies for tetramer clusters and CO2 addition energies
Binding energies					Binding free energies
Tetramer name	DMF	tBut	Prop		DMF	tBut	Prop
E4(0)	-119.33	-123.568	-130.883		78.9443	80.578	79.0228
E4(0.25)	-190.125	-180.765	-161.341		8.72966	21.1559	44.2764
E4(0.5)	-217.748	-223.241	-191.491		-30.5246	-37.099	3.15139
E4(0.75)	-142.958	-137.507	-113.034		43.1946	40.3455	65.5802
E4(1)	-53.1578	-37.4869	-30.383		127.084	142.518	150.182
Binding energies from dimer to tetramer					Binding free energies from dimer to tetramer
	DMF	tBut	Prop		DMF	tBut	Prop
E4(0)	-42.2126	-53.0723	-60.4067		34.7401	29.8282	28.9788
E4(0.25)	-74.7042	-71.7958	-68.1991		12.0106	16.411	24.4868
E4(0.5)	-64.0247	-75.7974	-75.6842		20.2416	4.16108	13.6163
E4(0.75)	-51.9174	-59.6267	-59.0365		34.391	17.2877	18.1899
E4(1)	-24.8003	-29.1699	-38.1959		58.7106	55.1427	44.9364
CO2 addition energies					CO2 addition free energies
	DMF	tBut	Prop		DMF	tBut	Prop
from E4(0) to E4(0.25)	-82.706	-87.9791	-87.8566		-21.4262	-30.5649	-32.9186
from E4(0.25) to E4(0.5)	-39.5349	-73.2571	-87.5493		9.53424	-29.3977	-39.2971
from E4(0.5) to E4(0.75)	-33.3114	-29.0826	-25.715		18.2779	16.5657	11.6447
from E4(0.75) to E4(1)	-18.3015	-14.7966	-21.5222		28.4481	41.2941	33.8176

## Sheet: CO2_Addition_Pathways
This tab contains the DFT-computed energies in the CO2 addition pathways via dimer and tetramer clusters
Dimer anhydride pathway
cluster name	DMF	tBut	Prop
E2(0.5)	0	0	0
E2(1)*	16.0731	9.28818	7.52122
E2(1)	-45.4186	-45.2533	-42.3627
Tetramer anhydride pathway
	DMF	tBut	Prop
E4(0.5)	0	0	0
E4(0.75)*	6.70983	-14.0175	-5.09116
E4(0.75)	-33.3114	-29.0826	-25.715
E4(1)*	-30.0185	-41.3681	-44.7671
E4(1)	-51.6129	-43.8792	-47.2372
Tetramer zwtterionic pathway
E4(0.5)	0	0	0
E4(0.5)N	33.2522	45.2189	45.0248
E4(0.75)Z	0.707493	4.15123	6.19657
E4(0.75)	-33.3114	-29.0826	-25.715
E4(0.75)N	-11.3495	-0.573698	1.99714
E4(1)Z	-13.808	-5.05992	-4.78014
E4(1)	-51.6129	-43.8792	-47.2372
Compare dimer and tetramer pathway (1,2) in Figure 4C
Dimer path
	x	y
E2(0.5)	0.5	0
E2(1)*	0.9	56.4209
E2(1)	1	-66.5626
Tetramer path 1
	x	y
E4(0.5)	0.5	-75.7974
E4(0.5)N	0.55	-30.5785
E4(0.75)Z	0.7	-71.6462
E4(0.75)	0.75	-104.88
E4(0.75)N	0.8	-76.3711
E4(1)Z	0.95	-53.558
E4(1)	1	-91.3629
Tetramer path 2
	x	y
E4(0.5)	0.5	-75.7974
E4(0.75)*	0.65	-89.8149
E4(0.75)	0.75	-104.88
E4(1)*	0.9	-69.7685
E4(1)	1	-91.3629

## Sheet: Rotational_Barrier
This tab contains the DFT-computed rotational barriers of anhydride in tetramer clusters
		H capped						Li capped						Methyl capped						tBut capped
Rotation (degree)		t-Butanol	Propanol	Methanol	DMF	Acetonitrile		t-Butanol	Propanol	Methanol	DMF	Acetonitrile		t-Butanol	Propanol	Methanol	DMF	Acetonitrile		t-Butanol	Propanol	Methanol	DMF	Acetonitrile
0		0	0	0	0	0		0	0	0.165618	0.607062	0.674712		1.45198	1.80124	2.08901	0.566791	0.736568		2.61068	3.0664	3.14161	4.00566	3.72668
18		3.3098	3.27474	3.09116	3.37854	3.33806		0.532214	0.090999	0	1.51971	1.61628		2.26501	2.80999	3.23949	0.876504	1.1521		0.505963	1.11273	1.57231	0.69557	0.670711
36		13.3229	13.3682	13.3207	13.8136	13.8218		3.78382	2.46043	3.11196	3.83612	3.79336		4.97579	5.40419	5.78723	3.88439	4.15533		0.1425	0.994488	1.66571	0	0
54		26.3074	25.7791	24.8332	29.5047	28.937		7.30809	7.2219	7.89639	7.2012	7.46221		6.87387	6.95794	7.21544	7.08811	7.19626		2.97296	3.97354	4.72498	2.29724	2.5026
72		29.2086	27.6009	25.894	37.5134	34.9901		9.18352	9.76167	11.0059	8.3784	8.45253		7.61806	7.51188	7.43927	8.46036	8.44396		6.31003	7.05271	7.7504	6.7265	6.78498
90		28.7318	26.7892	25.1705	37.8095	35.0507		9.37026	10.5793	12.1155	6.32832	6.88962		7.61018	7.30915	6.86072	8.87695	8.7439		7.62846	7.83286	8.0572	9.42259	9.3001
108		28.0874	26.1383	24.2623	37.4669	34.7606		7.3138	8.55348	10.1726	1.11118	2.2375		5.8367	5.34451	4.94656	7.43486	7.2638		6.7305	6.55209	6.54003	9.27848	8.88126
126		26.3974	23.8867	21.6852	36.5408	33.6118		4.63916	5.57757	6.78695	0.00786991	0.778798		2.9689	2.43637	1.96358	4.59699	4.16623		5.66272	5.03534	4.76119	8.21521	7.61466
144		24.1849	21.493	19.103	34.7884	31.8158		2.52814	2.59393	3.31351	0	0		0.662908	0.338323	0.112325	1.42229	1.10134		3.4989	2.81492	2.2556	6.48586	5.64918
162		23.2378	20.2961	17.6646	33.411	30.5023		1.19658	1.36846	1.25976	0.0109315	0.101125		0	0	0	0	0		0.732244	0.445438	0	3.02989	2.30528
180		22.8431	19.495	16.6901	33.1743	30.1714		0.053774	0.104617	0.481893	0.341808	0.516878		1.25734	1.52234	1.83315	0.355558	0.505618		0	0	0.0829028	1.11396	0.690438
198		23.2378	20.2961	17.6646	33.411	30.5023		1.19658	1.36846	1.25976	0.0109315	0.101125		0	0	0	0	0		0.732244	0.445438	0	3.02989	2.30528
216		24.1849	21.493	19.103	34.7884	31.8158		2.52814	2.59393	3.31351	0	0		0.662908	0.338323	0.112325	1.42229	1.10134		3.4989	2.81492	2.2556	6.48586	5.64918
234		26.3974	23.8867	21.6852	36.5408	33.6118		4.63916	5.57757	6.78695	0.00786991	0.778798		2.9689	2.43637	1.96358	4.59699	4.16623		5.66272	5.03534	4.76119	8.21521	7.61466
252		28.0874	26.1383	24.2623	37.4669	34.7606		7.3138	8.55348	10.1726	1.11118	2.2375		5.8367	5.34451	4.94656	7.43486	7.2638		6.7305	6.55209	6.54003	9.27848	8.88126
270		28.7318	26.7892	25.1705	37.8095	35.0507		9.37026	10.5793	12.1155	6.32832	6.88962		7.61018	7.30915	6.86072	8.87695	8.7439		7.62846	7.83286	8.0572	9.42259	9.3001
288		29.2086	27.6009	25.894	37.5134	34.9901		9.18352	9.76167	11.0059	8.3784	8.45253		7.61806	7.51188	7.43927	8.46036	8.44396		6.31003	7.05271	7.7504	6.7265	6.78498
306		26.3074	25.7791	24.8332	29.5047	28.937		7.30809	7.2219	7.89639	7.2012	7.46221		6.87387	6.95794	7.21544	7.08811	7.19626		2.97296	3.97354	4.72498	2.29724	2.5026
324		13.3229	13.3682	13.3207	13.8136	13.8218		3.78382	2.46043	3.11196	3.83612	3.79336		4.97579	5.40419	5.78723	3.88439	4.15533		0.1425	0.994488	1.66571	0	0
342		3.3098	3.27474	3.09116	3.37854	3.33806		0.532214	0.090999	0	1.51971	1.61628		2.26501	2.80999	3.23949	0.876504	1.1521		0.505963	1.11273	1.57231	0.69557	0.670711
360		0	0	0	0	0		0	0	0.165618	0.607062	0.674712		1.45198	1.80124	2.08901	0.566791	0.736568		2.61068	3.0664	3.14161	4.00566	3.72668
Summary of barrier as a function of dielectrics
	Dielectric constant	H capped	Li capped	Methyl capped	tBut capped
t-Butanol	10.9	29.2086	9.37026	7.61806	7.62846
Propanol	20.1	27.6009	10.5793	7.51188	7.83286
Methanol	32.7	25.894	12.1155	7.43927	8.0572
DMF	36.7	37.8095	8.3784	8.87695	9.42259
Acetonitrile	37.5	35.0507	8.45253	8.7439	9.3001
