# Supplementary material for: Tetrameric self-assembling of water-lean solvents enables carbamate anhydride-based CO2 capture chemistry
Source: Nat Chem. 2024 Apr 8;16(7):1160–8. doi: 10.1038/s41557-024-01495-z (PMC11230897; doi:10.1038/s41557-024-01495-z)
Supplement: Supplementary file 8 — Source data for Fig. 2. [file 41557_2024_1495_MOESM8_ESM.xlsx]

## Sheet: Fig 2B Dimer
K1	=
	7.1431e+03
K2	=
	2.1590
R²=	0.9981
	X0	alpha	alpha fit												x0mod	alphamod	EEMPA	E0,5	E1
	0.0054	0.0055	0.0054												0.01	0.01	0.98	0.02	0
	0.0109	0.0109	0.0109												0.0126	0.0126	0.9748	0.0252	0
	0.0163	0.0164	0.0163												0.0158	0.0158	0.9683	0.0317	0
	0.0217	0.0218	0.0217												0.02	0.0199	0.9601	0.0399	0
	0.0271	0.0272	0.0271												0.0251	0.0251	0.9498	0.0502	0
	0.0325	0.0326	0.0325												0.0316	0.0316	0.9368	0.0632	0
	0.0378	0.038	0.0378												0.0398	0.0398	0.9204	0.0796	0
	0.0432	0.0434	0.0432												0.0501	0.0501	0.8998	0.1002	0
	0.0484	0.0486	0.0484												0.0631	0.0631	0.8739	0.1261	0
	0.0537	0.0539	0.0537												0.0794	0.0794	0.8412	0.1588	0
	0.059	0.0592	0.0589												0.1	0.1	0.8001	0.1999	0
	0.0642	0.0645	0.0642												0.1259	0.1258	0.7483	0.2516	0
	0.0694	0.0697	0.0694												0.1585	0.1584	0.6832	0.3168	0
	0.0746	0.0749	0.0745												0.1995	0.1994	0.6012	0.3987	0.0001
	0.0797	0.0801	0.0797												0.2512	0.251	0.4981	0.5018	0.0002
	0.0848	0.0852	0.0848												0.3162	0.316	0.3684	0.6313	0.0003
	0.0899	0.0903	0.0899												0.3981	0.3976	0.2058	0.7933	0.0009
	0.095	0.0954	0.0949												0.5012	0.4951	0.0223	0.9651	0.0126
	0.1	0.1004	0.1												0.631	0.563	0.0018	0.8705	0.1278
	0.105	0.1055	0.105												0.7943	0.6303	0.0006	0.7381	0.2613
	0.11	0.1105	0.11												1	0.6974	0.0003	0.6047	0.3951
	0.1149	0.1154	0.1149												1.2589	0.7593	0.0001	0.481	0.5188
	0.1198	0.1203	0.1198												1.5849	0.8125	0.0001	0.3748	0.6251
	0.1247	0.1251	0.1246												1.9953	0.8555	0	0.2889	0.711
	0.1295	0.1299	0.1294												2.5119	0.889	0	0.222	0.778
	0.1343	0.1347	0.1342												3.1623	0.9146	0	0.1709	0.8291
	0.139	0.1395	0.139												3.9811	0.934	0	0.1319	0.868
	0.1433	0.143	0.1432												5.0119	0.9488	0	0.1023	0.8977
	0.1437	0.1442	0.1437												6.3096	0.9602	0	0.0797	0.9203
	0.1484	0.1489	0.1484												7.9433	0.9689	0	0.0623	0.9377
	0.153	0.1535	0.153												10	0.9756	0	0.0488	0.9512
	0.1576	0.158	0.1575
	0.1621	0.1625	0.162
	0.1844	0.1846	0.1843
	0.2243	0.2241	0.2242
	0.2617	0.2606	0.2615
	0.2959	0.2936	0.2957
	0.3266	0.3227	0.3263
	0.3531	0.3473	0.3528
	0.3713	0.3684	0.3709
	0.3754	0.3677	0.375
	0.3938	0.3841	0.3933
	0.4089	0.3973	0.4083
	0.646	0.5969	0.5698
	0.9927	0.7463	0.6953
	1.6164	0.8089	0.8166
	1.75	0.82	0.8323
	2.3515	0.8421	0.8803
	5.0546	0.95	0.9493

## Sheet: Fig 2B Tetramer
K1	=
	1.6913e+03
K2	=
	102.2206
K3	=
	22.2453
K4	=
	0.5608
R²=	0.9996
	X0	alpha	alpha fit									x0mod	alphamod	EEMPA	E0,25	E0,5	E0,75	E1
	0.0054	0.0055	0.0054									0.001	0.001	0.996	0.004	0	0	0
	0.0109	0.0109	0.0109									0.0013	0.0013	0.995	0.005	0	0	0
	0.0163	0.0164	0.0163									0.0016	0.0016	0.9937	0.0063	0	0	0
	0.0217	0.0218	0.0217									0.002	0.002	0.992	0.008	0	0	0
	0.0271	0.0272	0.027									0.0025	0.0025	0.99	0.01	0	0	0
	0.0325	0.0326	0.0324									0.0032	0.0032	0.9874	0.0126	0	0	0
	0.0378	0.038	0.0377									0.004	0.004	0.9841	0.0159	0	0	0
	0.0432	0.0434	0.0431									0.005	0.005	0.98	0.02	0	0	0
	0.0484	0.0486	0.0483									0.0063	0.0063	0.9749	0.0251	0	0	0
	0.0537	0.0539	0.0535									0.0079	0.0079	0.9684	0.0316	0.0001	0	0
	0.059	0.0592	0.0588									0.01	0.01	0.9602	0.0397	0.0001	0	0
	0.0642	0.0645	0.064									0.0126	0.0126	0.9499	0.0499	0.0002	0	0
	0.0694	0.0697	0.0692									0.0158	0.0158	0.937	0.0627	0.0003	0	0
	0.0746	0.0749	0.0743									0.02	0.0199	0.9208	0.0788	0.0004	0	0
	0.0797	0.0801	0.0795									0.0251	0.0251	0.9004	0.0989	0.0007	0	0
	0.0848	0.0852	0.0845									0.0316	0.0315	0.8749	0.124	0.0011	0	0
	0.0899	0.0903	0.0896									0.0398	0.0397	0.8429	0.1553	0.0017	0	0
	0.095	0.0954	0.0946									0.0501	0.05	0.803	0.1942	0.0028	0	0
	0.1	0.1004	0.0997									0.0631	0.0629	0.7531	0.2422	0.0047	0	0
	0.105	0.1055	0.1046									0.0794	0.0792	0.6913	0.3008	0.0079	0	0
	0.11	0.1105	0.1096									0.1	0.0996	0.6152	0.3712	0.0135	0.0001	0
	0.1149	0.1154	0.1145									0.1259	0.1254	0.5228	0.4532	0.0237	0.0003	0
	0.1198	0.1203	0.1194									0.1585	0.1577	0.4136	0.5426	0.043	0.0007	0
	0.1247	0.1251	0.1242									0.1995	0.1983	0.2922	0.6248	0.0807	0.0023	0
	0.1295	0.1299	0.1289									0.2512	0.2489	0.1736	0.6648	0.1538	0.0077	0
	0.1343	0.1347	0.1337									0.3162	0.3118	0.0827	0.6144	0.2759	0.027	0.0001
	0.139	0.1395	0.1384									0.3981	0.3892	0.031	0.4647	0.4209	0.0829	0.0004
	0.1433	0.143	0.1427									0.5012	0.4826	0.0085	0.2681	0.51	0.2111	0.0022
	0.1437	0.1442	0.1431									0.631	0.5877	0.0014	0.1021	0.4515	0.4345	0.0105
	0.1484	0.1489	0.1478									0.7943	0.682	0.0001	0.0233	0.2671	0.6674	0.042
	0.153	0.1535	0.1523									1	0.7419	0	0.005	0.1314	0.7544	0.1092
	0.1576	0.158	0.1568									1.2589	0.7812	0	0.0014	0.069	0.7332	0.1964
	0.1621	0.1625	0.1613									1.5849	0.8126	0	0.0005	0.039	0.6702	0.2903
	0.1844	0.1846	0.1833									1.9953	0.8401	0	0.0002	0.0231	0.5928	0.384
	0.2243	0.2241	0.2226									2.5119	0.8648	0	0.0001	0.014	0.5125	0.4734
	0.2617	0.2606	0.2591									3.1623	0.8868	0	0	0.0086	0.4356	0.5558
	0.2959	0.2936	0.2923									3.9811	0.906	0	0	0.0053	0.3651	0.6296
	0.3266	0.3227	0.3218									5.0119	0.9227	0	0	0.0033	0.3027	0.694
	0.3531	0.3473	0.347									6.3096	0.9368	0	0	0.0021	0.2487	0.7492
	0.3713	0.3684	0.3641									7.9433	0.9486	0	0	0.0013	0.2029	0.7958
	0.3754	0.3677	0.368									10	0.9584	0	0	0.0008	0.1646	0.8346
	0.3938	0.3841	0.3853
	0.4089	0.3973	0.3993
	0.646	0.5969	0.5984
	0.9927	0.7463	0.7405
	1.6164	0.8089	0.8151
	1.75	0.82	0.8248
	2.3515	0.8421	0.858
	5.0546	0.95	0.9232

## Sheet: Fig 2C Tetramer
													Model	X0	alpha	CO	c'	c	i	b	b'	g	g'	h	h'	d	e	d'	e'	f	f'	a'	a	E0	E0,25	E0,5	E0,75	E1
K1	=			R²	Weights	NMR Shift								0	0	0	0	0	0	0	0	0	0	0	0	0	0	0	0	0	0	0	0	1	0	0	0	0
			alpha	0.9985	10	d0,25	d0,5	d0,75	d1					0.0501	0.04998	0.2287	-0.0014	-0.1578	-0.0078	0.0013	-0.0262	-0.0146	-0.0162	-0.0247	-0.0016	-0.1139	-0.0763	-0.0117	-0.0112	-0.2333	0.0363	-0.0034	0.0042	0.8031	0.1939	0.003	0	0
	1684.9		CO	0.997	1	1.1712	0.5397	-0.4641	-0.603					0.0562	0.05607	0.2557	-0.0017	-0.1779	-0.0088	0.0013	-0.0294	-0.0168	-0.0183	-0.0278	-0.0021	-0.1289	-0.0862	-0.0133	-0.0127	-0.2611	0.0391	-0.0039	0.0045	0.7796	0.2166	0.0038	0	0
			c'	0.9914	1	-0.0035	-0.2542	-0.7232	-1.4218					0.0631	0.06291	0.2857	-0.0021	-0.2008	-0.0099	0.0013	-0.0329	-0.0195	-0.0206	-0.0314	-0.0026	-0.146	-0.0976	-0.0152	-0.0143	-0.2922	0.0417	-0.0045	0.0048	0.7534	0.2417	0.0049	0	0
			c	0.9991	1	-0.7629	-3.2947	-3.9854	-4.2935					0.0708	0.07057	0.3189	-0.0026	-0.2267	-0.0112	0.0012	-0.0369	-0.0227	-0.0232	-0.0354	-0.0033	-0.1656	-0.1105	-0.0174	-0.0162	-0.3269	0.044	-0.0052	0.005	0.7242	0.2694	0.0064	0	0
K2	=		i	0.9986	1	-0.0379	-0.1522	-0.9397	-1.0217					0.0794	0.07918	0.3557	-0.0032	-0.2564	-0.0127	0.0011	-0.0413	-0.0265	-0.0262	-0.0399	-0.0043	-0.1882	-0.1254	-0.0199	-0.0184	-0.3654	0.0455	-0.006	0.0052	0.6917	0.2999	0.0083	0.0001	0
			b	0.9618	1	0.0105	-0.2483	-0.1326	-0.3522					0.0891	0.08882	0.3962	-0.004	-0.2903	-0.0144	0.0008	-0.0463	-0.0312	-0.0296	-0.0452	-0.0055	-0.2143	-0.1426	-0.0229	-0.0209	-0.4082	0.046	-0.007	0.0052	0.6557	0.3334	0.0108	0.0001	0
	107.366		b'	0.8752	1	-0.1317	-0.2184	-0.2334	-0.196					0.1	0.09964	0.4407	-0.005	-0.3294	-0.0163	0.0003	-0.0518	-0.0369	-0.0334	-0.0511	-0.0071	-0.2448	-0.1625	-0.0264	-0.0238	-0.4556	0.0447	-0.0082	0.005	0.6159	0.3698	0.0141	0.0002	0
			g	0.9959	1	-0.0588	-1.0635	-0.9503	-1.3189					0.1122	0.11178	0.489	-0.0063	-0.3745	-0.0186	-0.0004	-0.058	-0.0441	-0.0379	-0.058	-0.0093	-0.2806	-0.1858	-0.0307	-0.0271	-0.5078	0.0407	-0.0097	0.0046	0.572	0.4091	0.0186	0.0003	0
			g'	0.9895	1	-0.0791	-0.2888	-0.6224	-1.2032					0.1259	0.12538	0.5412	-0.0081	-0.427	-0.0212	-0.0015	-0.0649	-0.0532	-0.0431	-0.066	-0.0123	-0.3231	-0.2133	-0.036	-0.0311	-0.5651	0.0325	-0.0115	0.0036	0.524	0.4509	0.0247	0.0004	0
K3	=		h	0.9895	1	-0.1201	-0.4691	-0.5383	-1.102					0.1413	0.14063	0.5967	-0.0106	-0.4887	-0.0244	-0.0031	-0.0725	-0.0648	-0.0491	-0.0752	-0.0164	-0.3739	-0.2461	-0.0425	-0.0358	-0.6275	0.0181	-0.0138	0.0019	0.4718	0.4945	0.033	0.0007	0
			h'	0.9825	1	-0.0011	-0.4697	-0.485	-0.9428					0.1585	0.15772	0.6543	-0.014	-0.5618	-0.0282	-0.0056	-0.0809	-0.08	-0.0561	-0.0861	-0.022	-0.4356	-0.2856	-0.0507	-0.0414	-0.6948	-0.0057	-0.0167	-0.0009	0.4158	0.5386	0.0445	0.0011	0
	32.1668		d	0.9979	1	-0.538	-3.2126	-2.6709	-3.0814					0.1778	0.17686	0.7123	-0.0187	-0.6496	-0.0329	-0.0092	-0.0902	-0.1001	-0.0646	-0.0991	-0.0299	-0.5115	-0.334	-0.0614	-0.0483	-0.7662	-0.0437	-0.0206	-0.0054	0.3567	0.5811	0.0603	0.0019	0
			e	0.9979	1	-0.3632	-1.9696	-2.1878	-2.7444					0.1995	0.19829	0.7673	-0.0255	-0.7564	-0.039	-0.0144	-0.1002	-0.1271	-0.0748	-0.1147	-0.041	-0.6062	-0.3941	-0.0755	-0.0567	-0.8405	-0.1025	-0.0257	-0.0123	0.2958	0.6185	0.0824	0.0033	0
			d'	0.9652	1	-0.0533	-0.4585	-1.4542	-0.8717					0.2239	0.22225	0.8144	-0.0352	-0.8877	-0.0472	-0.022	-0.1111	-0.1635	-0.0873	-0.1336	-0.0566	-0.7254	-0.4695	-0.0947	-0.0672	-0.9154	-0.1914	-0.0325	-0.0227	0.2356	0.6457	0.1128	0.0059	0
K4	=		e'	0.9825	1	-0.0536	-0.2766	-0.2403	-0.2612					0.2512	0.24901	0.847	-0.0491	-1.0497	-0.0583	-0.0327	-0.1225	-0.2121	-0.103	-0.1567	-0.0781	-0.8752	-0.5644	-0.1211	-0.0802	-0.9884	-0.3211	-0.0416	-0.0378	0.179	0.6567	0.1535	0.0108	0
			f	0.9963	1	-1.1838	-1.2361	-1.9658	-2.9072					0.2818	0.27887	0.8579	-0.0687	-1.2478	-0.0742	-0.0469	-0.1345	-0.2751	-0.1227	-0.1845	-0.1068	-1.0599	-0.6821	-0.1572	-0.0962	-1.0569	-0.5012	-0.0536	-0.0587	0.1293	0.6456	0.2055	0.0196	0
	0.5693		f'	0.9982	1	0.2312	-2.8466	-3.3364	-4.1507					0.3162	0.31215	0.8414	-0.0954	-1.4843	-0.0967	-0.0646	-0.1468	-0.3531	-0.1472	-0.2173	-0.1431	-1.2791	-0.8239	-0.2059	-0.1149	-1.1204	-0.7362	-0.0686	-0.0859	0.0886	0.6093	0.2669	0.035	0.0001
			a'	0.9759	1	-0.0148	-0.1907	-0.2458	-1.3918					0.3548	0.34917	0.7942	-0.1305	-1.7571	-0.1285	-0.085	-0.1591	-0.4439	-0.1774	-0.2548	-0.1864	-1.5266	-0.9877	-0.27	-0.1361	-1.1806	-1.0231	-0.0867	-0.119	0.0577	0.5488	0.3328	0.0605	0.0002
			a	0.9883	1	0.0266	-0.3343	-0.3672	-0.627					0.3981	0.39025	0.7159	-0.175	-2.0603	-0.1722	-0.1067	-0.1715	-0.5435	-0.214	-0.296	-0.2351	-1.7905	-1.1687	-0.3519	-0.1586	-1.2414	-1.3521	-0.1075	-0.1567	0.0354	0.4689	0.3954	0.0999	0.0004
														0.4467	0.43567	0.6071	-0.2298	-2.385	-0.231	-0.1278	-0.1837	-0.6463	-0.2575	-0.3398	-0.2867	-2.0555	-1.3603	-0.4541	-0.1813	-1.308	-1.7092	-0.1305	-0.1972	0.0203	0.3763	0.4449	0.1576	0.001
														0.5012	0.48548	0.4691	-0.2956	-2.7199	-0.3078	-0.1462	-0.1954	-0.7456	-0.3085	-0.3846	-0.3386	-2.3034	-1.5541	-0.5783	-0.2028	-1.3855	-2.0771	-0.1553	-0.2385	0.0105	0.279	0.4706	0.2378	0.0021
														0.5623	0.53922	0.3048	-0.3727	-3.0499	-0.4045	-0.1598	-0.2063	-0.8339	-0.3671	-0.4286	-0.3877	-2.5135	-1.7399	-0.7247	-0.2213	-1.4785	-2.4349	-0.1815	-0.2782	0.0048	0.1859	0.4615	0.3433	0.0045
														0.631	0.59518	0.1216	-0.4595	-3.354	-0.5197	-0.1667	-0.2156	-0.9034	-0.4321	-0.4698	-0.4306	-2.6645	-1.905	-0.8882	-0.235	-1.5887	-2.7566	-0.2091	-0.3135	0.0018	0.1068	0.41	0.4718	0.0096
														0.7079	0.64909	-0.0615	-0.55	-3.6043	-0.6424	-0.1669	-0.2225	-0.9483	-0.4993	-0.5061	-0.4646	-2.7434	-2.0353	-1.051	-0.2428	-1.7101	-3.013	-0.2396	-0.3417	0.0005	0.0508	0.3209	0.6075	0.0204
														0.7943	0.6942	-0.2127	-0.6325	-3.7773	-0.7492	-0.1643	-0.2264	-0.9719	-0.5606	-0.5372	-0.4902	-2.7637	-2.124	-1.1799	-0.2453	-1.8256	-3.1866	-0.2756	-0.3623	0.0001	0.0207	0.2223	0.7161	0.0408
														0.8913	0.72723	-0.3134	-0.6989	-3.8795	-0.8227	-0.1642	-0.2277	-0.986	-0.6109	-0.5654	-0.5118	-2.7621	-2.1807	-1.2546	-0.2456	-1.9203	-3.2937	-0.3186	-0.3778	0	0.0083	0.1465	0.773	0.0722
														1	0.75139	-0.3748	-0.7522	-3.9398	-0.8681	-0.1679	-0.2274	-0.9991	-0.6522	-0.5927	-0.5327	-2.762	-2.2215	-1.2862	-0.2455	-1.996	-3.3657	-0.3672	-0.3914	0	0.0037	0.0984	0.7866	0.1113
														1.122	0.77069	-0.4138	-0.798	-3.9799	-0.8968	-0.1743	-0.2264	-1.0135	-0.6885	-0.6202	-0.554	-2.7678	-2.2557	-1.2931	-0.2457	-2.0603	-3.4225	-0.4192	-0.4045	0	0.0018	0.0685	0.7747	0.155
														1.2589	0.78742	-0.4409	-0.8397	-4.0101	-0.9164	-0.1823	-0.2251	-1.0291	-0.7221	-0.6478	-0.5758	-2.7781	-2.2871	-1.2866	-0.2461	-2.1182	-3.4724	-0.4732	-0.4174	0	0.001	0.0494	0.7487	0.201
														1.4125	0.80266	-0.4611	-0.8791	-4.0349	-0.9309	-0.1913	-0.2235	-1.0454	-0.7541	-0.6755	-0.5978	-2.7913	-2.3169	-1.2726	-0.2467	-2.1725	-3.5187	-0.5281	-0.4302	0	0.0006	0.0364	0.7148	0.2482
														1.5849	0.81693	-0.4771	-0.9167	-4.0565	-0.9421	-0.2007	-0.2219	-1.0621	-0.7849	-0.703	-0.6199	-2.8065	-2.3458	-1.2542	-0.2474	-2.224	-3.5627	-0.5832	-0.443	0	0.0003	0.0274	0.6765	0.2958
														1.7783	0.83046	-0.4905	-0.9529	-4.076	-0.9512	-0.2103	-0.2202	-1.0789	-0.8146	-0.7302	-0.6417	-2.8226	-2.3738	-1.2333	-0.2482	-2.2735	-3.6049	-0.6378	-0.4555	0	0.0002	0.0209	0.6358	0.3431
														1.9953	0.84334	-0.5019	-0.9878	-4.0939	-0.9589	-0.22	-0.2186	-1.0956	-0.8433	-0.7568	-0.6631	-2.8393	-2.4009	-1.2111	-0.249	-2.3209	-3.6454	-0.6915	-0.4678	0	0.0001	0.016	0.5942	0.3897
														2.2387	0.85561	-0.5119	-1.0212	-4.1106	-0.9655	-0.2296	-0.2169	-1.112	-0.8709	-0.7826	-0.684	-2.856	-2.427	-1.1883	-0.2498	-2.3663	-3.6843	-0.7437	-0.4797	0	0.0001	0.0124	0.5525	0.435
														2.5119	0.86727	-0.5208	-1.0531	-4.1261	-0.9713	-0.2389	-0.2153	-1.1278	-0.8973	-0.8075	-0.7041	-2.8726	-2.4521	-1.1656	-0.2506	-2.4095	-3.7214	-0.7941	-0.4912	0	0.0001	0.0097	0.5114	0.4789
														2.8184	0.87831	-0.5288	-1.0835	-4.1405	-0.9764	-0.2479	-0.2138	-1.1431	-0.9224	-0.8314	-0.7234	-2.8887	-2.476	-1.1432	-0.2514	-2.4506	-3.7567	-0.8423	-0.5022	0	0	0.0076	0.4716	0.5209
														3.1623	0.88871	-0.536	-1.1122	-4.154	-0.981	-0.2565	-0.2123	-1.1577	-0.9461	-0.854	-0.7417	-2.9043	-2.4986	-1.1216	-0.2522	-2.4894	-3.7901	-0.8882	-0.5127	0	0	0.0059	0.4332	0.5608
														3.5481	0.89847	-0.5426	-1.1391	-4.1665	-0.9851	-0.2646	-0.2109	-1.1714	-0.9685	-0.8754	-0.759	-2.9191	-2.5199	-1.1009	-0.253	-2.5259	-3.8215	-0.9315	-0.5225	0	0	0.0047	0.3968	0.5986
														3.9811	0.90758	-0.5485	-1.1644	-4.1782	-0.9888	-0.2723	-0.2096	-1.1844	-0.9894	-0.8954	-0.7752	-2.9331	-2.5398	-1.0812	-0.2537	-2.56	-3.8508	-0.9722	-0.5318	0	0	0.0037	0.3623	0.634
														4.4668	0.91605	-0.5539	-1.1878	-4.1889	-0.9921	-0.2795	-0.2084	-1.1965	-1.0089	-0.9141	-0.7904	-2.9463	-2.5584	-1.0627	-0.2543	-2.5917	-3.8782	-1.0102	-0.5404	0	0	0.0029	0.33	0.6671
														5.0119	0.92389	-0.5588	-1.2096	-4.1988	-0.9951	-0.2861	-0.2073	-1.2078	-1.027	-0.9315	-0.8045	-2.9586	-2.5757	-1.0454	-0.2549	-2.6211	-3.9035	-1.0455	-0.5484	0	0	0.0023	0.2998	0.6979
														5.6234	0.93113	-0.5632	-1.2297	-4.2079	-0.9978	-0.2923	-0.2062	-1.2182	-1.0436	-0.9476	-0.8175	-2.97	-2.5916	-1.0293	-0.2555	-2.6483	-3.9269	-1.0781	-0.5558	0	0	0.0018	0.2719	0.7263
														6.3096	0.93777	-0.5672	-1.2482	-4.2162	-1.0003	-0.298	-0.2052	-1.2278	-1.059	-0.9624	-0.8295	-2.9806	-2.6063	-1.0145	-0.2561	-2.6732	-3.9485	-1.1081	-0.5626	0	0	0.0014	0.2461	0.7525
													DATA	X0	alpha	CO	c'	c	i	b	b'	g	g'	h	h'	d	e	d'	e'	f	f'	a'	a
														0	0	0	0	0	0	0	0	0	0	0	0	0	0	0	0	0	0	0	0
														0	0	0	0	-0.033	0.02	0.021	0	0.025	0	0.013	0	-0.011	0.014	0	0	-0.041	0	0	0.01
														0.077	0.077	0.303	-0.011	-0.227	0.014	0.029	-0.032	0.007	-0.042	-0.006	-0.021	-0.184	-0.086	-0.091	-0.022	-0.281	0.003	-0.008	0.025
														0.143	0.143	0.603	-0.009	-0.513	-0.019	-0.004	-0.16	-0.061	-0.059	-0.069	-0.04	-0.423	-0.233	-0.12	-0.04	-0.609	-0.018	-0.02	-0.011
														0.176	0.176	0.7	-0.019	-0.655	-0.038	-0.016	-0.08	-0.12	-0.07	-0.088	-0.06	-0.548	-0.338	-0.13	-0.07	-0.762	0	-0.03	-0.018
														0.274	0.272	0.86	-0.059	-1.215	-0.078	-0.026	-0.1	-0.27	-0.1	-0.178	-0.09	-1.038	-0.668	-0.15	-0.08	-1.072	-0.36	-0.04	-0.048
														0.359	0.356	0.82	-0.119	-1.735	-0.14	-0.096	-0.12	-0.43	-0.16	-0.268	-0.145	-1.455	-0.988	-0.18	-0.12	-1.195	-1.09	-0.07	-0.098
														0.374	0.371	0.786	-0.142	-1.845	-0.158	-0.116	-0.15	-0.47	-0.182	-0.298	-0.162	-1.558	-1.058	-0.2	-0.13	-1.222	-1.22	-0.084	-0.138
														0.472	0.467	0.52	-0.299	-2.605	-0.238	-0.146	-0.22	-0.73	-0.32	-0.378	-0.35	-2.218	-1.508	-0.44	-0.22	-1.362	-1.92	-0.18	-0.238
														0.534	0.52	0.34	-0.359	-2.985	-0.358	-0.146	-0.22	-0.83	-0.37	-0.408	-0.4	-2.518	-1.696	-0.688	-0.22	-1.432	-2.31	-0.19	-0.268
														0.646	0.597	0.11	-0.429	-3.315	-0.558	-0.146	-0.22	-0.86	-0.4	-0.428	-0.44	-2.678	-1.838	-1.16	-0.23	-1.562	-2.7	-0.18	-0.308
														0.993	0.746	-0.34	-0.699	-3.925	-0.858	-0.156	-0.22	-0.99	-0.61	-0.568	-0.48	-2.728	-2.198	-1.2	-0.24	-1.932	-3.31	-0.3	-0.358
														1.161	0.809	-0.46	-0.889	-4.035	-0.908	-0.206	-0.22	-1.05	-0.76	-0.688	-0.6	-2.778	-2.338	-1.22	-0.25	-2.182	-3.56	-0.52	-0.448
														2.352	0.842	-0.51	-1.019	-4.105	-0.968	-0.226	-0.22	-1.11	-0.87	-0.778	-0.69	-2.868	-2.418	-1.22	-0.25	-2.362	-3.67	-0.75	-0.478
													Model
														0	0	0	0	0	0	0	0	0	0	0	0	0	0	0	0	0	0	0	0
														0	0	0	0	0	0	0	0	0	0	0	0	0	0	0	0	0	0	0	0
														0.077	0.07675	0.3454	-0.003	-0.248	-0.0123	0.0011	-0.0401	-0.0254	-0.0253	-0.0386	-0.004	-0.1817	-0.1212	-0.0192	-0.0178	-0.3546	0.0452	-0.0058	0.0051
														0.143	0.14236	0.6027	-0.0109	-0.4959	-0.0247	-0.0033	-0.0734	-0.0663	-0.0498	-0.0763	-0.0169	-0.3799	-0.2499	-0.0433	-0.0363	-0.6345	0.0161	-0.014	0.0016
														0.176	0.17505	0.7072	-0.0182	-0.6411	-0.0325	-0.0088	-0.0893	-0.0981	-0.0637	-0.0978	-0.0291	-0.504	-0.3292	-0.0603	-0.0476	-0.7597	-0.0395	-0.0202	-0.0049
														0.274	0.27126	0.8576	-0.0633	-1.1957	-0.0698	-0.0431	-0.1315	-0.2583	-0.1174	-0.1772	-0.099	-1.0113	-0.6511	-0.1473	-0.092	-1.0406	-0.452	-0.0504	-0.053
														0.359	0.35316	0.7877	-0.1346	-1.7867	-0.1323	-0.0872	-0.1604	-0.4538	-0.1808	-0.2589	-0.1912	-1.553	-1.0054	-0.2775	-0.1383	-1.1867	-1.0549	-0.0887	-0.1226
														0.374	0.36744	0.7622	-0.1496	-1.8925	-0.1468	-0.0949	-0.1648	-0.4887	-0.1933	-0.2733	-0.2082	-1.6461	-1.0687	-0.3051	-0.1463	-1.208	-1.1691	-0.0959	-0.1357
														0.472	0.45898	0.5445	-0.2598	-2.5449	-0.2654	-0.1371	-0.1894	-0.6947	-0.281	-0.3612	-0.3117	-2.1776	-1.4534	-0.5107	-0.1919	-1.3434	-1.8852	-0.1422	-0.217
														0.534	0.51466	0.3815	-0.3367	-2.9035	-0.3586	-0.1544	-0.2016	-0.7961	-0.3399	-0.4091	-0.3663	-2.4252	-1.6582	-0.6563	-0.2135	-1.4346	-2.277	-0.1695	-0.2608
														0.646	0.60659	0.0832	-0.478	-3.4106	-0.5448	-0.1672	-0.2173	-0.9146	-0.4459	-0.4776	-0.4383	-2.6866	-1.9349	-0.9225	-0.2371	-1.613	-2.8153	-0.2151	-0.3199
														0.993	0.75009	-0.3718	-0.7492	-3.9369	-0.8659	-0.1676	-0.2274	-0.9983	-0.6499	-0.5911	-0.5314	-2.7618	-2.2193	-1.2852	-0.2455	-1.9917	-3.3619	-0.3641	-0.3906
														1.161	0.77585	-0.4228	-0.8107	-3.9896	-0.9033	-0.1766	-0.226	-1.018	-0.6987	-0.6283	-0.5605	-2.7704	-2.2652	-1.2923	-0.2458	-2.078	-3.4378	-0.4351	-0.4083
														2.352	0.86069	-0.5159	-1.0351	-4.1173	-0.9681	-0.2336	-0.2162	-1.1188	-0.8824	-0.7934	-0.6927	-2.8632	-2.4379	-1.1785	-0.2502	-2.3851	-3.7004	-0.7655	-0.4847

## Sheet: Fig 2C Dimer
											Model	X0	alpha	CO	c'	c	i	b	b'	g	g'	h	h'	d	e	d'	e'	f	f'	a'	a	E0	E0,5	E1
K1	=			R²	Weights	NMR Shift						0	0	0	0	0	0	0	0	0	0	0	0	0	0	0	0	0	0	0	0	1	0	0
			alpha	0.9931	10	d0,25	d1					0.0501	0.05012	0.0733	-0.0251	-0.2676	-0.028	-0.0127	-0.0216	-0.0693	-0.0287	-0.0368	-0.0302	-0.2248	-0.1503	-0.0548	-0.0201	-0.1534	-0.1825	-0.0118	-0.0206	0.8998	0.1002	0
	88967		CO	0.6181	1	0.7314	-1.0405					0.0562	0.05623	0.0823	-0.0282	-0.3003	-0.0314	-0.0143	-0.0242	-0.0777	-0.0322	-0.0413	-0.0339	-0.2522	-0.1686	-0.0615	-0.0226	-0.1721	-0.2047	-0.0132	-0.0232	0.8875	0.1125	0
			c'	0.9745	1	-0.2507	-1.1965					0.0631	0.06309	0.0923	-0.0316	-0.3369	-0.0353	-0.016	-0.0271	-0.0872	-0.0361	-0.0463	-0.038	-0.283	-0.1892	-0.069	-0.0253	-0.1931	-0.2297	-0.0148	-0.026	0.8738	0.1262	0
			c	0.9809	1	-2.6698	-4.7139					0.0708	0.07079	0.1036	-0.0355	-0.378	-0.0396	-0.0179	-0.0305	-0.0979	-0.0405	-0.0519	-0.0427	-0.3175	-0.2123	-0.0775	-0.0284	-0.2167	-0.2578	-0.0167	-0.0291	0.8584	0.1416	0
K2	=		i	0.9626	1	-0.2796	-1.2336					0.0794	0.07943	0.1162	-0.0398	-0.4241	-0.0444	-0.0201	-0.0342	-0.1098	-0.0455	-0.0583	-0.0479	-0.3562	-0.2382	-0.0869	-0.0319	-0.2431	-0.2892	-0.0187	-0.0327	0.8411	0.1589	0
			b	0.9118	1	-0.1267	-0.2364					0.0891	0.08912	0.1304	-0.0447	-0.4759	-0.0498	-0.0226	-0.0383	-0.1232	-0.051	-0.0654	-0.0537	-0.3997	-0.2673	-0.0975	-0.0358	-0.2728	-0.3245	-0.021	-0.0367	0.8218	0.1782	0
	4.0828		b'	0.8804	1	-0.2151	-0.2228					0.1	0.1	0.1463	-0.0501	-0.5339	-0.0559	-0.0253	-0.043	-0.1382	-0.0572	-0.0734	-0.0603	-0.4485	-0.2999	-0.1094	-0.0401	-0.306	-0.3641	-0.0235	-0.0412	0.8	0.2	0
			g	0.9618	1	-0.6913	-1.2432					0.1122	0.1122	0.1641	-0.0563	-0.5991	-0.0627	-0.0284	-0.0483	-0.1551	-0.0642	-0.0823	-0.0676	-0.5032	-0.3365	-0.1228	-0.045	-0.3434	-0.4085	-0.0264	-0.0462	0.7756	0.2244	0
			g'	0.9829	1	-0.2862	-0.9911					0.1259	0.12589	0.1842	-0.0631	-0.6722	-0.0704	-0.0319	-0.0541	-0.174	-0.0721	-0.0923	-0.0759	-0.5646	-0.3776	-0.1377	-0.0505	-0.3853	-0.4584	-0.0296	-0.0518	0.7482	0.2518	0
			h	0.9869	1	-0.3668	-0.8453					0.1413	0.14125	0.2066	-0.0708	-0.7542	-0.079	-0.0358	-0.0608	-0.1953	-0.0809	-0.1036	-0.0852	-0.6335	-0.4236	-0.1546	-0.0567	-0.4323	-0.5143	-0.0332	-0.0582	0.7175	0.2825	0
			h'	0.951	1	-0.3014	-0.7589					0.1585	0.15848	0.2318	-0.0795	-0.8462	-0.0886	-0.0402	-0.0682	-0.2191	-0.0907	-0.1163	-0.0955	-0.7108	-0.4753	-0.1734	-0.0636	-0.485	-0.5771	-0.0373	-0.0653	0.683	0.317	0
			d	0.9783	1	-2.2425	-3.1102					0.1778	0.17782	0.2601	-0.0892	-0.9495	-0.0994	-0.0451	-0.0765	-0.2458	-0.1018	-0.1304	-0.1072	-0.7975	-0.5333	-0.1946	-0.0714	-0.5442	-0.6475	-0.0418	-0.0732	0.6444	0.3556	0
			e	0.9808	1	-1.4996	-2.7426					0.1995	0.19952	0.2918	-0.1001	-1.0653	-0.1116	-0.0506	-0.0858	-0.2758	-0.1142	-0.1464	-0.1203	-0.8948	-0.5984	-0.2183	-0.0801	-0.6106	-0.7265	-0.0469	-0.0822	0.601	0.399	0
			d'	0.8848	1	-0.5471	-1.5865					0.2239	0.22386	0.3274	-0.1123	-1.1953	-0.1252	-0.0567	-0.0963	-0.3095	-0.1282	-0.1642	-0.135	-1.004	-0.6714	-0.245	-0.0898	-0.6851	-0.8151	-0.0527	-0.0922	0.5523	0.4477	0
			e'	0.9727	1	-0.2006	-0.2712					0.2512	0.25118	0.3674	-0.126	-1.3412	-0.1405	-0.0637	-0.108	-0.3473	-0.1438	-0.1843	-0.1514	-1.1265	-0.7533	-0.2749	-0.1008	-0.7687	-0.9146	-0.0591	-0.1034	0.4977	0.5023	0
			f	0.969	1	-1.5302	-2.4844					0.2818	0.28182	0.4122	-0.1414	-1.5048	-0.1576	-0.0714	-0.1212	-0.3896	-0.1613	-0.2067	-0.1699	-1.2639	-0.8452	-0.3084	-0.1131	-0.8625	-1.0262	-0.0663	-0.116	0.4364	0.5636	0
			f'	0.935	1	-1.8206	-4.4032					0.3162	0.31621	0.4625	-0.1586	-1.6884	-0.1768	-0.0801	-0.136	-0.4372	-0.181	-0.232	-0.1906	-1.4181	-0.9483	-0.346	-0.1269	-0.9677	-1.1514	-0.0744	-0.1302	0.3676	0.6323	0
			a'	0.9368	1	-0.1176	-0.7621					0.3548	0.35479	0.5188	-0.178	-1.8944	-0.1984	-0.0899	-0.1526	-0.4905	-0.2031	-0.2603	-0.2139	-1.5911	-1.064	-0.3882	-0.1424	-1.0858	-1.2919	-0.0835	-0.1461	0.2905	0.7094	0.0001
			a	0.9427	1	-0.2059	-0.5510					0.5012	0.49962	0.7151	-0.2549	-2.6638	-0.2836	-0.1265	-0.2136	-0.6898	-0.2887	-0.3672	-0.3022	-2.2321	-1.4968	-0.5498	-0.1997	-1.5254	-1.824	-0.1209	-0.2066	0.0071	0.9866	0.0063
												0.5623	0.54057	0.5865	-0.3278	-2.8353	-0.3573	-0.1356	-0.2156	-0.736	-0.3436	-0.4057	-0.3386	-2.3123	-1.6003	-0.6317	-0.2063	-1.6074	-2.0304	-0.1702	-0.2339	0.0005	0.9179	0.0816
												0.631	0.58249	0.4386	-0.4069	-3.0069	-0.4371	-0.1448	-0.2163	-0.7823	-0.4026	-0.4458	-0.3769	-2.3854	-1.7046	-0.7187	-0.2123	-1.6875	-2.2468	-0.2241	-0.2628	0.0002	0.8346	0.1652
												0.7079	0.62567	0.2858	-0.4885	-3.1835	-0.5194	-0.1543	-0.217	-0.8299	-0.4634	-0.4871	-0.4164	-2.4605	-1.812	-0.8084	-0.2184	-1.77	-2.4697	-0.2797	-0.2926	0.0001	0.7485	0.2514
												0.7943	0.66911	0.132	-0.5706	-3.3611	-0.6023	-0.1638	-0.2177	-0.8779	-0.5246	-0.5286	-0.4562	-2.5359	-1.92	-0.8987	-0.2245	-1.8529	-2.6941	-0.3356	-0.3226	0.0001	0.6617	0.3383
												0.8913	0.71156	-0.0184	-0.6509	-3.5347	-0.6833	-0.1731	-0.2183	-0.9248	-0.5845	-0.5693	-0.495	-2.6096	-2.0255	-0.9869	-0.2305	-1.9339	-2.9134	-0.3903	-0.3519	0	0.5768	0.4232
												1	0.75169	-0.1606	-0.7268	-3.6988	-0.7598	-0.1819	-0.2189	-0.9691	-0.6411	-0.6077	-0.5317	-2.6793	-2.1253	-1.0703	-0.2362	-2.0105	-3.1206	-0.4421	-0.3796	0	0.4966	0.5034
												1.122	0.78834	-0.2904	-0.7961	-3.8486	-0.8297	-0.19	-0.2195	-1.0095	-0.6927	-0.6428	-0.5652	-2.7429	-2.2164	-1.1465	-0.2413	-2.0805	-3.3099	-0.4893	-0.4049	0	0.4233	0.5767
												1.2589	0.82072	-0.4052	-0.8574	-3.981	-0.8915	-0.1971	-0.22	-1.0453	-0.7384	-0.6737	-0.5949	-2.7991	-2.2969	-1.2138	-0.2459	-2.1423	-3.4772	-0.531	-0.4273	0	0.3585	0.6415
												1.4125	0.84859	-0.504	-0.9101	-4.0949	-0.9447	-0.2032	-0.2204	-1.076	-0.7776	-0.7004	-0.6204	-2.8474	-2.3662	-1.2717	-0.2499	-2.1955	-3.6211	-0.567	-0.4465	0	0.3028	0.6972
												1.5849	0.87212	-0.5873	-0.9546	-4.1911	-0.9896	-0.2084	-0.2208	-1.102	-0.8108	-0.7229	-0.6419	-2.8883	-2.4247	-1.3206	-0.2532	-2.2404	-3.7427	-0.5973	-0.4627	0	0.2557	0.7443
												1.7783	0.89176	-0.6569	-0.9917	-4.2714	-1.0271	-0.2127	-0.2211	-1.1237	-0.8385	-0.7417	-0.6599	-2.9224	-2.4735	-1.3615	-0.256	-2.2778	-3.8441	-0.6226	-0.4763	0	0.2165	0.7835
												1.9953	0.90807	-0.7147	-1.0226	-4.338	-1.0582	-0.2163	-0.2214	-1.1417	-0.8615	-0.7573	-0.6748	-2.9507	-2.5141	-1.3954	-0.2583	-2.309	-3.9283	-0.6436	-0.4875	0	0.1839	0.8161
												2.2387	0.9216	-0.7627	-1.0482	-4.3934	-1.084	-0.2192	-0.2216	-1.1566	-0.8806	-0.7703	-0.6872	-2.9741	-2.5477	-1.4235	-0.2602	-2.3348	-3.9982	-0.6611	-0.4969	0	0.1568	0.8432
												2.5119	0.93286	-0.8026	-1.0695	-4.4394	-1.1055	-0.2217	-0.2217	-1.169	-0.8964	-0.7811	-0.6975	-2.9937	-2.5757	-1.4469	-0.2618	-2.3563	-4.0564	-0.6756	-0.5047	0	0.1343	0.8657
												2.8184	0.94226	-0.8359	-1.0873	-4.4778	-1.1234	-0.2238	-0.2219	-1.1794	-0.9097	-0.7901	-0.7061	-3.01	-2.5991	-1.4664	-0.2631	-2.3742	-4.105	-0.6877	-0.5111	0	0.1155	0.8845
												3.1623	0.95016	-0.8639	-1.1022	-4.5101	-1.1385	-0.2255	-0.222	-1.1881	-0.9208	-0.7976	-0.7133	-3.0237	-2.6187	-1.4829	-0.2642	-2.3893	-4.1457	-0.6979	-0.5166	0	0.0997	0.9003
												3.5481	0.95682	-0.8875	-1.1148	-4.5374	-1.1512	-0.227	-0.2221	-1.1955	-0.9302	-0.804	-0.7194	-3.0353	-2.6353	-1.4967	-0.2651	-2.402	-4.1802	-0.7065	-0.5212	0	0.0864	0.9136
												3.9811	0.96247	-0.9075	-1.1255	-4.5605	-1.162	-0.2282	-0.2222	-1.2017	-0.9382	-0.8094	-0.7246	-3.0451	-2.6493	-1.5085	-0.2659	-2.4128	-4.2094	-0.7138	-0.5251	0	0.0751	0.9249
												4.4668	0.96729	-0.9246	-1.1346	-4.5802	-1.1712	-0.2292	-0.2223	-1.2071	-0.945	-0.814	-0.729	-3.0534	-2.6613	-1.5185	-0.2666	-2.422	-4.2343	-0.72	-0.5284	0	0.0654	0.9346
												5.0119	0.97142	-0.9393	-1.1424	-4.5971	-1.1791	-0.2302	-0.2223	-1.2116	-0.9508	-0.818	-0.7328	-3.0606	-2.6716	-1.5271	-0.2672	-2.4299	-4.2556	-0.7253	-0.5313	0	0.0572	0.9428
												5.6234	0.97497	-0.9518	-1.1491	-4.6116	-1.1858	-0.2309	-0.2224	-1.2155	-0.9558	-0.8214	-0.736	-3.0668	-2.6804	-1.5344	-0.2677	-2.4366	-4.2739	-0.7299	-0.5337	0	0.0501	0.9499
												6.3096	0.97804	-0.9627	-1.1549	-4.6241	-1.1917	-0.2316	-0.2224	-1.2189	-0.9601	-0.8243	-0.7388	-3.0721	-2.688	-1.5408	-0.2681	-2.4425	-4.2898	-0.7338	-0.5358	0	0.0439	0.9561
												X0	alpha	CO	c'	c	i	b	b'	g	g'	h	h'	d	e	d'	e'	f	f'	a'	a
												0	0	0	0	0	0	0	0	0	0	0	0	0	0	0	0	0	0	0	0
											DATA	0	0	0	0	-0.033	0.02	0.021	0	0.025	0	0.013	0	-0.011	0.014	0	0	-0.041	0	0	0.01
												0.077	0.077	0.303	-0.011	-0.227	0.014	0.029	-0.032	0.007	-0.042	-0.006	-0.021	-0.184	-0.086	-0.091	-0.022	-0.281	0.003	-0.008	0.025
												0.143	0.143	0.603	-0.009	-0.513	-0.019	-0.004	-0.16	-0.061	-0.059	-0.069	-0.04	-0.423	-0.233	-0.12	-0.04	-0.609	-0.018	-0.02	-0.011
												0.176	0.176	0.7	-0.019	-0.655	-0.038	-0.016	-0.08	-0.12	-0.07	-0.088	-0.06	-0.548	-0.338	-0.13	-0.07	-0.762	0	-0.03	-0.018
												0.274	0.272	0.86	-0.059	-1.215	-0.078	-0.026	-0.1	-0.27	-0.1	-0.178	-0.09	-1.038	-0.668	-0.15	-0.08	-1.072	-0.36	-0.04	-0.048
												0.359	0.356	0.82	-0.119	-1.735	-0.14	-0.096	-0.12	-0.43	-0.16	-0.268	-0.145	-1.455	-0.988	-0.18	-0.12	-1.195	-1.09	-0.07	-0.098
												0.374	0.371	0.786	-0.142	-1.845	-0.158	-0.116	-0.15	-0.47	-0.182	-0.298	-0.162	-1.558	-1.058	-0.2	-0.13	-1.222	-1.22	-0.084	-0.138
												0.472	0.467	0.52	-0.299	-2.605	-0.238	-0.146	-0.22	-0.73	-0.32	-0.378	-0.35	-2.218	-1.508	-0.44	-0.22	-1.362	-1.92	-0.18	-0.238
												0.534	0.52	0.34	-0.359	-2.985	-0.358	-0.146	-0.22	-0.83	-0.37	-0.408	-0.4	-2.518	-1.696	-0.688	-0.22	-1.432	-2.31	-0.19	-0.268
												0.646	0.597	0.11	-0.429	-3.315	-0.558	-0.146	-0.22	-0.86	-0.4	-0.428	-0.44	-2.678	-1.838	-1.16	-0.23	-1.562	-2.7	-0.18	-0.308
												0.993	0.746	-0.34	-0.699	-3.925	-0.858	-0.156	-0.22	-0.99	-0.61	-0.568	-0.48	-2.728	-2.198	-1.2	-0.24	-1.932	-3.31	-0.3	-0.358
												1.161	0.809	-0.46	-0.889	-4.035	-0.908	-0.206	-0.22	-1.05	-0.76	-0.688	-0.6	-2.778	-2.338	-1.22	-0.25	-2.182	-3.56	-0.52	-0.448
												2.352	0.842	-0.51	-1.019	-4.105	-0.968	-0.226	-0.22	-1.11	-0.87	-0.778	-0.69	-2.868	-2.418	-1.22	-0.25	-2.362	-3.67	-0.75	-0.478
											Model
												0	0	0	0	0	0	0	0	0	0	0	0	0	0	0	0	0	0	0	0
												0	0	0	0	0	0	0	0	0	0	0	0	0	0	0	0	0	0	0	0
												0.077	0.077	0.1126	-0.0386	-0.4111	-0.0431	-0.0195	-0.0331	-0.1064	-0.0441	-0.0565	-0.0464	-0.3453	-0.2309	-0.0843	-0.0309	-0.2356	-0.2804	-0.0181	-0.0317
												0.143	0.143	0.2092	-0.0717	-0.7635	-0.08	-0.0362	-0.0615	-0.1977	-0.0819	-0.1049	-0.0862	-0.6413	-0.4289	-0.1565	-0.0574	-0.4376	-0.5207	-0.0336	-0.0589
												0.176	0.17599	0.2574	-0.0883	-0.9397	-0.0984	-0.0446	-0.0757	-0.2433	-0.1008	-0.1291	-0.1061	-0.7893	-0.5278	-0.1926	-0.0706	-0.5386	-0.6408	-0.0414	-0.0725
												0.274	0.27399	0.4007	-0.1374	-1.463	-0.1532	-0.0694	-0.1178	-0.3788	-0.1569	-0.201	-0.1652	-1.2288	-0.8217	-0.2998	-0.1099	-0.8385	-0.9976	-0.0645	-0.1128
												0.359	0.35897	0.5249	-0.1801	-1.9167	-0.2008	-0.091	-0.1544	-0.4963	-0.2055	-0.2633	-0.2164	-1.6099	-1.0766	-0.3928	-0.144	-1.0986	-1.3071	-0.0845	-0.1478
												0.374	0.37397	0.5468	-0.1876	-1.9968	-0.2092	-0.0948	-0.1608	-0.517	-0.2141	-0.2743	-0.2255	-1.6771	-1.1215	-0.4092	-0.15	-1.1445	-1.3617	-0.088	-0.154
												0.472	0.48117	0.8014	-0.2142	-2.5936	-0.2428	-0.1226	-0.215	-0.6706	-0.2591	-0.3486	-0.284	-2.2116	-1.4531	-0.5073	-0.1981	-1.495	-1.7223	-0.0927	-0.1927
												0.534	0.52231	0.6501	-0.2936	-2.7604	-0.3228	-0.1316	-0.2152	-0.7157	-0.3181	-0.3882	-0.322	-2.28	-1.5548	-0.5939	-0.2037	-1.5723	-1.9365	-0.1469	-0.2214
												0.646	0.59125	0.4076	-0.4234	-3.0427	-0.4538	-0.1467	-0.2164	-0.792	-0.4149	-0.4541	-0.3849	-2.4006	-1.7264	-0.7369	-0.2135	-1.7043	-2.292	-0.2353	-0.2689
												0.993	0.74934	-0.1522	-0.7224	-3.6891	-0.7553	-0.1814	-0.2189	-0.9665	-0.6377	-0.6054	-0.5296	-2.6752	-2.1194	-1.0654	-0.2358	-2.006	-3.1085	-0.439	-0.378
												1.161	0.79841	-0.3261	-0.8152	-3.8897	-0.849	-0.1922	-0.2197	-1.0206	-0.7069	-0.6524	-0.5745	-2.7603	-2.2414	-1.1674	-0.2428	-2.0997	-3.3619	-0.5023	-0.4119
												2.352	0.92668	-0.7807	-1.0578	-4.4141	-1.0937	-0.2203	-0.2217	-1.1622	-0.8877	-0.7752	-0.6918	-2.983	-2.5603	-1.434	-0.2609	-2.3445	-4.0245	-0.6676	-0.5004

## Sheet: Fig 2E Feuil1
										"-RT"	-2.60228
														DrG°NMR
		Dimer			Tetramer						Dimer			Tetramer			DrG°DFT
		alpha only	10:1	1:1	alpha only	10:1	1:1				alpha only	10:1	1:1	alpha only	10:1	1:1	mean	DFT	std dev
	K1	7143	88967	88967	1691	1685	1669		E4(0.25)	DrG1	7.143	88.967	88.967	-19.343	-19.3337	-19.3089	-19.3213	-21.4262	0.0124141
	K2	2.16	4.08	4.08	102	107	164		E4(0.5)	DRG2	2.16	4.08	4.08	-12.0355	-12.16	-13.2713	-12.7157	9.53424	0.555636
	K3				22.2	32.2	4.8		E4(0.75)	DRG3				-8.06731	-9.03504	-4.08198	-6.55851	18.2779	2.47653
	K4				0.56	0.57	3.2		E4(1)	DRG4				1.50885	1.46279	-3.02685	-0.782027	28.4481	2.24482
	R²	0.9981	0.9897	0.9777	0.9996	0.999	0.9986			R²	0.9981	0.9897	0.9777	0.9996	0.999	0.9996
													DrH°DFT			"-TDrS°DFT"
													DMF	T-but	Prop	DH-DG
												E4(0.25)	-82.706	-165.101	-179.949	-61.2798
												E4(0.5)	-39.5349	-82.0114	-88.3106	-49.0692
												E4(0.75)	-33.3114	-24.7974	-21.2384	-51.5892
												E4(1)	-18.3015	-26.2551	-29.9604	-46.7497
									DrG°NMR
											Dimer			Tetramer			DrG°DFT
											alpha only	10:1	1:1	alpha only	10:1	1:1	mean	DFT	std dev
									E4(0.25)	DrG1	7.143	88.967	88.967	-19.343	-19.3337	-19.3089	-19.3213	-21.4262	0.0124141
									E4(0.5)	DRG2	2.16	4.08	4.08	-12.0355	-12.16	-13.2713	-12.7157	9.53424	0.555636
									E4(0.75)	DRG3				-8.06731	-9.03504	-4.08198	-6.55851	18.2779	2.47653
									E4(1)	DRG4				1.50885	1.46279	-3.02685	-0.782027	28.4481	2.24482
										R²	0.9981	0.9897	0.9777	0.9996	0.999	0.9996
													DrH°DFT			"-TDrS°DFT"
													DMF	T-but	Prop	DH-DG
												E4(0.25)	-82.706	-165.101	-179.949	-61.2798
												E4(0.5)	-39.5349	-82.0114	-88.3106	-49.0692
												E4(0.75)	-33.3114	-24.7974	-21.2384	-51.5892
												E4(1)	-18.3015	-26.2551	-29.9604	-46.7497
