# Supplementary material for: Tetrameric self-assembling of water-lean solvents enables carbamate anhydride-based CO2 capture chemistry
Source: Nat Chem. 2024 Apr 8;16(7):1160–8. doi: 10.1038/s41557-024-01495-z (PMC11230897; doi:10.1038/s41557-024-01495-z)
Supplement: Supplementary file 9 — Source data for Fig. 3. [file 41557_2024_1495_MOESM9_ESM.xlsx]

## Sheet: Fig 3E
WAXS data for Figure 3E.
The one-dimensional data for each alpha (CO2 loading) consist of 3 columns: Q, I(Q), and statistical error of I(Q).
alpha	0.0286			0.0572			0.143			0.371			0.49			0.646			0.746			0.774			0.809			0.862
Q(Å-1)	I(Q), cm-1, α=0.03	I(Q) Error	Q(Å-1)	I(Q), cm-1, α=0.06	I(Q) Error	Q(Å-1)	I(Q), cm-1, α=0.14	I(Q) Error	Q(Å-1)	I(Q), cm-1, α=0.37	I(Q) Error	Q(Å-1)	I(Q), cm-1, α=0.49	I(Q) Error	Q(Å-1)	I(Q), cm-1, α=0.65	I(Q) Error	Q(Å-1)	I(Q), cm-1, α=0.75	I(Q) Error	Q(Å-1)	I(Q), cm-1, α=0.77	I(Q) Error	Q(Å-1)	I(Q), cm-1, α=0.81	I(Q) Error	Q(Å-1)	I(Q), cm-1, α=0.86	I(Q) Error
0.098389	0.0280155	0.00147818	0.098389	0.0278694	0.00200976	0.098389	0.0199838	0.0018499	0.098389	0.0231026	0.00191451	0.098389	0.0284877	0.00202628	0.098389	0.0361451	0.00160608	0.098389	0.0286617	0.00209741	0.098389	0.0291728	0.0021148	0.098389	0.0267045	0.00206648	0.098389	0.0277868	0.00208261
0.102966	0.0246395	0.00121246	0.102966	0.0245966	0.00163273	0.102966	0.024134	0.0016284	0.102966	0.0230553	0.00160764	0.102966	0.028947	0.00171003	0.102966	0.0342734	0.00133751	0.102966	0.0277862	0.0017459	0.102966	0.0244782	0.00169241	0.102966	0.0277118	0.00175281	0.102966	0.0277531	0.00174806
0.107542	0.0235451	0.00103294	0.107542	0.0241661	0.0014	0.107542	0.0225264	0.00137726	0.107542	0.0250199	0.00141494	0.107542	0.0275196	0.00145445	0.107542	0.0354317	0.00116727	0.107542	0.0308492	0.00155346	0.107542	0.0273001	0.00150337	0.107542	0.0284931	0.0015244	0.107542	0.0257204	0.00147579
0.112118	0.0247945	0.000969504	0.112118	0.0249112	0.00131217	0.112118	0.0245187	0.00130929	0.112118	0.0244319	0.00130651	0.112118	0.0245751	0.0013098	0.112118	0.03584	0.00109008	0.112118	0.0316202	0.00145888	0.112118	0.028409	0.00141601	0.112118	0.02778	0.00140863	0.112118	0.0298273	0.00143487
0.116694	0.0236159	0.000869062	0.116694	0.0236039	0.0011739	0.116694	0.0261835	0.00121265	0.116694	0.0230691	0.00116768	0.116694	0.0278257	0.00123473	0.116694	0.0344156	0.000979713	0.116694	0.029819	0.00130317	0.116694	0.0259631	0.00125308	0.116694	0.0265301	0.00126312	0.116694	0.0301229	0.00130941
0.121271	0.0248879	0.000828194	0.121271	0.0232317	0.00109964	0.121271	0.025503	0.00113342	0.121271	0.0255139	0.00113228	0.121271	0.026931	0.00115232	0.121271	0.0342967	0.000923189	0.121271	0.0308076	0.00124299	0.121271	0.0280152	0.00120929	0.121271	0.0299154	0.00123699	0.121271	0.0272416	0.00119665
0.125847	0.0260581	0.000762418	0.125847	0.0248135	0.00102096	0.125847	0.0257161	0.00103499	0.125847	0.0260152	0.00103762	0.125847	0.0264085	0.00104355	0.125847	0.0341798	0.000840997	0.125847	0.0303656	0.00112926	0.125847	0.0294073	0.00112077	0.125847	0.0295785	0.00112468	0.125847	0.0315753	0.00114624
0.130423	0.0255365	0.000697869	0.130423	0.0252803	0.000952127	0.130423	0.0253411	0.000955143	0.130423	0.0254622	0.000955528	0.130423	0.0274235	0.000980293	0.130423	0.0355186	0.000788266	0.130423	0.0293595	0.00103737	0.130423	0.0284328	0.00102939	0.130423	0.0287578	0.00103501	0.130423	0.0285042	0.00102854
0.134999	0.0252808	0.00067395	0.134999	0.0234964	0.000899259	0.134999	0.0270507	0.000944267	0.134999	0.0246275	0.000914191	0.134999	0.0277386	0.000952089	0.134999	0.0357912	0.000765948	0.134999	0.0308687	0.00102149	0.134999	0.0289491	0.00100209	0.134999	0.0298948	0.00101495	0.134999	0.0279957	0.000988919
0.139576	0.0252156	0.000597477	0.139576	0.0256314	0.000816202	0.139576	0.0256281	0.000818078	0.139576	0.0242831	0.000802814	0.139576	0.0275194	0.000837615	0.139576	0.0341785	0.000667834	0.139576	0.029609	0.000887641	0.139576	0.0294965	0.000889362	0.139576	0.0290376	0.000885884	0.139576	0.0288288	0.000880855
0.144152	0.0249407	0.000568935	0.144152	0.0258068	0.00078333	0.144152	0.0247814	0.000774466	0.144152	0.0259474	0.000785725	0.144152	0.0281421	0.000808813	0.144152	0.0364981	0.000654944	0.144152	0.0304589	0.000859776	0.144152	0.0290489	0.000848102	0.144152	0.0294613	0.000853683	0.144152	0.0292372	0.000848637
0.148728	0.0251744	0.000559447	0.148728	0.0254931	0.00076475	0.148728	0.024817	0.000759623	0.148728	0.0233158	0.000743169	0.148728	0.0282206	0.000793657	0.148728	0.0356545	0.000636728	0.148728	0.0328415	0.000866186	0.148728	0.0294292	0.000835238	0.148728	0.0294051	0.00083628	0.148728	0.0291617	0.000831143
0.153304	0.0246505	0.000545736	0.153304	0.0250666	0.000747722	0.153304	0.026134	0.00076036	0.153304	0.0264568	0.000762737	0.153304	0.0275303	0.00077415	0.153304	0.0356277	0.000626505	0.153304	0.0302825	0.000828024	0.153304	0.029209	0.000819943	0.153304	0.029369	0.000822833	0.153304	0.0310242	0.000836732
0.15788	0.0250525	0.000549865	0.15788	0.0251572	0.000751414	0.15788	0.0258623	0.000760532	0.15788	0.0250844	0.00075156	0.15788	0.028756	0.000789738	0.15788	0.0358573	0.000630827	0.15788	0.0299265	0.000828404	0.15788	0.0308513	0.000840557	0.15788	0.0294709	0.000827739	0.15788	0.0295346	0.000825727
0.162457	0.0261567	0.000539839	0.162457	0.0256922	0.000732829	0.162457	0.025494	0.000732563	0.162457	0.0261086	0.000737892	0.162457	0.0274409	0.000751773	0.162457	0.0347837	0.000604032	0.162457	0.031094	0.000813544	0.162457	0.0303749	0.00080916	0.162457	0.0304428	0.000811089	0.162457	0.0282773	0.000786845
0.167033	0.0245365	0.00052136	0.167033	0.0250802	0.000717313	0.167033	0.0259964	0.000728243	0.167033	0.0256004	0.000723429	0.167033	0.0279585	0.000747428	0.167033	0.0361076	0.000604816	0.167033	0.0309161	0.000802035	0.167033	0.0310431	0.000805933	0.167033	0.0300913	0.000797816	0.167033	0.0302693	0.000796994
0.171609	0.0261022	0.000518931	0.171609	0.0242626	0.000691782	0.171609	0.0256872	0.000707713	0.171609	0.025092	0.000700964	0.171609	0.0294675	0.000744105	0.171609	0.0363987	0.0005924	0.171609	0.031124	0.0007854	0.171609	0.0317743	0.000794248	0.171609	0.0297305	0.000775671	0.171609	0.0294369	0.000770284
0.176185	0.0264355	0.000512792	0.176185	0.0249139	0.000687236	0.176185	0.0257245	0.00069686	0.176185	0.0253107	0.000691988	0.176185	0.0282571	0.000721064	0.176185	0.0360956	0.000581288	0.176185	0.0323136	0.000784343	0.176185	0.0307051	0.000771721	0.176185	0.0302819	0.000768861	0.176185	0.0297619	0.000761366
0.180762	0.0266051	0.0005095	0.180762	0.0261649	0.000694587	0.180762	0.0258916	0.000693541	0.180762	0.0265186	0.000698917	0.180762	0.0289004	0.000722579	0.180762	0.0371551	0.000584197	0.180762	0.0337005	0.000793167	0.180762	0.0314662	0.00077467	0.180762	0.0321901	0.00078281	0.180762	0.0304367	0.000763435
0.185338	0.0264744	0.000495048	0.185338	0.0258387	0.00067288	0.185338	0.026594	0.000681741	0.185338	0.0258979	0.00067427	0.185338	0.0285861	0.000700322	0.185338	0.0354248	0.000558267	0.185338	0.0342211	0.000776598	0.185338	0.0320818	0.000759636	0.185338	0.0318695	0.000758855	0.185338	0.0307636	0.000746064
0.189914	0.0261994	0.000495356	0.189914	0.0272658	0.000689723	0.189914	0.027365	0.000692323	0.189914	0.0264301	0.000682551	0.189914	0.0294705	0.000711925	0.189914	0.0372152	0.00057169	0.189914	0.0325554	0.00076529	0.189914	0.0320297	0.000762948	0.189914	0.0323111	0.000766775	0.189914	0.0312255	0.000754113
0.19449	0.0265008	0.00048638	0.19449	0.025554	0.000658299	0.19449	0.0261101	0.000665163	0.19449	0.0249156	0.000652983	0.19449	0.0285719	0.000687909	0.19449	0.0377722	0.000562186	0.19449	0.0322208	0.000745196	0.19449	0.0326257	0.000751362	0.19449	0.0325499	0.000751853	0.19449	0.0317452	0.00074208
0.199067	0.0265389	0.000478095	0.199067	0.0263162	0.000654875	0.199067	0.0264709	0.000657912	0.199067	0.0267844	0.000660096	0.199067	0.0302721	0.000692749	0.199067	0.0368446	0.000548439	0.199067	0.0330495	0.00074189	0.199067	0.0311589	0.000727101	0.199067	0.0336011	0.000750523	0.199067	0.0318545	0.000732257
0.203643	0.0265786	0.000475148	0.203643	0.0282423	0.000668002	0.203643	0.0256593	0.000645621	0.203643	0.0262559	0.000650478	0.203643	0.0285491	0.000672219	0.203643	0.0375318	0.000548385	0.203643	0.0335525	0.00074081	0.203643	0.0322928	0.000732027	0.203643	0.0323252	0.000733471	0.203643	0.0318912	0.00072716
0.208219	0.0259016	0.000463877	0.208219	0.0272798	0.000649446	0.208219	0.0263067	0.000642092	0.208219	0.0259562	0.000638103	0.208219	0.0285335	0.000662133	0.208219	0.0371884	0.000538318	0.208219	0.032942	0.000724471	0.208219	0.0331448	0.000728681	0.208219	0.0332242	0.000730525	0.208219	0.0328871	0.000725178
0.212795	0.0270711	0.000467347	0.212795	0.0267722	0.000639937	0.212795	0.0263634	0.000637713	0.212795	0.0274669	0.000647059	0.212795	0.0292767	0.000663885	0.212795	0.0380554	0.000539365	0.212795	0.0343473	0.000731754	0.212795	0.0329962	0.000722415	0.212795	0.032639	0.000720396	0.212795	0.0314566	0.000707525
0.217372	0.0271476	0.000464052	0.217372	0.0271481	0.000638101	0.217372	0.027283	0.000640855	0.217372	0.0257272	0.000625922	0.217372	0.0303631	0.000667892	0.217372	0.0374398	0.000531478	0.217372	0.0330345	0.000714363	0.217372	0.0333763	0.000719732	0.217372	0.0315472	0.000704783	0.217372	0.03139	0.000701084
0.221948	0.0263927	0.000458253	0.221948	0.0272124	0.000637753	0.221948	0.0280611	0.00064697	0.221948	0.0258896	0.000626396	0.221948	0.0292577	0.000657466	0.221948	0.0376758	0.00053225	0.221948	0.0334947	0.000717838	0.221948	0.0332937	0.000718494	0.221948	0.0327878	0.000715181	0.221948	0.0327334	0.000712358
0.226524	0.027507	0.00044894	0.226524	0.0269651	0.000613304	0.226524	0.0276669	0.000620951	0.226524	0.0271965	0.000616097	0.226524	0.0296574	0.000637947	0.226524	0.0383788	0.000517516	0.226524	0.0354519	0.000709143	0.226524	0.0344176	0.000702953	0.226524	0.0342251	0.000702453	0.226524	0.0334174	0.000693369
0.2311	0.027812	0.000446777	0.2311	0.0281638	0.000618846	0.2311	0.0286267	0.000624362	0.2311	0.0275835	0.000614544	0.2311	0.0307815	0.000642557	0.2311	0.038157	0.000512453	0.2311	0.0364071	0.000712026	0.2311	0.0359903	0.00071102	0.2311	0.0350691	0.000704534	0.2311	0.0335253	0.000689312
0.235677	0.0270771	0.000445451	0.235677	0.027185	0.000613962	0.235677	0.0271099	0.000614783	0.235677	0.0279277	0.000621195	0.235677	0.0301388	0.000640674	0.235677	0.039019	0.000519849	0.235677	0.0347386	0.000701739	0.235677	0.0351288	0.000707329	0.235677	0.0345605	0.000703735	0.235677	0.0344497	0.000700503
0.240253	0.0285034	0.000444632	0.240253	0.027047	0.000600794	0.240253	0.0280662	0.000611128	0.240253	0.0276488	0.000606788	0.240253	0.0294951	0.000623195	0.240253	0.0386517	0.000508304	0.240253	0.0357844	0.000697773	0.240253	0.0363805	0.000704977	0.240253	0.0348716	0.000693744	0.240253	0.0353568	0.000695439
0.244829	0.0284161	0.000443119	0.244829	0.0275416	0.000603514	0.244829	0.0280872	0.000609674	0.244829	0.0284801	0.000612311	0.244829	0.0306774	0.000631333	0.244829	0.0386451	0.000506789	0.244829	0.0377954	0.000711603	0.244829	0.0352307	0.000693415	0.244829	0.03523	0.000694509	0.244829	0.0343764	0.000685242
0.249405	0.028916	0.000432042	0.249405	0.0274428	0.000583953	0.249405	0.0281414	0.000591233	0.249405	0.0298498	0.000604622	0.249405	0.0301624	0.000607718	0.249405	0.0386472	0.000491223	0.249405	0.0365435	0.000680316	0.249405	0.0363907	0.000681422	0.249405	0.034818	0.000670053	0.249405	0.0361328	0.000678232
0.253982	0.0279691	0.000437277	0.253982	0.0272857	0.000596687	0.253982	0.0268433	0.000594327	0.253982	0.0277506	0.000601387	0.253982	0.0301539	0.000622041	0.253982	0.0390432	0.00050483	0.253982	0.036127	0.000692567	0.253982	0.0358436	0.000692644	0.253982	0.0365068	0.00069903	0.253982	0.0359955	0.000692667
0.258558	0.0283668	0.000432396	0.258558	0.0277575	0.000591157	0.258558	0.0279861	0.000594511	0.258558	0.0279515	0.000593517	0.258558	0.0315539	0.000623585	0.258558	0.0388044	0.00049574	0.258558	0.0357329	0.000678896	0.258558	0.0364869	0.000687134	0.258558	0.0363935	0.000687491	0.258558	0.0362502	0.000684097
0.263134	0.0286348	0.000438982	0.263134	0.0281082	0.000600914	0.263134	0.0281828	0.000603001	0.263134	0.0287129	0.000606748	0.263134	0.0305542	0.000622559	0.263134	0.0382683	0.000498575	0.263134	0.0370646	0.000697099	0.263134	0.0381917	0.000708277	0.263134	0.0381343	0.000708956	0.263134	0.0375501	0.000702061
0.26771	0.0285129	0.000453576	0.26771	0.0262488	0.000605331	0.26771	0.0288828	0.000629974	0.26771	0.028696	0.000627614	0.26771	0.0303478	0.000642328	0.26771	0.0398157	0.000524119	0.26771	0.0384387	0.000732074	0.26771	0.0379175	0.000730368	0.26771	0.0380069	0.000732249	0.26771	0.0374251	0.000725146
0.272287	0.0279075	0.000451101	0.272287	0.0285698	0.000626827	0.272287	0.0277821	0.000621519	0.272287	0.0289367	0.00063075	0.272287	0.0302697	0.000642645	0.272287	0.0394334	0.000522762	0.272287	0.0375722	0.000725717	0.272287	0.0385299	0.000735819	0.272287	0.0380214	0.000732928	0.272287	0.0374933	0.000726285
0.276863	0.0281724	0.000454189	0.276863	0.0289891	0.000633373	0.276863	0.0281699	0.000627724	0.276863	0.0282889	0.000628028	0.276863	0.031578	0.000656922	0.276863	0.040714	0.000532398	0.276863	0.0385972	0.000738394	0.276863	0.0387335	0.000741995	0.276863	0.0382623	0.000739361	0.276863	0.0394225	0.000746243
0.281439	0.0291805	0.000449251	0.281439	0.0281372	0.000611086	0.281439	0.0286242	0.000616767	0.281439	0.0292869	0.000621695	0.281439	0.0314888	0.000640727	0.281439	0.0409363	0.000521072	0.281439	0.0392667	0.000726482	0.281439	0.0406936	0.000740066	0.281439	0.04054	0.000740055	0.281439	0.0391466	0.000726748
0.286015	0.0291281	0.000453253	0.286015	0.0282465	0.000618031	0.286015	0.028822	0.000624544	0.286015	0.0279903	0.000616555	0.286015	0.0302587	0.00063671	0.286015	0.0408063	0.000525588	0.286015	0.040796	0.000745872	0.286015	0.0404201	0.000745461	0.286015	0.0396336	0.000740438	0.286015	0.0392687	0.000735096
0.290592	0.0288521	0.00045262	0.290592	0.0285408	0.0006218	0.290592	0.0287268	0.000624925	0.290592	0.0271048	0.000609975	0.290592	0.0322773	0.00065481	0.290592	0.0411236	0.000528174	0.290592	0.0409908	0.000748483	0.290592	0.0407801	0.00074938	0.290592	0.04111	0.000753152	0.290592	0.0390643	0.000734585
0.295168	0.028816	0.000450926	0.295168	0.0296783	0.000629294	0.295168	0.028857	0.000623804	0.295168	0.0291295	0.0006254	0.295168	0.0309527	0.000641386	0.295168	0.0406468	0.000523664	0.295168	0.0410339	0.000745782	0.295168	0.0407585	0.000746178	0.295168	0.0417559	0.000755084	0.295168	0.039688	0.000736551
0.299744	0.0293184	0.000454367	0.299744	0.0295302	0.000628603	0.299744	0.0305534	0.000638777	0.299744	0.0285918	0.000621355	0.299744	0.0308944	0.000641457	0.299744	0.0409592	0.000525741	0.299744	0.0417387	0.000751728	0.299744	0.0421578	0.000757493	0.299744	0.0424898	0.000761241	0.299744	0.0419731	0.000754775
0.30432	0.0299203	0.000450903	0.30432	0.0298246	0.000621392	0.30432	0.0293234	0.000618708	0.30432	0.0294328	0.000618892	0.30432	0.0316022	0.000637373	0.30432	0.0418468	0.000522189	0.30432	0.0424849	0.00074566	0.30432	0.0432123	0.000753628	0.30432	0.0431638	0.00075447	0.30432	0.0423278	0.000745725
0.308897	0.0300994	0.000461219	0.308897	0.0301098	0.000636194	0.308897	0.0291323	0.00062946	0.308897	0.0286305	0.000624428	0.308897	0.0311688	0.000646409	0.308897	0.0416411	0.000531354	0.308897	0.0423668	0.000758972	0.308897	0.0432928	0.000768565	0.308897	0.0430508	0.00076796	0.308897	0.0430204	0.000765185
0.313473	0.0294648	0.000456556	0.313473	0.030368	0.000636664	0.313473	0.0288428	0.000625392	0.313473	0.0298275	0.000632946	0.313473	0.0322764	0.000653712	0.313473	0.0421065	0.000532213	0.313473	0.0428662	0.000760211	0.313473	0.0438058	0.000769823	0.313473	0.0430549	0.000765427	0.313473	0.0424506	0.00075835
0.318049	0.0295801	0.000454724	0.318049	0.0286615	0.000618537	0.318049	0.0297426	0.000629029	0.318049	0.030178	0.000631868	0.318049	0.0318751	0.000646232	0.318049	0.0424481	0.00053036	0.318049	0.0429329	0.000755082	0.318049	0.0444936	0.000769122	0.318049	0.0455384	0.000777952	0.318049	0.0428993	0.000756088
0.322625	0.0300647	0.000456406	0.322625	0.0304472	0.00063179	0.322625	0.028546	0.0006176	0.322625	0.0299685	0.000628655	0.322625	0.0312569	0.000639723	0.322625	0.0435446	0.00053458	0.322625	0.0451614	0.000769512	0.322625	0.0450013	0.000770965	0.322625	0.0445994	0.000769271	0.322625	0.0442288	0.000764027
0.327202	0.0306759	0.000456613	0.327202	0.0301171	0.000624171	0.327202	0.0298767	0.00062374	0.327202	0.0299099	0.000623272	0.327202	0.0324689	0.00064417	0.327202	0.0428185	0.000526499	0.327202	0.0450755	0.000761766	0.327202	0.0449023	0.000763113	0.327202	0.0463927	0.000774909	0.327202	0.0449939	0.000762451
0.331778	0.0309163	0.000471605	0.331778	0.0308564	0.000648116	0.331778	0.0301727	0.000644122	0.331778	0.029162	0.00063507	0.331778	0.0326693	0.00066401	0.331778	0.0428305	0.000541266	0.331778	0.0472758	0.000797787	0.331778	0.0471471	0.000799577	0.331778	0.0460377	0.000792914	0.331778	0.0442413	0.000777318
0.336354	0.0299554	0.00045893	0.336354	0.0296238	0.000627005	0.336354	0.0305543	0.00063582	0.336354	0.0308176	0.000637125	0.336354	0.0322147	0.000648484	0.336354	0.0427672	0.000530845	0.336354	0.0467578	0.000777631	0.336354	0.0464453	0.000778107	0.336354	0.0484134	0.000792821	0.336354	0.046373	0.000776274
0.34093	0.0311754	0.000473459	0.34093	0.0310519	0.000648749	0.34093	0.0302643	0.000644104	0.34093	0.0298471	0.000640044	0.34093	0.0332726	0.000667306	0.34093	0.0435118	0.000543097	0.34093	0.0469063	0.00079079	0.34093	0.0464381	0.000790203	0.34093	0.0488732	0.000808279	0.34093	0.0489176	0.000805914
0.345507	0.0309385	0.00047642	0.345507	0.0297473	0.00064335	0.345507	0.030468	0.000650532	0.345507	0.031529	0.000657983	0.345507	0.033084	0.000670439	0.345507	0.0443309	0.000550449	0.345507	0.0468804	0.000794209	0.345507	0.0497103	0.000816116	0.345507	0.0499026	0.000818703	0.345507	0.047617	0.000800562
0.350083	0.0303691	0.000482354	0.350083	0.0296575	0.000652548	0.350083	0.0316097	0.000668766	0.350083	0.0305663	0.000660199	0.350083	0.0328675	0.000677869	0.350083	0.0438282	0.000554681	0.350083	0.0485961	0.000811677	0.350083	0.0487391	0.000815341	0.350083	0.0495474	0.000821942	0.350083	0.0485209	0.000812516
0.354659	0.0305278	0.000492475	0.354659	0.0313378	0.000675867	0.354659	0.0308648	0.000673999	0.354659	0.0300548	0.000667257	0.354659	0.0335622	0.000693332	0.354659	0.0445464	0.000565908	0.354659	0.0500431	0.000829769	0.354659	0.0502526	0.000833885	0.354659	0.0521688	0.000847411	0.354659	0.0489537	0.000824116
0.359235	0.0311294	0.000498508	0.359235	0.0314903	0.000679234	0.359235	0.0308436	0.000676249	0.359235	0.0316242	0.000680991	0.359235	0.0338911	0.000697378	0.359235	0.0454442	0.000570716	0.359235	0.0519685	0.000840076	0.359235	0.0509251	0.000836424	0.359235	0.0514768	0.000841154	0.359235	0.0510574	0.000835828
0.363812	0.0326643	0.000531431	0.363812	0.0314669	0.000711872	0.363812	0.0325834	0.000721437	0.363812	0.0304735	0.000705621	0.363812	0.0331787	0.000725425	0.363812	0.0444583	0.000592749	0.363812	0.0514965	0.000872583	0.363812	0.0536856	0.000889094	0.363812	0.0526532	0.000884073	0.363812	0.0528061	0.000882158
0.368388	0.0314796	0.000531684	0.368388	0.0306256	0.00071158	0.368388	0.0312677	0.000717603	0.368388	0.0318676	0.000720854	0.368388	0.0331817	0.000730309	0.368388	0.0460571	0.000602513	0.368388	0.0533166	0.000883086	0.368388	0.0524264	0.000880687	0.368388	0.0537382	0.000889882	0.368388	0.05382	0.000887499
0.372964	0.0312045	0.000542799	0.372964	0.0307206	0.000726262	0.372964	0.0320844	0.000736793	0.372964	0.0319901	0.000735358	0.372964	0.0344285	0.000751596	0.372964	0.0459949	0.000611907	0.372964	0.0538137	0.000894732	0.372964	0.0550745	0.000904864	0.372964	0.0535287	0.000897409	0.372964	0.05367	0.000895348
0.37754	0.0313099	0.000560622	0.37754	0.0321155	0.000756078	0.37754	0.0322839	0.000758857	0.37754	0.0314038	0.000752474	0.37754	0.0334849	0.000766162	0.37754	0.0453187	0.000625043	0.37754	0.0553894	0.000921733	0.37754	0.0550702	0.000922962	0.37754	0.0549563	0.00092374	0.37754	0.0548667	0.000920299
0.382117	0.0321033	0.000585427	0.382117	0.0319389	0.000781441	0.382117	0.0313218	0.000779388	0.382117	0.0331055	0.000789505	0.382117	0.0335213	0.000792716	0.382117	0.045882	0.000647779	0.382117	0.0544793	0.000941806	0.382117	0.0563243	0.000955008	0.382117	0.0557729	0.000953437	0.382117	0.0563878	0.000953779
0.386693	0.0321269	0.000586163	0.386693	0.0321844	0.00078265	0.386693	0.0320639	0.000783692	0.386693	0.0315499	0.000779745	0.386693	0.034331	0.000796966	0.386693	0.0464366	0.000648901	0.386693	0.0575775	0.00095448	0.386693	0.0573469	0.00095635	0.386693	0.0588847	0.000965951	0.386693	0.0561172	0.000948236
0.391269	0.0327361	0.00060068	0.391269	0.0316602	0.000794274	0.391269	0.0325446	0.00080126	0.391269	0.030688	0.000789428	0.391269	0.0341569	0.000810458	0.391269	0.0462112	0.000659287	0.391269	0.0557646	0.000957856	0.391269	0.0560112	0.000962246	0.391269	0.0574714	0.000971395	0.391269	0.0562952	0.000962165
0.395845	0.0320009	0.000607179	0.395845	0.0321987	0.000809342	0.395845	0.0320172	0.000810087	0.395845	0.0335239	0.000818014	0.395845	0.0337329	0.000819922	0.395845	0.0467267	0.000670641	0.395845	0.0569203	0.000976344	0.395845	0.0594432	0.00099268	0.395845	0.0577294	0.00098523	0.395845	0.0572207	0.000979463
0.400422	0.0313122	0.000584726	0.400422	0.0311885	0.000777034	0.400422	0.0332245	0.000790318	0.400422	0.0318782	0.000781846	0.400422	0.0343758	0.00079657	0.400422	0.0479198	0.000652737	0.400422	0.0591889	0.000955297	0.400422	0.0592481	0.000958678	0.400422	0.0598043	0.000962923	0.400422	0.0582771	0.000952233
0.404998	0.0337277	0.000603968	0.404998	0.0330912	0.00080249	0.404998	0.0337881	0.000808425	0.404998	0.0347047	0.000812922	0.404998	0.035234	0.000816712	0.404998	0.048937	0.000669573	0.404998	0.0606373	0.00098532	0.404998	0.0608943	0.000989857	0.404998	0.0612858	0.000993409	0.404998	0.0611267	0.000989434
0.409574	0.0315166	0.000572318	0.409574	0.0328701	0.000770758	0.409574	0.032959	0.000773008	0.409574	0.0316461	0.000764567	0.409574	0.0352929	0.000786136	0.409574	0.0473115	0.000638582	0.409574	0.0605118	0.000948348	0.409574	0.061405	0.000955935	0.409574	0.0581376	0.000940776	0.409574	0.0593756	0.000944107
0.41415	0.0327615	0.000567632	0.41415	0.033752	0.000764615	0.41415	0.032731	0.000760365	0.41415	0.032569	0.000758571	0.41415	0.0350114	0.00077347	0.41415	0.0470835	0.000629282	0.41415	0.062513	0.000949525	0.41415	0.0605578	0.00094265	0.41415	0.0611804	0.000947288	0.41415	0.0634144	0.000955601
0.418727	0.032902	0.000561955	0.418727	0.0322321	0.000748937	0.418727	0.03299	0.000755252	0.418727	0.0308006	0.000741032	0.418727	0.0337726	0.000759788	0.418727	0.0477376	0.000627286	0.418727	0.0611264	0.000940303	0.418727	0.0641557	0.000959147	0.418727	0.0627543	0.000953355	0.418727	0.061483	0.00094368
0.423303	0.0330397	0.000539517	0.423303	0.0327597	0.000723577	0.423303	0.0334903	0.000729736	0.423303	0.0327023	0.000724071	0.423303	0.0347553	0.000737266	0.423303	0.0482743	0.00060708	0.423303	0.0647951	0.000931874	0.423303	0.0646317	0.000934108	0.423303	0.0652049	0.000938529	0.423303	0.0642398	0.000930511
0.427879	0.0338564	0.000522015	0.427879	0.0324418	0.000695457	0.427879	0.0336298	0.000704457	0.427879	0.0338995	0.000705326	0.427879	0.0360171	0.000718896	0.427879	0.048697	0.000588223	0.427879	0.0644632	0.000904275	0.427879	0.0665846	0.000918232	0.427879	0.0655486	0.000914325	0.427879	0.065394	0.000910561
0.432455	0.0332384	0.000513476	0.432455	0.0316577	0.000683731	0.432455	0.0328404	0.000692906	0.432455	0.0343634	0.000701758	0.432455	0.0355906	0.000710052	0.432455	0.0489028	0.000584515	0.432455	0.0649748	0.000903865	0.432455	0.0660147	0.000912343	0.432455	0.0657789	0.000912536	0.432455	0.0669514	0.00091568
0.437031	0.0338631	0.000508066	0.437031	0.0340283	0.000689965	0.437031	0.0344207	0.000694136	0.437031	0.0326398	0.000681701	0.437031	0.036114	0.000704851	0.437031	0.0492673	0.000579842	0.437031	0.0663911	0.000907317	0.437031	0.067386	0.000915665	0.437031	0.067757	0.000919083	0.437031	0.0677024	0.000915781
0.441608	0.0336072	0.000487826	0.441608	0.0341492	0.000665762	0.441608	0.0334181	0.000662633	0.441608	0.0324875	0.000655852	0.441608	0.0352672	0.000674269	0.441608	0.0494669	0.000560262	0.441608	0.0659923	0.000875943	0.441608	0.0678798	0.000888748	0.441608	0.0675582	0.000888478	0.441608	0.0689992	0.000893014
0.446184	0.0333759	0.00048013	0.446184	0.0334276	0.000653577	0.446184	0.0338718	0.00065804	0.446184	0.0336195	0.000655627	0.446184	0.0377187	0.000682596	0.446184	0.0497631	0.000556133	0.446184	0.0680897	0.000882572	0.446184	0.0686988	0.000888752	0.446184	0.0677638	0.000885239	0.446184	0.0711124	0.000899768
0.45076	0.0343298	0.000478318	0.45076	0.0343351	0.000652713	0.45076	0.0341539	0.000653061	0.45076	0.0343428	0.000653558	0.45076	0.036508	0.000668382	0.45076	0.0495802	0.000550602	0.45076	0.0693344	0.000885465	0.45076	0.0702676	0.000893394	0.45076	0.0694877	0.000890696	0.45076	0.0702748	0.000891892
0.455336	0.0348815	0.000478708	0.455336	0.034533	0.000651911	0.455336	0.0339481	0.000649525	0.455336	0.0355443	0.000659458	0.455336	0.035625	0.000660587	0.455336	0.0502916	0.000552219	0.455336	0.0688584	0.000883019	0.455336	0.0729955	0.00090791	0.455336	0.0714358	0.000901157	0.455336	0.0703226	0.000892284
0.459913	0.0342299	0.000461563	0.459913	0.0346808	0.000634267	0.459913	0.0353588	0.000640257	0.459913	0.0336016	0.000627871	0.459913	0.036956	0.00065049	0.459913	0.050234	0.000536701	0.459913	0.0700681	0.000866841	0.459913	0.0698165	0.000868476	0.459913	0.0727178	0.000884948	0.459913	0.0730656	0.000883788
0.464489	0.0339535	0.000457538	0.464489	0.0337533	0.000624684	0.464489	0.0340385	0.000628086	0.464489	0.0350073	0.000633775	0.464489	0.0383762	0.000656214	0.464489	0.0507355	0.00053605	0.464489	0.0707112	0.000866823	0.464489	0.0710591	0.000871588	0.464489	0.0714232	0.000874877	0.464489	0.0719203	0.000874534
0.469065	0.0351104	0.000460652	0.469065	0.0363771	0.000640155	0.469065	0.0365719	0.000642987	0.469065	0.0342172	0.000626505	0.469065	0.0384092	0.000654831	0.469065	0.0506663	0.000534745	0.469065	0.0722666	0.00087596	0.469065	0.0731636	0.000883625	0.469065	0.0711222	0.000874359	0.469065	0.0746184	0.000889601
0.473641	0.0353252	0.000453221	0.473641	0.0349568	0.00061953	0.473641	0.0353966	0.000623938	0.473641	0.0357855	0.000625766	0.473641	0.0383072	0.000642717	0.473641	0.0509475	0.000526614	0.473641	0.0722819	0.000861801	0.473641	0.0733349	0.000870161	0.473641	0.0746372	0.000878218	0.473641	0.0742204	0.000873165
0.478218	0.0356131	0.00045832	0.478218	0.03455	0.000622329	0.478218	0.0354456	0.000629878	0.478218	0.0351326	0.000627031	0.478218	0.0369053	0.000639437	0.478218	0.0518817	0.00053541	0.478218	0.073625	0.000878063	0.478218	0.0731814	0.000878765	0.478218	0.0742082	0.000885517	0.478218	0.0739343	0.000881139
0.482794	0.0351881	0.000444127	0.482794	0.0345813	0.000606048	0.482794	0.0344561	0.000606681	0.482794	0.0367332	0.000620881	0.482794	0.0383047	0.000631544	0.482794	0.051152	0.000518478	0.482794	0.0733031	0.000854008	0.482794	0.0746117	0.000863558	0.482794	0.0747957	0.000865877	0.482794	0.0752979	0.000865499
0.48737	0.0352783	0.00044798	0.48737	0.0360367	0.000621053	0.48737	0.0356945	0.000620275	0.48737	0.0363361	0.000623811	0.48737	0.0367064	0.000626834	0.48737	0.0516382	0.000525392	0.48737	0.0727623	0.000861062	0.48737	0.0749088	0.000875083	0.48737	0.0751416	0.000877689	0.48737	0.0749753	0.000873896
0.491946	0.0354519	0.000439461	0.491946	0.0363006	0.000609941	0.491946	0.0356183	0.000606961	0.491946	0.0367307	0.000613489	0.491946	0.0376334	0.000619873	0.491946	0.0525325	0.000518126	0.491946	0.0738387	0.00084895	0.491946	0.074741	0.000856414	0.491946	0.075772	0.000862972	0.491946	0.0766531	0.00086446
0.496523	0.0360012	0.000445295	0.496523	0.0351653	0.00060732	0.496523	0.0363608	0.000616729	0.496523	0.0358789	0.000612814	0.496523	0.0386613	0.000631542	0.496523	0.0525135	0.000522367	0.496523	0.0734354	0.000854639	0.496523	0.0752123	0.000866635	0.496523	0.077659	0.000880377	0.496523	0.0765181	0.000871707
0.501099	0.0365888	0.00044905	0.501099	0.0363329	0.000617267	0.501099	0.036433	0.000619443	0.501099	0.0368907	0.000621763	0.501099	0.0386456	0.000633932	0.501099	0.0529497	0.000526486	0.501099	0.0742153	0.000864474	0.501099	0.0747619	0.000870274	0.501099	0.0765645	0.000880947	0.501099	0.0777732	0.000884122
0.505675	0.0370142	0.000441173	0.505675	0.0366886	0.000606111	0.505675	0.037544	0.000613158	0.505675	0.0371308	0.000609747	0.505675	0.0384481	0.000618817	0.505675	0.0526443	0.000513765	0.505675	0.0762518	0.00085574	0.505675	0.075642	0.000855633	0.505675	0.0764078	0.000860858	0.505675	0.0778331	0.000865042
0.510251	0.0363978	0.000438578	0.510251	0.0366058	0.000605808	0.510251	0.0378347	0.000615277	0.510251	0.0364586	0.0006056	0.510251	0.0391837	0.000623759	0.510251	0.0524305	0.000513107	0.510251	0.0751679	0.000850603	0.510251	0.0754037	0.000854718	0.510251	0.0762042	0.000860123	0.510251	0.0765201	0.000858806
0.514828	0.0368006	0.000433898	0.514828	0.0357282	0.000591299	0.514828	0.0379018	0.000606761	0.514828	0.0367964	0.000598957	0.514828	0.0400117	0.000619896	0.514828	0.053494	0.00050987	0.514828	0.0751425	0.000838524	0.514828	0.0757581	0.000844467	0.514828	0.0764259	0.00084914	0.514828	0.076234	0.000845338
0.519404	0.036789	0.000439857	0.519404	0.0364516	0.000604624	0.519404	0.0378936	0.00061557	0.519404	0.0383776	0.000617977	0.519404	0.0394548	0.000625488	0.519404	0.0529436	0.000515323	0.519404	0.0745747	0.000849266	0.519404	0.0764408	0.000861635	0.519404	0.0765982	0.000863825	0.519404	0.0761926	0.000858878
0.52398	0.0376581	0.00044139	0.52398	0.038462	0.00061437	0.52398	0.0377491	0.000611268	0.52398	0.0378933	0.00061147	0.52398	0.0386053	0.000616626	0.52398	0.0531568	0.000513339	0.52398	0.0747595	0.000845452	0.52398	0.0768068	0.000858648	0.52398	0.0756387	0.000854179	0.52398	0.0766437	0.00085633
0.528556	0.0381495	0.000434468	0.528556	0.0380319	0.000599337	0.528556	0.0383005	0.000602516	0.528556	0.0376371	0.000597568	0.528556	0.0398448	0.000612083	0.528556	0.0527622	0.000501652	0.528556	0.0753445	0.000832466	0.528556	0.0745268	0.000831278	0.528556	0.0769541	0.000844647	0.528556	0.0771782	0.000842897
0.533133	0.0371708	0.000431357	0.533133	0.0377518	0.000598992	0.533133	0.0367208	0.000593844	0.533133	0.0380045	0.000601349	0.533133	0.0409552	0.000620393	0.533133	0.0530735	0.000503967	0.533133	0.074183	0.000827916	0.533133	0.0754869	0.000837247	0.533133	0.0773657	0.000847863	0.533133	0.0770697	0.000843559
0.537709	0.0392028	0.000441381	0.537709	0.0385054	0.000605594	0.537709	0.0383926	0.00060636	0.537709	0.0377274	0.000601369	0.537709	0.0402063	0.00061768	0.537709	0.0529844	0.000505286	0.537709	0.0740879	0.000831051	0.537709	0.0765855	0.000846383	0.537709	0.0783529	0.000856481	0.537709	0.0763138	0.000843553
0.542285	0.0392582	0.00044108	0.542285	0.0376396	0.000599426	0.542285	0.0392142	0.00061098	0.542285	0.038467	0.00060549	0.542285	0.0405311	0.000619116	0.542285	0.0536166	0.000507325	0.542285	0.0732345	0.000826383	0.542285	0.074325	0.000834734	0.542285	0.0758186	0.000843573	0.542285	0.0763056	0.000843145
0.546861	0.0391398	0.000430374	0.546861	0.0384023	0.000590416	0.546861	0.0392432	0.000597113	0.546861	0.0384045	0.00059117	0.546861	0.0413064	0.000609626	0.546861	0.0527245	0.000492247	0.546861	0.0739045	0.000810925	0.546861	0.0749261	0.000818744	0.546861	0.0751879	0.000821357	0.546861	0.0754989	0.000820102
0.551438	0.0393763	0.000437728	0.551438	0.0389527	0.000602302	0.551438	0.038293	0.000599619	0.551438	0.0389884	0.000603281	0.551438	0.0401963	0.00061138	0.551438	0.0540865	0.000504452	0.551438	0.0735492	0.000819796	0.551438	0.0741002	0.000825371	0.551438	0.0768302	0.000840195	0.551438	0.076237	0.000834458
0.556014	0.038138	0.000429297	0.556014	0.0397704	0.000603525	0.556014	0.0395153	0.000603419	0.556014	0.0407467	0.000610328	0.556014	0.0408084	0.000611273	0.556014	0.0532787	0.000498218	0.556014	0.0731553	0.00081359	0.556014	0.0745511	0.000823338	0.556014	0.0755187	0.000829458	0.556014	0.0766169	0.000832034
0.56059	0.0393804	0.000432571	0.56059	0.0397854	0.000600977	0.56059	0.0402839	0.000605558	0.56059	0.0388158	0.000595663	0.56059	0.0422711	0.000617593	0.56059	0.0534268	0.000496718	0.56059	0.0719331	0.00080487	0.56059	0.0745346	0.00082063	0.56059	0.0742689	0.000820646	0.56059	0.073569	0.000814404
0.565166	0.0400262	0.000430731	0.565166	0.040227	0.000597104	0.565166	0.040624	0.000601	0.565166	0.0405543	0.000599852	0.565166	0.0426268	0.000612914	0.565166	0.0524609	0.000487503	0.565166	0.0709459	0.00079062	0.565166	0.0747743	0.000812234	0.565166	0.0738977	0.000809262	0.565166	0.0740504	0.000807277
0.569743	0.0403678	0.000438186	0.569743	0.0410786	0.000610985	0.569743	0.0403529	0.000607987	0.569743	0.0411241	0.000612036	0.569743	0.0415918	0.000615489	0.569743	0.0538049	0.000499869	0.569743	0.071728	0.000806834	0.569743	0.0745445	0.000823754	0.569743	0.0731136	0.000817934	0.569743	0.0763583	0.000831261
0.574319	0.040607	0.000429095	0.574319	0.0414182	0.000598719	0.574319	0.0404748	0.000594509	0.574319	0.0412458	0.000598439	0.574319	0.0419375	0.000603136	0.574319	0.0534023	0.000486587	0.574319	0.0725658	0.000791479	0.574319	0.0734579	0.000798577	0.574319	0.0732065	0.000798647	0.574319	0.0750152	0.000804715
0.578895	0.040709	0.000431931	0.578895	0.040827	0.000598177	0.578895	0.0409116	0.000600161	0.578895	0.0401454	0.00059481	0.578895	0.0423595	0.000608652	0.578895	0.0533055	0.000488598	0.578895	0.0713448	0.000788556	0.578895	0.0722674	0.000795827	0.578895	0.0727554	0.000799517	0.578895	0.0731344	0.000798668
0.583471	0.0409208	0.000440344	0.583471	0.0407524	0.000608257	0.583471	0.0413119	0.000613192	0.583471	0.0407886	0.000609246	0.583471	0.0425886	0.000620785	0.583471	0.0538972	0.000499532	0.583471	0.070874	0.000800464	0.583471	0.0725372	0.00081159	0.583471	0.0727564	0.000814005	0.583471	0.0733135	0.000814028
0.588048	0.0416788	0.000430894	0.588048	0.042099	0.000599059	0.588048	0.0417015	0.000598181	0.588048	0.0408488	0.000592375	0.588048	0.0432128	0.000606928	0.588048	0.0544479	0.000487526	0.588048	0.0704398	0.000776192	0.588048	0.070523	0.000779287	0.588048	0.0728828	0.000792128	0.588048	0.0728189	0.000789141
0.592624	0.0413971	0.000431079	0.592624	0.0422856	0.000602114	0.592624	0.0420463	0.000602181	0.592624	0.0420893	0.000601709	0.592624	0.0431253	0.000608397	0.592624	0.0532361	0.00048454	0.592624	0.0703448	0.000778425	0.592624	0.071182	0.000785259	0.592624	0.0707176	0.000784238	0.592624	0.0721546	0.000788654
0.5972	0.0420852	0.00043154	0.5972	0.0426952	0.000601261	0.5972	0.0424418	0.000601255	0.5972	0.0421781	0.000598973	0.5972	0.043259	0.000605888	0.5972	0.0536381	0.000483441	0.5972	0.0689707	0.000767537	0.5972	0.0719675	0.000784972	0.5972	0.0705686	0.000779373	0.5972	0.0722483	0.00078496
0.601776	0.0430011	0.000462143	0.601776	0.0423776	0.000636235	0.601776	0.0428033	0.000640463	0.601776	0.0428012	0.000639676	0.601776	0.0443916	0.000650091	0.601776	0.0539737	0.000514476	0.601776	0.0700972	0.000820228	0.601776	0.0690734	0.000817689	0.601776	0.0716055	0.000832277	0.601776	0.0701053	0.000821662
0.606353	0.0432569	0.000455293	0.606353	0.0432168	0.000630633	0.606353	0.0434063	0.000633352	0.606353	0.0447323	0.000640618	0.606353	0.0448986	0.000642216	0.606353	0.0542254	0.00050681	0.606353	0.0694658	0.000803627	0.606353	0.0721425	0.000820164	0.606353	0.0700811	0.000810909	0.606353	0.0719842	0.000817915
0.610929	0.0432152	0.000468842	0.610929	0.0425754	0.00064525	0.610929	0.0434274	0.000652186	0.610929	0.042426	0.000645124	0.610929	0.0451126	0.000662438	0.610929	0.0545891	0.000523205	0.610929	0.0671669	0.00081422	0.610929	0.0704065	0.000834306	0.610929	0.0699916	0.000833466	0.610929	0.0719864	0.000841119
0.615505	0.0439711	0.000472935	0.615505	0.0423412	0.000644957	0.615505	0.042498	0.000647543	0.615505	0.0426897	0.000647969	0.615505	0.0454136	0.00066552	0.615505	0.0545313	0.000523945	0.615505	0.0681294	0.000821017	0.615505	0.0700397	0.000834049	0.615505	0.0706092	0.000838424	0.615505	0.0710757	0.000838048
0.620081	0.0439843	0.000474081	0.620081	0.0443347	0.000658713	0.620081	0.0427782	0.000650625	0.620081	0.044696	0.000661779	0.620081	0.0455155	0.000667436	0.620081	0.0556027	0.000529255	0.620081	0.0673141	0.000817837	0.620081	0.0693642	0.000831646	0.620081	0.0699012	0.000835855	0.620081	0.0709239	0.000838427
0.624658	0.0439268	0.00047729	0.624658	0.0433847	0.000657495	0.624658	0.0443239	0.000665003	0.624658	0.0446813	0.000666421	0.624658	0.0456739	0.000673179	0.624658	0.0544162	0.000528268	0.624658	0.0675231	0.000824648	0.624658	0.0693498	0.000837337	0.624658	0.0683167	0.000833139	0.624658	0.0689422	0.000833684
0.629234	0.044624	0.000479006	0.629234	0.0444381	0.000663018	0.629234	0.0446076	0.000665729	0.629234	0.0451908	0.000668572	0.629234	0.0476464	0.000684365	0.629234	0.0556427	0.00053242	0.629234	0.0690424	0.000833131	0.629234	0.0684229	0.00083266	0.629234	0.0691372	0.000837892	0.629234	0.0712095	0.000846167
0.63381	0.0452321	0.000492798	0.63381	0.0433808	0.000671045	0.63381	0.0441614	0.000677711	0.63381	0.0450151	0.000682317	0.63381	0.0468212	0.000694301	0.63381	0.0540564	0.000537704	0.63381	0.0672309	0.000840398	0.63381	0.0691141	0.000853694	0.63381	0.0692005	0.000855557	0.63381	0.0685442	0.000849068
0.638386	0.0437888	0.000475585	0.638386	0.0448129	0.000664516	0.638386	0.0443435	0.000663263	0.638386	0.0448877	0.000665815	0.638386	0.0468776	0.000678569	0.638386	0.0542662	0.000526188	0.638386	0.0668828	0.000818301	0.638386	0.0684833	0.000829732	0.638386	0.0692917	0.000835398	0.638386	0.0696394	0.000834421
0.642963	0.0452919	0.000497416	0.642963	0.0456759	0.000691981	0.642963	0.0457118	0.000693928	0.642963	0.0448307	0.000687446	0.642963	0.0478993	0.000707556	0.642963	0.054701	0.000545366	0.642963	0.0656429	0.000839821	0.642963	0.0685225	0.000858939	0.642963	0.0683015	0.000859102	0.642963	0.0677807	0.000853288
0.647539	0.0462512	0.000496002	0.647539	0.0451038	0.000680228	0.647539	0.04558	0.000684911	0.647539	0.0449148	0.000679898	0.647539	0.0484214	0.000702329	0.647539	0.0556053	0.000542659	0.647539	0.0651806	0.000826662	0.647539	0.0670687	0.000840039	0.647539	0.0681953	0.000847628	0.647539	0.0670463	0.000838438
0.652115	0.0458808	0.000493437	0.652115	0.0461233	0.000685058	0.652115	0.0466688	0.000690138	0.652115	0.047095	0.000691929	0.652115	0.0486394	0.00070202	0.652115	0.0556298	0.000541543	0.652115	0.0663247	0.000830768	0.652115	0.0684059	0.000845082	0.652115	0.0670295	0.000838895	0.652115	0.0682222	0.000842594
0.656691	0.0463331	0.000501543	0.656691	0.0472964	0.000700991	0.656691	0.0482357	0.000708564	0.656691	0.0466594	0.000697903	0.656691	0.0495848	0.000716655	0.656691	0.0550672	0.000546024	0.656691	0.0670958	0.000845661	0.656691	0.0674893	0.000850782	0.656691	0.0670495	0.000849709	0.656691	0.0672553	0.000847984
0.661268	0.0463968	0.000508018	0.661268	0.048663	0.000718364	0.661268	0.0474162	0.000712316	0.661268	0.0471806	0.000709964	0.661268	0.0479993	0.00071579	0.661268	0.0556224	0.000555181	0.661268	0.065824	0.000849314	0.661268	0.0654237	0.000849966	0.661268	0.0670789	0.000860788	0.661268	0.0687334	0.000867178
0.665844	0.0481463	0.000508382	0.665844	0.0457296	0.000689859	0.665844	0.0474969	0.000702644	0.665844	0.0473977	0.000701175	0.665844	0.0501666	0.000718845	0.665844	0.0555877	0.000547122	0.665844	0.0654605	0.00083502	0.665844	0.0663904	0.000843135	0.665844	0.066673	0.000846091	0.665844	0.0688092	0.000855068
0.67042	0.0479781	0.000511977	0.67042	0.0478889	0.000709124	0.67042	0.0493889	0.000720168	0.67042	0.047356	0.000706701	0.67042	0.0484288	0.00071404	0.67042	0.0560099	0.000553406	0.67042	0.0657997	0.000843536	0.67042	0.0669047	0.000852684	0.67042	0.065468	0.000845952	0.67042	0.0664922	0.000848869
0.674996	0.0485303	0.000521761	0.674996	0.0478152	0.000718797	0.674996	0.0478461	0.000720778	0.674996	0.0481375	0.000721738	0.674996	0.0499396	0.000733667	0.674996	0.0564176	0.000563028	0.674996	0.065592	0.000854288	0.674996	0.0657318	0.000858047	0.674996	0.0655477	0.000858384	0.674996	0.0647155	0.000850703
0.679573	0.0485548	0.000515691	0.679573	0.0499616	0.000723388	0.679573	0.0491231	0.000720043	0.679573	0.0491426	0.000719289	0.679573	0.0514013	0.00073373	0.679573	0.0563381	0.000555969	0.679573	0.064827	0.000839542	0.679573	0.0656921	0.000847356	0.679573	0.0661742	0.000851462	0.679573	0.0656245	0.000845484
0.684149	0.0488672	0.000523374	0.684149	0.0498315	0.000731925	0.684149	0.0472445	0.000717432	0.684149	0.0502393	0.000735391	0.684149	0.0526815	0.000751101	0.684149	0.0562301	0.000562585	0.684149	0.065801	0.000856546	0.684149	0.0659511	0.000860378	0.684149	0.0650279	0.000856443	0.684149	0.0666456	0.000862841
0.688725	0.0501137	0.00051869	0.688725	0.0500969	0.00071929	0.688725	0.0489163	0.000713871	0.688725	0.0500761	0.000720078	0.688725	0.0513379	0.000728378	0.688725	0.0566551	0.000553449	0.688725	0.0652557	0.000836437	0.688725	0.066692	0.000847403	0.688725	0.0652037	0.000840405	0.688725	0.0663222	0.000843845
0.693301	0.0496225	0.000542405	0.693301	0.0496049	0.000751384	0.693301	0.0509356	0.000761643	0.693301	0.0491946	0.000749735	0.693301	0.0505744	0.000759161	0.693301	0.0560896	0.000578318	0.693301	0.0634345	0.000865769	0.693301	0.0659193	0.000883411	0.693301	0.0665865	0.000888746	0.693301	0.0657748	0.000881014
0.697878	0.0499224	0.000516769	0.697878	0.050594	0.000720564	0.697878	0.0497876	0.000717486	0.697878	0.0518364	0.000728914	0.697878	0.0503622	0.000720758	0.697878	0.0571525	0.000554188	0.697878	0.0640138	0.00082725	0.697878	0.0665372	0.000844293	0.697878	0.0665635	0.000845814	0.697878	0.0659813	0.000839709
0.702454	0.051299	0.000515196	0.702454	0.0522878	0.000720391	0.702454	0.0511708	0.000715621	0.702454	0.052024	0.000719765	0.702454	0.0509608	0.000714178	0.702454	0.0583797	0.000551271	0.702454	0.0633939	0.000812134	0.702454	0.0657329	0.000827962	0.702454	0.0655877	0.000828506	0.702454	0.0664164	0.000830262
0.70703	0.050947	0.000501002	0.70703	0.0500191	0.000689395	0.70703	0.0521832	0.000703567	0.70703	0.0513122	0.00069773	0.70703	0.051924	0.000701889	0.70703	0.0581952	0.000536832	0.70703	0.0629316	0.000789266	0.70703	0.0656435	0.000806723	0.70703	0.0671205	0.000815957	0.70703	0.0669936	0.00081252
0.711606	0.0517046	0.000498144	0.711606	0.0512591	0.000688256	0.711606	0.0523234	0.000695974	0.711606	0.0508497	0.000686812	0.711606	0.0525972	0.000697314	0.711606	0.0578005	0.000528995	0.711606	0.0648823	0.000790144	0.711606	0.0649186	0.000793074	0.711606	0.0666827	0.000803727	0.711606	0.0664273	0.000799664
0.716182	0.0521664	0.000496828	0.716182	0.0522806	0.000689352	0.716182	0.0531064	0.000695641	0.716182	0.0527025	0.000692565	0.716182	0.052231	0.0006906	0.716182	0.0583026	0.000527445	0.716182	0.06537	0.000787071	0.716182	0.0641522	0.000783371	0.716182	0.0649127	0.000788671	0.716182	0.0646686	0.00078472
0.720759	0.0526626	0.000498668	0.720759	0.0538811	0.000698123	0.720759	0.052585	0.000692716	0.720759	0.0528758	0.000693481	0.720759	0.0547601	0.000704473	0.720759	0.0583126	0.000527434	0.720759	0.0652217	0.000786311	0.720759	0.0647788	0.000786699	0.720759	0.065734	0.000793014	0.720759	0.0667409	0.000795587
0.725335	0.0544264	0.000496915	0.725335	0.0541008	0.000687457	0.725335	0.0524789	0.0006804	0.725335	0.0544373	0.000690136	0.725335	0.054907	0.000693296	0.725335	0.0585532	0.000519425	0.725335	0.0644399	0.000768819	0.725335	0.065975	0.00077941	0.725335	0.0656102	0.000778799	0.725335	0.0663152	0.000779782
0.729911	0.0532826	0.000492713	0.729911	0.0546033	0.000690048	0.729911	0.0530237	0.000683285	0.729911	0.053271	0.000683787	0.729911	0.0545442	0.000691259	0.729911	0.0595766	0.000523162	0.729911	0.0644951	0.000768857	0.729911	0.0653661	0.000776015	0.729911	0.0659529	0.000780296	0.729911	0.0668378	0.000782173
0.734487	0.0545475	0.000495317	0.734487	0.0553987	0.00069124	0.734487	0.0542806	0.000687042	0.734487	0.0555691	0.000693019	0.734487	0.0548566	0.000689905	0.734487	0.058688	0.000517701	0.734487	0.0649247	0.000767642	0.734487	0.0659244	0.000775414	0.734487	0.0644465	0.00076909	0.734487	0.0657411	0.000773117
0.739064	0.0538943	0.000493212	0.739064	0.0538216	0.000682523	0.739064	0.0543936	0.000687231	0.739064	0.0544219	0.000686544	0.739064	0.0548456	0.000689406	0.739064	0.0588974	0.000518489	0.739064	0.0647735	0.000765718	0.739064	0.0643861	0.000766395	0.739064	0.0675509	0.000783611	0.739064	0.0668506	0.000777471
0.74364	0.0550921	0.000498754	0.74364	0.0548137	0.000689716	0.74364	0.0558352	0.000696805	0.74364	0.0553172	0.000693242	0.74364	0.0555005	0.000694854	0.74364	0.0598391	0.000523225	0.74364	0.0641156	0.00076489	0.74364	0.0649898	0.000772017	0.74364	0.0649547	0.000773092	0.74364	0.0653526	0.000772508
0.748216	0.0556914	0.000489795	0.748216	0.0550412	0.000675396	0.748216	0.054948	0.000676602	0.748216	0.0561295	0.000681816	0.748216	0.057456	0.000689177	0.748216	0.0607771	0.000514811	0.748216	0.0655453	0.000754705	0.748216	0.0655569	0.000757375	0.748216	0.0663825	0.000762702	0.748216	0.0657666	0.000757082
0.752792	0.0554982	0.000497075	0.752792	0.0555007	0.000688371	0.752792	0.0559229	0.000692263	0.752792	0.0570829	0.000697361	0.752792	0.0570681	0.000697939	0.752792	0.0604187	0.000521782	0.752792	0.0654967	0.000765952	0.752792	0.0657449	0.000769845	0.752792	0.0656286	0.000770512	0.752792	0.0652847	0.000766189
0.757369	0.0566954	0.000487955	0.757369	0.0567894	0.000676289	0.757369	0.0568019	0.000678037	0.757369	0.0572162	0.000679264	0.757369	0.057599	0.000681793	0.757369	0.0609894	0.00050976	0.757369	0.0659449	0.000747435	0.757369	0.065169	0.000746242	0.757369	0.0660109	0.00075156	0.757369	0.0668729	0.000753189
0.761945	0.0576382	0.000498364	0.761945	0.0577381	0.000690639	0.761945	0.0580695	0.00069401	0.761945	0.0580486	0.000693062	0.761945	0.0570111	0.000688535	0.761945	0.0607577	0.00051634	0.761945	0.0653014	0.00075471	0.761945	0.0648939	0.000755308	0.761945	0.0656714	0.000760373	0.761945	0.0673403	0.000765952
0.766521	0.057379	0.00049107	0.766521	0.0572686	0.000679112	0.766521	0.0574889	0.000681884	0.766521	0.0568057	0.000677704	0.766521	0.0586342	0.000687279	0.766521	0.0614761	0.000512032	0.766521	0.0651928	0.000743885	0.766521	0.066708	0.000753754	0.766521	0.0665141	0.000754047	0.766521	0.0668309	0.000753019
0.771097	0.0578569	0.000497053	0.771097	0.0575896	0.000686683	0.771097	0.058745	0.000694075	0.771097	0.0578233	0.000688708	0.771097	0.0597644	0.000698851	0.771097	0.0622778	0.000519269	0.771097	0.0660801	0.000754737	0.771097	0.0653516	0.000753802	0.771097	0.0669072	0.000762586	0.771097	0.0674151	0.000762457
0.775674	0.0584661	0.00048942	0.775674	0.0581914	0.000676125	0.775674	0.0594261	0.000683725	0.775674	0.0595794	0.000683622	0.775674	0.0604842	0.000688558	0.775674	0.0633393	0.000512629	0.775674	0.0644995	0.000732364	0.775674	0.0678029	0.000750582	0.775674	0.0679033	0.000752274	0.775674	0.0672549	0.000746688
0.78025	0.0595882	0.000501358	0.78025	0.0592495	0.000692187	0.78025	0.0589525	0.000692477	0.78025	0.0586382	0.000690115	0.78025	0.0605911	0.000700158	0.78025	0.0623976	0.000517958	0.78025	0.0670571	0.000756293	0.78025	0.067525	0.000761136	0.78025	0.0666538	0.000758208	0.78025	0.0664227	0.000754546
0.784826	0.0599548	0.000494824	0.784826	0.0600136	0.000685283	0.784826	0.0605032	0.000689309	0.784826	0.0610074	0.000690843	0.784826	0.0609739	0.000691333	0.784826	0.0631315	0.000512404	0.784826	0.0677828	0.000748307	0.784826	0.0678563	0.000751239	0.784826	0.0669638	0.000748257	0.784826	0.068356	0.000752254
0.789402	0.061005	0.000502913	0.789402	0.0605512	0.000693973	0.789402	0.0607782	0.00069678	0.789402	0.0609196	0.0006966	0.789402	0.062261	0.000703569	0.789402	0.0639536	0.000519838	0.789402	0.0668842	0.000750611	0.789402	0.0677129	0.000757122	0.789402	0.0683337	0.000761278	0.789402	0.0679291	0.000756809
0.793979	0.0611051	0.000493906	0.793979	0.0619318	0.000687515	0.793979	0.0613391	0.000686491	0.793979	0.0617383	0.000687499	0.793979	0.0628441	0.000693233	0.793979	0.0637731	0.000509625	0.793979	0.0671809	0.00073812	0.793979	0.0685359	0.00074694	0.793979	0.0689952	0.000750271	0.793979	0.0684482	0.000745225
0.798555	0.0619398	0.000501805	0.798555	0.0608077	0.000689738	0.798555	0.0614016	0.000694259	0.798555	0.0635022	0.000703204	0.798555	0.0633804	0.0007033	0.798555	0.0658083	0.00052162	0.798555	0.0705855	0.000762114	0.798555	0.0682458	0.000753877	0.798555	0.0693602	0.000760313	0.798555	0.0684754	0.000753624
0.803131	0.0633795	0.000503728	0.803131	0.0640698	0.000701075	0.803131	0.0628097	0.000697022	0.803131	0.0635845	0.000699742	0.803131	0.0642852	0.000703617	0.803131	0.0661224	0.000519807	0.803131	0.0678435	0.000745291	0.803131	0.0689302	0.000752925	0.803131	0.069936	0.000758805	0.803131	0.0686421	0.000750266
0.807707	0.0637746	0.000507436	0.807707	0.0646064	0.000706778	0.807707	0.0636966	0.000704364	0.807707	0.0641562	0.000705617	0.807707	0.0638919	0.000705064	0.807707	0.0657333	0.000521056	0.807707	0.0683026	0.000750837	0.807707	0.0702991	0.000762691	0.807707	0.0690845	0.000758306	0.807707	0.0688162	0.000754499
0.812284	0.0639304	0.00050113	0.812284	0.0644616	0.000696655	0.812284	0.0641991	0.000697209	0.812284	0.0638504	0.000694776	0.812284	0.0663089	0.000706511	0.812284	0.0664536	0.000516353	0.812284	0.0689111	0.000743567	0.812284	0.0696919	0.000749714	0.812284	0.0687417	0.000746579	0.812284	0.0695669	0.000747825
0.81686	0.0646102	0.000506333	0.81686	0.0645468	0.000701338	0.81686	0.0662574	0.000710844	0.81686	0.0653503	0.000705881	0.81686	0.0641043	0.000700877	0.81686	0.0672418	0.000522004	0.81686	0.0691282	0.000749177	0.81686	0.0711116	0.000760861	0.81686	0.0704607	0.000759125	0.81686	0.0690492	0.000750086
0.821436	0.0662999	0.000505264	0.821436	0.0655317	0.000697084	0.821436	0.0662907	0.000702221	0.821436	0.0654063	0.000697415	0.821436	0.0665055	0.000702977	0.821436	0.0677537	0.000517106	0.821436	0.070417	0.000745791	0.821436	0.0703056	0.000747874	0.821436	0.0707946	0.000751306	0.821436	0.0699871	0.000745116
0.826012	0.0662237	0.000504482	0.826012	0.0667168	0.000701246	0.826012	0.0661626	0.000700553	0.826012	0.067675	0.000706355	0.826012	0.0666972	0.000702718	0.826012	0.0688719	0.000519951	0.826012	0.0701144	0.000743158	0.826012	0.071142	0.000750346	0.826012	0.0696395	0.000744804	0.826012	0.0714373	0.000750342
0.830589	0.0681528	0.0005149	0.830589	0.0674567	0.000710818	0.830589	0.0675952	0.000713215	0.830589	0.0674209	0.000711569	0.830589	0.0680404	0.000714983	0.830589	0.0693642	0.000526101	0.830589	0.0717801	0.000757359	0.830589	0.070306	0.000753323	0.830589	0.0713424	0.000759251	0.830589	0.0716443	0.000758037
0.835165	0.0668996	0.000503643	0.835165	0.0686905	0.000705701	0.835165	0.0681341	0.000705059	0.835165	0.0673064	0.000700596	0.835165	0.0689732	0.000708492	0.835165	0.07029	0.000521261	0.835165	0.0719454	0.000746889	0.835165	0.0720797	0.000750075	0.835165	0.0718798	0.000750413	0.835165	0.0717376	0.000747243
0.839741	0.0695198	0.000514786	0.839741	0.0687642	0.00071067	0.839741	0.0700684	0.000718127	0.839741	0.0690021	0.000712618	0.839741	0.0684693	0.000710965	0.839741	0.0714129	0.000528008	0.839741	0.0729799	0.000756449	0.839741	0.0718506	0.000754054	0.839741	0.0725802	0.000758539	0.839741	0.0719538	0.000753183
0.844317	0.0696638	0.000513125	0.844317	0.0697738	0.000712148	0.844317	0.0695642	0.000713031	0.844317	0.0699413	0.000713784	0.844317	0.0701234	0.000715243	0.844317	0.0721462	0.000528073	0.844317	0.072192	0.00074991	0.844317	0.0726754	0.000754657	0.844317	0.0740019	0.000761744	0.844317	0.0732208	0.000755729
0.848894	0.0709489	0.000513516	0.848894	0.070781	0.00071134	0.848894	0.0705545	0.000712166	0.848894	0.0700934	0.000709333	0.848894	0.0725995	0.000720596	0.848894	0.0727596	0.000526332	0.848894	0.073224	0.000748976	0.848894	0.0734356	0.000752499	0.848894	0.0736005	0.000754445	0.848894	0.0728201	0.000748494
0.85347	0.0709104	0.000510894	0.85347	0.0708113	0.000707941	0.85347	0.0721132	0.000715189	0.85347	0.0721952	0.000714654	0.85347	0.0716778	0.000713162	0.85347	0.0730118	0.000524496	0.85347	0.0723643	0.00074154	0.85347	0.0736827	0.000749832	0.85347	0.0742327	0.000753432	0.85347	0.0758454	0.000757775
0.858046	0.0723988	0.00051582	0.858046	0.0731152	0.000718477	0.858046	0.0724403	0.000717464	0.858046	0.0718923	0.000714288	0.858046	0.0725553	0.000717741	0.858046	0.0741865	0.000528555	0.858046	0.0739482	0.000749345	0.858046	0.0748507	0.000755842	0.858046	0.0742016	0.000754275	0.858046	0.0763469	0.000760903
0.862622	0.0735373	0.00051457	0.862622	0.0725565	0.000709646	0.862622	0.0746004	0.000719825	0.862622	0.0733269	0.000713728	0.862622	0.0733715	0.000714586	0.862622	0.0751445	0.000526668	0.862622	0.075665	0.000749776	0.862622	0.0766931	0.000756717	0.862622	0.0754329	0.000752629	0.862622	0.0756185	0.000750858
0.867199	0.074635	0.000518789	0.867199	0.0746353	0.00071949	0.867199	0.0745067	0.000720775	0.867199	0.0737974	0.000716992	0.867199	0.0737623	0.000717526	0.867199	0.0749024	0.000527081	0.867199	0.0765139	0.000754709	0.867199	0.0764656	0.000757131	0.867199	0.0770503	0.000760826	0.867199	0.0762677	0.000754962
0.871775	0.0752059	0.00051955	0.871775	0.0744673	0.000717549	0.871775	0.0739055	0.000717064	0.871775	0.0754466	0.00072244	0.871775	0.0745607	0.000719529	0.871775	0.0753485	0.000527495	0.871775	0.0758116	0.000750442	0.871775	0.0765362	0.000756094	0.871775	0.078207	0.000764311	0.871775	0.0770563	0.000756931
0.876351	0.076763	0.000517555	0.876351	0.076436	0.000716876	0.876351	0.0773457	0.000722301	0.876351	0.0773501	0.00072143	0.876351	0.0769843	0.00072066	0.876351	0.0768521	0.000525332	0.876351	0.0763435	0.000743745	0.876351	0.0782444	0.000754193	0.876351	0.0773218	0.000751616	0.876351	0.0780517	0.000752067
0.880927	0.0772483	0.000525335	0.880927	0.0767612	0.000726669	0.880927	0.0776939	0.000732223	0.880927	0.075817	0.000723817	0.880927	0.0778996	0.000732833	0.880927	0.0779789	0.000535016	0.880927	0.0787394	0.00076245	0.880927	0.0775725	0.000760274	0.880927	0.0789638	0.000767281	0.880927	0.0786758	0.000763489
0.885504	0.0784821	0.000531459	0.885504	0.0769377	0.000730906	0.885504	0.0787201	0.000739853	0.885504	0.0772925	0.000733264	0.885504	0.0770986	0.000733182	0.885504	0.0793841	0.000541697	0.885504	0.0787285	0.000766076	0.885504	0.0787803	0.000768957	0.885504	0.0795253	0.00077329	0.885504	0.0786033	0.000766867
0.89008	0.0786615	0.000523204	0.89008	0.0795159	0.000729012	0.89008	0.0794653	0.000730653	0.89008	0.0809227	0.000735395	0.89008	0.0783924	0.00072626	0.89008	0.0797647	0.000533839	0.89008	0.0788754	0.00075415	0.89008	0.0807812	0.000764484	0.89008	0.0803205	0.000763876	0.89008	0.0799175	0.000759654
0.894656	0.0798662	0.000531318	0.894656	0.0797785	0.000736538	0.894656	0.0785388	0.000733536	0.894656	0.0802778	0.000739431	0.894656	0.079974	0.000738947	0.894656	0.0799595	0.000539296	0.894656	0.080843	0.00076885	0.894656	0.0819784	0.000776108	0.894656	0.0809057	0.000773044	0.894656	0.0807691	0.000769864
0.899232	0.0812623	0.000537063	0.899232	0.0805819	0.000742178	0.899232	0.0811128	0.000746112	0.899232	0.08132	0.000745996	0.899232	0.0813042	0.000746641	0.899232	0.0815964	0.000545782	0.899232	0.0814708	0.000773983	0.899232	0.0823921	0.000780386	0.899232	0.0824527	0.000781907	0.899232	0.0819747	0.000777331
0.903809	0.0823524	0.000534523	0.903809	0.0825308	0.000742086	0.903809	0.0829142	0.000745418	0.903809	0.0821346	0.000741532	0.903809	0.0827932	0.000744745	0.903809	0.0827103	0.000543261	0.903809	0.0816928	0.00076701	0.903809	0.083353	0.000776273	0.903809	0.0822025	0.000772975	0.903809	0.0842663	0.000778493
0.908385	0.083274	0.000542819	0.908385	0.0828593	0.00075134	0.908385	0.0839579	0.000757442	0.908385	0.0824666	0.000750801	0.908385	0.0839458	0.00075718	0.908385	0.0838722	0.000552333	0.908385	0.0842216	0.000785352	0.908385	0.0844984	0.000789189	0.908385	0.0835434	0.000786678	0.908385	0.0839423	0.000785586
0.912961	0.0832479	0.000536299	0.912961	0.0841916	0.000747127	0.912961	0.0842249	0.000749137	0.912961	0.0861606	0.00075543	0.912961	0.0849325	0.000751571	0.912961	0.0847042	0.000547951	0.912961	0.0842438	0.000775772	0.912961	0.0849733	0.000781321	0.912961	0.0844666	0.000780622	0.912961	0.084531	0.000778217
0.917537	0.0853769	0.000544173	0.917537	0.0846398	0.000751893	0.917537	0.0854287	0.000756744	0.917537	0.0853186	0.0007554	0.917537	0.0868471	0.000761808	0.917537	0.0864565	0.000554929	0.917537	0.0842235	0.000778898	0.917537	0.0862373	0.000789458	0.917537	0.0853396	0.000787258	0.917537	0.0867658	0.000790102
0.922114	0.0871974	0.000546989	0.922114	0.0855428	0.00075266	0.922114	0.0879743	0.000763554	0.922114	0.0878997	0.000762338	0.922114	0.088366	0.000764774	0.922114	0.0877488	0.000556393	0.922114	0.085888	0.000782664	0.922114	0.0877234	0.000792464	0.922114	0.0872049	0.000791769	0.922114	0.0873564	0.000789653
0.92669	0.0883404	0.000548284	0.92669	0.0867711	0.000754468	0.92669	0.0872149	0.000757993	0.92669	0.0875377	0.000758234	0.92669	0.0887328	0.000763294	0.92669	0.0880248	0.000555452	0.92669	0.0873311	0.000785314	0.92669	0.089471	0.00079614	0.92669	0.0889455	0.000795463	0.92669	0.087957	0.000789026
0.931266	0.0901301	0.000554476	0.931266	0.0898832	0.000768256	0.931266	0.0895304	0.000768918	0.931266	0.0887884	0.000765276	0.931266	0.0890228	0.000766855	0.931266	0.090262	0.000562897	0.931266	0.0899056	0.000797637	0.931266	0.0890706	0.000797265	0.931266	0.0896641	0.000800822	0.931266	0.0897756	0.000798513
0.935842	0.0909563	0.000555379	0.935842	0.089524	0.000765042	0.935842	0.0901045	0.000769064	0.935842	0.0900875	0.000768054	0.935842	0.0913544	0.000773322	0.935842	0.0911007	0.000563835	0.935842	0.0902705	0.000796987	0.935842	0.091512	0.0008044	0.935842	0.0902668	0.000801066	0.935842	0.0910838	0.000801382
0.940419	0.0918675	0.000553471	0.940419	0.0912727	0.000765259	0.940419	0.0909135	0.000765922	0.940419	0.0914046	0.000766711	0.940419	0.0913907	0.00076739	0.940419	0.0918053	0.000561376	0.940419	0.0918859	0.000796675	0.940419	0.0908318	0.000795579	0.940419	0.0906821	0.00079633	0.940419	0.0914234	0.000796343
0.944995	0.0925941	0.000558995	0.944995	0.0924101	0.000774156	0.944995	0.0925631	0.000776651	0.944995	0.0946319	0.000782931	0.944995	0.0946838	0.000783855	0.944995	0.0930262	0.000568201	0.944995	0.0920413	0.000802316	0.944995	0.0918947	0.000804577	0.944995	0.0943872	0.000815027	0.944995	0.0920934	0.00080388
0.949571	0.0949214	0.000550435	0.949571	0.0939306	0.000759966	0.949571	0.0943166	0.000763205	0.949571	0.0946418	0.000763369	0.949571	0.0950864	0.000765606	0.949571	0.0947219	0.000557985	0.949571	0.0927655	0.000784823	0.949571	0.0927259	0.000787423	0.949571	0.0949715	0.000796721	0.949571	0.0931942	0.000787696
0.954147	0.095852	0.000567521	0.954147	0.0958321	0.000786618	0.954147	0.0965085	0.000790941	0.954147	0.095613	0.000786877	0.954147	0.0959817	0.000788899	0.954147	0.0963487	0.000576997	0.954147	0.094119	0.000810462	0.954147	0.0937629	0.000811999	0.954147	0.0943252	0.000815374	0.954147	0.0950081	0.000815061
0.958724	0.0972438	0.000570652	0.958724	0.0968075	0.000789333	0.958724	0.0968865	0.000791599	0.958724	0.0976773	0.000793317	0.958724	0.0981323	0.000795619	0.958724	0.0976354	0.000579902	0.958724	0.0960737	0.00081683	0.958724	0.0956742	0.000818252	0.958724	0.0965436	0.000822707	0.958724	0.0964755	0.000819661
0.9633	0.0992363	0.000569367	0.9633	0.0978955	0.000784748	0.9633	0.099765	0.000793002	0.9633	0.0983981	0.000787449	0.9633	0.0995217	0.000791962	0.9633	0.0991735	0.000577518	0.9633	0.0960812	0.00080833	0.9633	0.0968945	0.000814023	0.9633	0.0973596	0.000816998	0.9633	0.09496	0.000805749
0.967876	0.100082	0.000577808	0.967876	0.100003	0.000800518	0.967876	0.101213	0.000806601	0.967876	0.0993428	0.000799331	0.967876	0.101389	0.000806958	0.967876	0.101082	0.000588592	0.967876	0.0992298	0.000828373	0.967876	0.0975334	0.000825286	0.967876	0.0996931	0.000834262	0.967876	0.0989778	0.000828908
0.972452	0.100812	0.00057578	0.972452	0.0995907	0.000793626	0.972452	0.100265	0.000797874	0.972452	0.102916	0.000805623	0.972452	0.103965	0.000809825	0.972452	0.101551	0.000585882	0.972452	0.0988799	0.000821443	0.972452	0.100996	0.000831637	0.972452	0.0999524	0.000829391	0.972452	0.100747	0.000829302
0.977029	0.103147	0.000583481	0.977029	0.102208	0.0008054	0.977029	0.103801	0.000812673	0.977029	0.105176	0.000816155	0.977029	0.103634	0.000811893	0.977029	0.103109	0.000591896	0.977029	0.101392	0.000833349	0.977029	0.101649	0.000837145	0.977029	0.102724	0.000842221	0.977029	0.101628	0.000835588
0.981605	0.104276	0.000585126	0.981605	0.103828	0.000809071	0.981605	0.10363	0.000810474	0.981605	0.104768	0.000813164	0.981605	0.104749	0.000813877	0.981605	0.104836	0.000594927	0.981605	0.103853	0.000840042	0.981605	0.102874	0.000839654	0.981605	0.102646	0.000840254	0.981605	0.104771	0.000844583
0.986181	0.107358	0.00059033	0.986181	0.105142	0.000810961	0.986181	0.107176	0.000819548	0.986181	0.107566	0.000819781	0.986181	0.106336	0.000816622	0.986181	0.107054	0.000598256	0.986181	0.10488	0.00084106	0.986181	0.105939	0.000847557	0.986181	0.10559	0.000847777	0.986181	0.104761	0.000842103
0.990757	0.108161	0.000596101	0.990757	0.108236	0.000826054	0.990757	0.108357	0.000828531	0.990757	0.106802	0.000822535	0.990757	0.108592	0.000829044	0.990757	0.108133	0.000604729	0.990757	0.106507	0.000851872	0.990757	0.10596	0.000853016	0.990757	0.107422	0.000859317	0.990757	0.106681	0.000853912
0.995334	0.11006	0.000600125	0.995334	0.108944	0.00082771	0.995334	0.109001	0.000829986	0.995334	0.109801	0.000831485	0.995334	0.108852	0.000829277	0.995334	0.109539	0.000607711	0.995334	0.107305	0.000853929	0.995334	0.108049	0.000859379	0.995334	0.108354	0.000861802	0.995334	0.10778	0.000856963
0.99991	0.110616	0.000599273	0.99991	0.110635	0.000830051	0.99991	0.112391	0.000837632	0.99991	0.112479	0.000836868	0.99991	0.112344	0.000837246	0.99991	0.111126	0.000609132	0.99991	0.10794	0.000852977	0.99991	0.109809	0.000862095	0.99991	0.109776	0.000863406	0.99991	0.110455	0.000862671
1.00449	0.112525	0.000604022	1.00449	0.112543	0.000836618	1.00449	0.112003	0.000837059	1.00449	0.114157	0.000842683	1.00449	0.115019	0.000846136	1.00449	0.113019	0.000613907	1.00449	0.109676	0.000859327	1.00449	0.111597	0.000868584	1.00449	0.111504	0.000869709	1.00449	0.110367	0.000863049
1.00906	0.114459	0.000594796	1.00906	0.112654	0.000818322	1.00906	0.115988	0.000830404	1.00906	0.115903	0.000829124	1.00906	0.114154	0.000824676	1.00906	0.113302	0.00060102	1.00906	0.112586	0.000849393	1.00906	0.112834	0.000853145	1.00906	0.113295	0.000856	1.00906	0.11188	0.000848629
1.01364	0.115536	0.000607363	1.01364	0.117057	0.000845492	1.01364	0.117351	0.00084852	1.01364	0.116866	0.000846011	1.01364	0.117291	0.000848095	1.01364	0.115792	0.000616759	1.01364	0.113883	0.000867863	1.01364	0.113892	0.000870929	1.01364	0.115607	0.000877793	1.01364	0.114039	0.000869847
1.01822	0.117155	0.000603708	1.01822	0.118588	0.000840175	1.01822	0.117758	0.00083985	1.01822	0.117942	0.000839354	1.01822	0.117899	0.000840028	1.01822	0.117126	0.000612452	1.01822	0.115471	0.000862718	1.01822	0.116293	0.000868296	1.01822	0.118016	0.000875063	1.01822	0.117285	0.000869818
1.02279	0.120758	0.00061558	1.02279	0.120066	0.000850458	1.02279	0.119779	0.000851767	1.02279	0.119928	0.000851151	1.02279	0.119388	0.000850368	1.02279	0.11991	0.000622804	1.02279	0.118283	0.000877534	1.02279	0.11766	0.00087868	1.02279	0.116726	0.000877222	1.02279	0.118853	0.000880798
1.02737	0.122313	0.000623071	1.02737	0.120358	0.000857195	1.02737	0.12241	0.000865428	1.02737	0.12001	0.000857273	1.02737	0.12244	0.00086527	1.02737	0.122379	0.000632309	1.02737	0.119617	0.000887732	1.02737	0.11968	0.000891039	1.02737	0.120927	0.000896362	1.02737	0.121329	0.000894531
1.03194	0.123772	0.00062197	1.03194	0.123524	0.00086056	1.03194	0.122609	0.000860087	1.03194	0.123606	0.000861911	1.03194	0.125095	0.000867038	1.03194	0.123615	0.000630732	1.03194	0.12129	0.000886772	1.03194	0.123278	0.000895913	1.03194	0.122599	0.000895329	1.03194	0.122917	0.000893224
1.03652	0.124076	0.000624293	1.03652	0.123968	0.000864069	1.03652	0.125433	0.000870499	1.03652	0.124654	0.000867173	1.03652	0.125398	0.000870146	1.03652	0.125546	0.000636402	1.03652	0.124127	0.00089765	1.03652	0.123215	0.00089804	1.03652	0.124947	0.000904757	1.03652	0.124099	0.000899109
1.0411	0.128225	0.000632201	1.0411	0.127242	0.000872818	1.0411	0.126763	0.000873663	1.0411	0.12769	0.000875228	1.0411	0.128168	0.000877426	1.0411	0.1274	0.000639789	1.0411	0.125603	0.000901401	1.0411	0.12498	0.000902698	1.0411	0.127125	0.00091061	1.0411	0.127649	0.000909049
1.04567	0.129164	0.000635479	1.04567	0.128067	0.000877057	1.04567	0.130466	0.00088611	1.04567	0.129251	0.000881565	1.04567	0.130651	0.000886377	1.04567	0.128011	0.000642464	1.04567	0.127445	0.000908851	1.04567	0.12879	0.00091604	1.04567	0.128012	0.000915237	1.04567	0.128156	0.000912527
1.05025	0.130393	0.000638404	1.05025	0.130502	0.00088414	1.05025	0.130388	0.000886068	1.05025	0.132825	0.000891794	1.05025	0.131211	0.000888125	1.05025	0.130311	0.00064757	1.05025	0.129195	0.000914219	1.05025	0.128993	0.000916832	1.05025	0.131133	0.00092464	1.05025	0.130833	0.000920595
1.05482	0.132454	0.000640796	1.05482	0.13369	0.000890579	1.05482	0.133609	0.000892616	1.05482	0.131997	0.000887034	1.05482	0.132521	0.00088934	1.05482	0.133012	0.000651256	1.05482	0.130399	0.000915231	1.05482	0.132337	0.000924081	1.05482	0.131098	0.000921999	1.05482	0.132466	0.000922806
1.0594	0.134239	0.000642456	1.0594	0.134769	0.000891244	1.0594	0.136159	0.000897342	1.0594	0.135013	0.000893076	1.0594	0.134047	0.000891262	1.0594	0.135108	0.000653555	1.0594	0.134352	0.000924277	1.0594	0.133865	0.000926124	1.0594	0.134225	0.000928692	1.0594	0.133559	0.000923587
1.06398	0.137702	0.000648207	1.06398	0.137781	0.0008981	1.06398	0.137668	0.00090008	1.06398	0.137431	0.000898316	1.06398	0.136139	0.000895645	1.06398	0.136733	0.000655847	1.06398	0.137715	0.000932424	1.06398	0.135068	0.000928159	1.06398	0.137144	0.000935624	1.06398	0.136129	0.000929527
1.06855	0.139289	0.000645932	1.06855	0.13888	0.000893607	1.06855	0.139268	0.000896926	1.06855	0.137631	0.000891411	1.06855	0.137876	0.000892924	1.06855	0.138413	0.000653746	1.06855	0.136003	0.000919896	1.06855	0.138448	0.000930008	1.06855	0.138946	0.000932941	1.06855	0.138325	0.000928002
1.07313	0.141043	0.000650842	1.07313	0.140871	0.000901247	1.07313	0.139148	0.00089892	1.07313	0.141075	0.000902966	1.07313	0.140767	0.000903007	1.07313	0.141284	0.000660852	1.07313	0.139158	0.000931139	1.07313	0.139311	0.000934846	1.07313	0.138666	0.000934581	1.07313	0.139912	0.000934854
1.07771	0.141541	0.000642394	1.07771	0.142087	0.000891297	1.07771	0.142219	0.000893916	1.07771	0.141792	0.000891683	1.07771	0.143669	0.000897452	1.07771	0.143131	0.00065476	1.07771	0.142823	0.000927591	1.07771	0.1411	0.000926146	1.07771	0.141886	0.000929835	1.07771	0.144607	0.000934039
1.08228	0.14618	0.000666005	1.08228	0.144196	0.000917829	1.08228	0.144354	0.000920593	1.08228	0.145834	0.000923382	1.08228	0.14512	0.000922369	1.08228	0.144903	0.000673411	1.08228	0.143158	0.00095029	1.08228	0.145019	0.000958821	1.08228	0.144497	0.000958955	1.08228	0.144966	0.000956956
1.08686	0.147338	0.000650994	1.08686	0.147731	0.000903151	1.08686	0.148246	0.000906777	1.08686	0.146897	0.000902185	1.08686	0.147319	0.000904137	1.08686	0.147572	0.000660995	1.08686	0.145504	0.000931993	1.08686	0.147688	0.00094114	1.08686	0.148225	0.000944139	1.08686	0.146885	0.000937308
1.09143	0.148635	0.000672071	1.09143	0.148458	0.00093109	1.09143	0.148927	0.000934707	1.09143	0.149905	0.000936111	1.09143	0.149824	0.000936796	1.09143	0.150003	0.000684509	1.09143	0.148402	0.000966837	1.09143	0.148984	0.000971847	1.09143	0.150935	0.000978809	1.09143	0.152736	0.000980331
1.09601	0.151793	0.000663968	1.09601	0.149054	0.00091321	1.09601	0.152052	0.000923207	1.09601	0.151114	0.000919666	1.09601	0.152029	0.000922879	1.09601	0.151677	0.000673538	1.09601	0.150892	0.000953292	1.09601	0.149668	0.000953396	1.09601	0.153031	0.000963927	1.09601	0.153231	0.000961133
1.10059	0.153442	0.000676179	1.10059	0.15315	0.000936476	1.10059	0.15296	0.000938382	1.10059	0.153891	0.0009396	1.10059	0.152461	0.000936827	1.10059	0.154168	0.00068746	1.10059	0.153885	0.000974568	1.10059	0.155583	0.000982539	1.10059	0.155826	0.000984818	1.10059	0.154586	0.000978125
1.10516	0.155541	0.000674644	1.10516	0.155719	0.000935844	1.10516	0.157109	0.000941758	1.10516	0.155704	0.00093703	1.10516	0.154746	0.000935496	1.10516	0.155964	0.00068536	1.10516	0.158293	0.000978742	1.10516	0.156707	0.000978031	1.10516	0.15855	0.000984512	1.10516	0.157729	0.000978961
1.10974	0.157574	0.000674256	1.10974	0.157556	0.000934829	1.10974	0.158029	0.000938405	1.10974	0.158733	0.000938992	1.10974	0.157858	0.000937708	1.10974	0.158507	0.000685861	1.10974	0.158562	0.00097356	1.10974	0.160165	0.000981167	1.10974	0.1592	0.000980286	1.10974	0.159623	0.000978
1.11432	0.15916	0.000686608	1.11432	0.159289	0.000952209	1.11432	0.158101	0.000951649	1.11432	0.160191	0.000955722	1.11432	0.158797	0.00095313	1.11432	0.159808	0.000697899	1.11432	0.16061	0.000992456	1.11432	0.160856	0.000996611	1.11432	0.161711	0.0010005	1.11432	0.163563	0.00100186
1.11889	0.161255	0.000669234	1.11889	0.160271	0.00092557	1.11889	0.162046	0.000932257	1.11889	0.161884	0.000930697	1.11889	0.162899	0.000934052	1.11889	0.163415	0.00068282	1.11889	0.163679	0.000969938	1.11889	0.16375	0.00097355	1.11889	0.16514	0.000978668	1.11889	0.166713	0.000979213
1.12347	0.163737	0.000690039	1.12347	0.163269	0.000955745	1.12347	0.166409	0.00096593	1.12347	0.165244	0.000961862	1.12347	0.165399	0.00096317	1.12347	0.164128	0.000700931	1.12347	0.167486	0.00100349	1.12347	0.167355	0.00100671	1.12347	0.167302	0.00100825	1.12347	0.168734	0.00100841
1.12804	0.166043	0.000672145	1.12804	0.166972	0.00093454	1.12804	0.165478	0.000933383	1.12804	0.166009	0.000933477	1.12804	0.166115	0.00093463	1.12804	0.167625	0.000684755	1.12804	0.168402	0.000974252	1.12804	0.169928	0.000981462	1.12804	0.171511	0.000986985	1.12804	0.17244	0.000985836
1.13262	0.168645	0.000693276	1.13262	0.167583	0.000959079	1.13262	0.170104	0.000967633	1.13262	0.16774	0.000960717	1.13262	0.169695	0.000966368	1.13262	0.168845	0.000703891	1.13262	0.171007	0.00100481	1.13262	0.172399	0.00101185	1.13262	0.172899	0.00101479	1.13262	0.172925	0.00101134
1.1372	0.17032	0.000690127	1.1372	0.17108	0.000958868	1.1372	0.171826	0.000963097	1.1372	0.169768	0.00095701	1.1372	0.170183	0.00095892	1.1372	0.169783	0.000699451	1.1372	0.172624	0.000999814	1.1372	0.174762	0.00100861	1.1372	0.175108	0.00101114	1.1372	0.175317	0.00100815
1.14177	0.172641	0.000699856	1.14177	0.170048	0.000964474	1.14177	0.17333	0.000974781	1.14177	0.173604	0.00097421	1.14177	0.174606	0.000977526	1.14177	0.174399	0.000713179	1.14177	0.176141	0.00101689	1.14177	0.177255	0.00102323	1.14177	0.178237	0.00102735	1.14177	0.179428	0.0010267
1.14635	0.174651	0.000702349	1.14635	0.174554	0.000973991	1.14635	0.174816	0.000977114	1.14635	0.17548	0.000977453	1.14635	0.176405	0.000980578	1.14635	0.176196	0.000715344	1.14635	0.178971	0.00102255	1.14635	0.179989	0.00102867	1.14635	0.181297	0.00103357	1.14635	0.180597	0.00102829
1.15093	0.17703	0.00070351	1.15093	0.176927	0.000975511	1.15093	0.176801	0.000977725	1.15093	0.177922	0.000979111	1.15093	0.17855	0.000981516	1.15093	0.179094	0.000717342	1.15093	0.181699	0.00102486	1.15093	0.183319	0.00103239	1.15093	0.184128	0.00103606	1.15093	0.185654	0.0010361
1.1555	0.177077	0.000704138	1.1555	0.178189	0.000979179	1.1555	0.178713	0.000982917	1.1555	0.177948	0.000979903	1.1555	0.180556	0.00098691	1.1555	0.181474	0.000721798	1.1555	0.185456	0.00103461	1.1555	0.186002	0.00103959	1.1555	0.187172	0.00104412	1.1555	0.188077	0.00104264
1.16008	0.181392	0.000707311	1.16008	0.181123	0.000980695	1.16008	0.182471	0.000986313	1.16008	0.179722	0.000978758	1.16008	0.182211	0.000985431	1.16008	0.182157	0.000719068	1.16008	0.186905	0.0010325	1.16008	0.190476	0.00104459	1.16008	0.190379	0.00104611	1.16008	0.189797	0.00104111
1.16465	0.183467	0.000716528	1.16465	0.18366	0.000994613	1.16465	0.184831	0.00099987	1.16465	0.183725	0.000996071	1.16465	0.185431	0.00100095	1.16465	0.186143	0.000731526	1.16465	0.191466	0.00105177	1.16465	0.191141	0.00105475	1.16465	0.192382	0.00105944	1.16465	0.193783	0.00105904
1.16923	0.1856	0.000702623	1.16923	0.18621	0.000976228	1.16923	0.187535	0.000981695	1.16923	0.187296	0.00097993	1.16923	0.187269	0.000980817	1.16923	0.186795	0.000714962	1.16923	0.192039	0.0010276	1.16923	0.193446	0.00103448	1.16923	0.193852	0.00103714	1.16923	0.19465	0.00103535
1.17381	0.187536	0.000712784	1.17381	0.18752	0.000988819	1.17381	0.188565	0.000993705	1.17381	0.188566	0.000992456	1.17381	0.188737	0.000993799	1.17381	0.191501	0.000729631	1.17381	0.194017	0.00104227	1.17381	0.195947	0.00105041	1.17381	0.197891	0.00105662	1.17381	0.19948	0.00105656
1.17838	0.1895	0.000709676	1.17838	0.189889	0.000985459	1.17838	0.192308	0.000993321	1.17838	0.188599	0.000983909	1.17838	0.190105	0.000988187	1.17838	0.192469	0.000724857	1.17838	0.196842	0.00103961	1.17838	0.19721	0.00104414	1.17838	0.201172	0.00105483	1.17838	0.201692	0.00105232
1.18296	0.192719	0.000729735	1.18296	0.192028	0.00101121	1.18296	0.193894	0.00101799	1.18296	0.191911	0.00101228	1.18296	0.193003	0.0010157	1.18296	0.195396	0.000744842	1.18296	0.2017	0.00107288	1.18296	0.201853	0.00107706	1.18296	0.203752	0.00108321	1.18296	0.201191	0.00107359
1.18754	0.195674	0.000719267	1.18754	0.194322	0.000995573	1.18754	0.194949	0.000999515	1.18754	0.196819	0.00100233	1.18754	0.196205	0.00100196	1.18754	0.199819	0.000736371	1.18754	0.203867	0.00105584	1.18754	0.205524	0.00106331	1.18754	0.206671	0.00106765	1.18754	0.207296	0.00106531
1.19211	0.196771	0.000730798	1.19211	0.194847	0.00101018	1.19211	0.197603	0.00101886	1.19211	0.196739	0.00101568	1.19211	0.197818	0.00101903	1.19211	0.201372	0.000748835	1.19211	0.206597	0.00107619	1.19211	0.208039	0.00108327	1.19211	0.207501	0.00108388	1.19211	0.209643	0.00108489
1.19669	0.199608	0.000730672	1.19669	0.197885	0.00101066	1.19669	0.199488	0.00101676	1.19669	0.199374	0.00101523	1.19669	0.199015	0.00101544	1.19669	0.203592	0.000747691	1.19669	0.210614	0.00107854	1.19669	0.211147	0.00108357	1.19669	0.214066	0.00109184	1.19669	0.21105	0.00108139
1.20127	0.20153	0.000729219	1.20127	0.201155	0.00101167	1.20127	0.202812	0.00101785	1.20127	0.202839	0.00101662	1.20127	0.2019	0.0010156	1.20127	0.206147	0.000747115	1.20127	0.211378	0.00107378	1.20127	0.216683	0.00108921	1.20127	0.213113	0.00108324	1.20127	0.216825	0.00108754
1.20584	0.203977	0.000746199	1.20584	0.202445	0.00103262	1.20584	0.202156	0.00103466	1.20584	0.20452	0.00103849	1.20584	0.204459	0.00103936	1.20584	0.20592	0.000760343	1.20584	0.213607	0.0010979	1.20584	0.21346	0.0011015	1.20584	0.21746	0.00111221	1.20584	0.21622	0.0011056
1.21042	0.204376	0.000727562	1.21042	0.205543	0.00101247	1.21042	0.207493	0.00101919	1.21042	0.206702	0.00101625	1.21042	0.206791	0.00101742	1.21042	0.209961	0.000746741	1.21042	0.217743	0.00107839	1.21042	0.219975	0.00108703	1.21042	0.219014	0.0010868	1.21042	0.221536	0.00108837
1.21499	0.206587	0.000741155	1.21499	0.206712	0.0010293	1.21499	0.206031	0.00103051	1.21499	0.209382	0.00103633	1.21499	0.207545	0.00103344	1.21499	0.213163	0.000762102	1.21499	0.218518	0.00109536	1.21499	0.22064	0.00110388	1.21499	0.221022	0.00110656	1.21499	0.22366	0.00110836
1.21957	0.209946	0.000721833	1.21957	0.209057	0.00100046	1.21957	0.209334	0.00100362	1.21957	0.209562	0.00100281	1.21957	0.209446	0.00100355	1.21957	0.214026	0.000738528	1.21957	0.220639	0.00106394	1.21957	0.221771	0.00107011	1.21957	0.223269	0.00107503	1.21957	0.22671	0.00107838
1.22415	0.21171	0.000753061	1.22415	0.21292	0.00104837	1.22415	0.212875	0.00105099	1.22415	0.212628	0.00104914	1.22415	0.214094	0.00105326	1.22415	0.217198	0.00077254	1.22415	0.223018	0.00111135	1.22415	0.227303	0.00112456	1.22415	0.227694	0.00112729	1.22415	0.22994	0.00112814
1.22872	0.214272	0.000734212	1.22872	0.214012	0.00101937	1.22872	0.215074	0.00102419	1.22872	0.215254	0.00102326	1.22872	0.215162	0.00102407	1.22872	0.218465	0.000751292	1.22872	0.227644	0.00108792	1.22872	0.229376	0.00109542	1.22872	0.230448	0.00109949	1.22872	0.231879	0.00109859
1.2333	0.214917	0.000750897	1.2333	0.215621	0.00104427	1.2333	0.214104	0.00104382	1.2333	0.21676	0.00104802	1.2333	0.215781	0.00104701	1.2333	0.222253	0.000772895	1.2333	0.230085	0.00111598	1.2333	0.230383	0.00112061	1.2333	0.232976	0.00112796	1.2333	0.234307	0.00112679
1.23788	0.217196	0.000745237	1.23788	0.216962	0.00103467	1.23788	0.219279	0.0010421	1.23788	0.217989	0.00103814	1.23788	0.218011	0.0010392	1.23788	0.223465	0.000765471	1.23788	0.231072	0.00110486	1.23788	0.232935	0.0011127	1.23788	0.235212	0.0011193	1.23788	0.236549	0.00111812
1.24245	0.219657	0.000751765	1.24245	0.219139	0.00104322	1.24245	0.221312	0.00105037	1.24245	0.219881	0.00104612	1.24245	0.22294	0.00105337	1.24245	0.22521	0.000771064	1.24245	0.232238	0.00111163	1.24245	0.236676	0.00112483	1.24245	0.235776	0.00112486	1.24245	0.238583	0.0011267
1.24703	0.220842	0.000757698	1.24703	0.219057	0.00104873	1.24703	0.221616	0.0010567	1.24703	0.220484	0.00105304	1.24703	0.222907	0.00105902	1.24703	0.227668	0.000778915	1.24703	0.23543	0.00112426	1.24703	0.239593	0.00113691	1.24703	0.238899	0.0011374	1.24703	0.241115	0.00113796
1.2516	0.222913	0.00075316	1.2516	0.223636	0.00104755	1.2516	0.221017	0.00104498	1.2516	0.225614	0.00105291	1.2516	0.225068	0.00105284	1.2516	0.228827	0.000772884	1.2516	0.240149	0.00112267	1.2516	0.2403	0.00112702	1.2516	0.241766	0.00113191	1.2516	0.242994	0.00113042
1.25618	0.225527	0.000751674	1.25618	0.224216	0.00104176	1.25618	0.226171	0.00104837	1.25618	0.227773	0.00105023	1.25618	0.226532	0.00104879	1.25618	0.230888	0.00077054	1.25618	0.241291	0.00111761	1.25618	0.242681	0.00112444	1.25618	0.244458	0.00112993	1.25618	0.246847	0.00113074
1.26076	0.225404	0.000746556	1.26076	0.224646	0.0010356	1.26076	0.227343	0.00104363	1.26076	0.224332	0.00103635	1.26076	0.228511	0.00104563	1.26076	0.233551	0.000769137	1.26076	0.240579	0.00110863	1.26076	0.243707	0.00111888	1.26076	0.244015	0.00112139	1.26076	0.248835	0.00112701
1.26533	0.227793	0.000751089	1.26533	0.226847	0.00104166	1.26533	0.227135	0.00104494	1.26533	0.229167	0.00104762	1.26533	0.22988	0.00105005	1.26533	0.235571	0.000773207	1.26533	0.245249	0.00111979	1.26533	0.248672	0.00113063	1.26533	0.2497	0.00113458	1.26533	0.249428	0.00113005
1.26991	0.227773	0.000761437	1.26991	0.227105	0.00105635	1.26991	0.22984	0.00106456	1.26991	0.231445	0.0010664	1.26991	0.231238	0.00106703	1.26991	0.237159	0.000786067	1.26991	0.24629	0.00113705	1.26991	0.248734	0.00114605	1.26991	0.253018	0.00115657	1.26991	0.250615	0.00114771
1.27449	0.230859	0.000753881	1.27449	0.231516	0.0010488	1.27449	0.233231	0.00105489	1.27449	0.231377	0.00104993	1.27449	0.230612	0.00104946	1.27449	0.238564	0.000775868	1.27449	0.247246	0.00112158	1.27449	0.249723	0.00113052	1.27449	0.252751	0.00113841	1.27449	0.254227	0.00113729
1.27906	0.232267	0.000772534	1.27906	0.231744	0.00107227	1.27906	0.233314	0.0010782	1.27906	0.232847	0.00107589	1.27906	0.234847	0.00108092	1.27906	0.240035	0.000795073	1.27906	0.249382	0.00115043	1.27906	0.251983	0.00115981	1.27906	0.253521	0.00116486	1.27906	0.254018	0.00116175
1.28364	0.23421	0.000755489	1.28364	0.234484	0.00105031	1.28364	0.235663	0.00105533	1.28364	0.235124	0.00105295	1.28364	0.235485	0.00105467	1.28364	0.239786	0.000774509	1.28364	0.250127	0.00112267	1.28364	0.253411	0.00113314	1.28364	0.255537	0.00113921	1.28364	0.25629	0.00113665
1.28821	0.234939	0.000771522	1.28821	0.234291	0.00107096	1.28821	0.237203	0.00107949	1.28821	0.237805	0.0010793	1.28821	0.235175	0.00107518	1.28821	0.243143	0.00079457	1.28821	0.252435	0.0011498	1.28821	0.254955	0.00115897	1.28821	0.255846	0.00116271	1.28821	0.257964	0.00116279
1.29279	0.236433	0.000756263	1.29279	0.235913	0.00104996	1.29279	0.239135	0.00105888	1.29279	0.238556	0.00105643	1.29279	0.238878	0.00105808	1.29279	0.243235	0.000776902	1.29279	0.253031	0.00112503	1.29279	0.258206	0.00113911	1.29279	0.258114	0.00114087	1.29279	0.260085	0.00114063
1.29737	0.237875	0.000753666	1.29737	0.237073	0.00104601	1.29737	0.24013	0.00105457	1.29737	0.237347	0.00104793	1.29737	0.239917	0.00105385	1.29737	0.244585	0.000774088	1.29737	0.254594	0.00112149	1.29737	0.259027	0.00113407	1.29737	0.259815	0.0011375	1.29737	0.262135	0.00113791
1.30194	0.240612	0.0007656	1.30194	0.238938	0.00106111	1.30194	0.240969	0.00106779	1.30194	0.239965	0.0010645	1.30194	0.241633	0.00106875	1.30194	0.24711	0.000785989	1.30194	0.254549	0.00113378	1.30194	0.258948	0.00114644	1.30194	0.259197	0.00114887	1.30194	0.262496	0.00115118
1.30652	0.239737	0.000761797	1.30652	0.241618	0.00106252	1.30652	0.241634	0.00106533	1.30652	0.241051	0.00106286	1.30652	0.240309	0.00106249	1.30652	0.245826	0.000781561	1.30652	0.255596	0.00113186	1.30652	0.259878	0.00114423	1.30652	0.260495	0.00114737	1.30652	0.265078	0.00115209
1.31109	0.24218	0.000765997	1.31109	0.239947	0.00106056	1.31109	0.241443	0.00106619	1.31109	0.240012	0.0010621	1.31109	0.241754	0.00106647	1.31109	0.247741	0.000785093	1.31109	0.256885	0.00113564	1.31109	0.25922	0.00114426	1.31109	0.259923	0.00114756	1.31109	0.262027	0.00114755
1.31567	0.242612	0.000765234	1.31567	0.241534	0.0010617	1.31567	0.243992	0.00106915	1.31567	0.241099	0.00106229	1.31567	0.241452	0.001064	1.31567	0.24901	0.000785415	1.31567	0.258963	0.00113762	1.31567	0.261519	0.00114665	1.31567	0.262925	0.0011513	1.31567	0.261667	0.00114483
1.32025	0.242555	0.000766794	1.32025	0.243775	0.00106827	1.32025	0.243943	0.00107139	1.32025	0.243055	0.00106833	1.32025	0.244062	0.0010713	1.32025	0.248061	0.000785842	1.32025	0.260215	0.00114255	1.32025	0.259175	0.00114468	1.32025	0.264562	0.001157	1.32025	0.263485	0.00115085
1.32482	0.244344	0.000774223	1.32482	0.241971	0.00107189	1.32482	0.245188	0.00108087	1.32482	0.245192	0.00107949	1.32482	0.246305	0.00108268	1.32482	0.247723	0.000790566	1.32482	0.259169	0.00114812	1.32482	0.260184	0.00115426	1.32482	0.260745	0.00115731	1.32482	0.26679	0.00116486
1.3294	0.244065	0.00075132	1.3294	0.241247	0.00103937	1.3294	0.2451	0.00104927	1.3294	0.244481	0.00104678	1.3294	0.245705	0.00105009	1.3294	0.250171	0.00077075	1.3294	0.258385	0.00111329	1.3294	0.261519	0.00112324	1.3294	0.262497	0.001127	1.3294	0.266426	0.00113035
1.33398	0.244837	0.000758959	1.33398	0.243095	0.00105206	1.33398	0.246188	0.00106063	1.33398	0.242776	0.00105287	1.33398	0.246359	0.00106063	1.33398	0.248725	0.000775664	1.33398	0.258997	0.00112437	1.33398	0.261823	0.00113383	1.33398	0.265166	0.0011421	1.33398	0.266455	0.00114048
1.33855	0.243584	0.000753058	1.33855	0.245376	0.00105046	1.33855	0.245806	0.00105402	1.33855	0.244921	0.00105102	1.33855	0.246656	0.00105529	1.33855	0.251075	0.000774383	1.33855	0.256625	0.00111367	1.33855	0.261424	0.00112682	1.33855	0.262969	0.00113167	1.33855	0.265158	0.00113176
1.34313	0.245483	0.000766009	1.34313	0.246018	0.00106633	1.34313	0.244855	0.00106694	1.34313	0.244931	0.00106571	1.34313	0.246339	0.00106942	1.34313	0.249082	0.0007825	1.34313	0.25979	0.00113534	1.34313	0.260226	0.0011403	1.34313	0.262296	0.00114622	1.34313	0.266386	0.00114995
1.3477	0.244962	0.000759419	1.3477	0.244124	0.00105454	1.3477	0.24641	0.00106161	1.3477	0.247222	0.00106176	1.3477	0.246285	0.00106106	1.3477	0.251377	0.000779489	1.3477	0.259647	0.0011263	1.3477	0.261702	0.00113431	1.3477	0.261407	0.00113568	1.3477	0.265311	0.00113905
1.35228	0.245227	0.000760407	1.35228	0.245045	0.00105743	1.35228	0.245187	0.00106048	1.35228	0.245037	0.00105884	1.35228	0.246248	0.00106216	1.35228	0.250797	0.000779423	1.35228	0.258663	0.00112577	1.35228	0.262002	0.00113625	1.35228	0.261426	0.00113709	1.35228	0.266102	0.00114193
1.35686	0.245033	0.000759984	1.35686	0.24466	0.00105648	1.35686	0.247427	0.00106446	1.35686	0.245522	0.00105952	1.35686	0.246961	0.00106327	1.35686	0.249946	0.000778131	1.35686	0.259903	0.00112792	1.35686	0.258087	0.00112854	1.35686	0.261226	0.00113649	1.35686	0.265044	0.00113971
1.36143	0.245639	0.000750667	1.36143	0.244342	0.00104183	1.36143	0.245636	0.00104698	1.36143	0.243417	0.00104151	1.36143	0.248688	0.00105232	1.36143	0.249984	0.000767843	1.36143	0.255816	0.0011052	1.36143	0.258684	0.00111467	1.36143	0.260143	0.00111934	1.36143	0.262408	0.00111962
1.36601	0.244691	0.000745433	1.36601	0.242934	0.00103385	1.36601	0.245175	0.00104073	1.36601	0.245379	0.00103977	1.36601	0.243548	0.0010374	1.36601	0.249295	0.000762869	1.36601	0.258306	0.00110427	1.36601	0.258717	0.00110906	1.36601	0.258668	0.00111087	1.36601	0.261012	0.00111133
1.37059	0.243535	0.000746647	1.37059	0.242671	0.00103704	1.37059	0.246024	0.00104601	1.37059	0.243511	0.00104	1.37059	0.244192	0.00104229	1.37059	0.248221	0.000764238	1.37059	0.254975	0.00110189	1.37059	0.256855	0.00110948	1.37059	0.257385	0.00111238	1.37059	0.262417	0.00111791
1.37516	0.24418	0.000748399	1.37516	0.24397	0.00104078	1.37516	0.243835	0.00104327	1.37516	0.243135	0.00104062	1.37516	0.243441	0.00104222	1.37516	0.248682	0.000765789	1.37516	0.251149	0.00109604	1.37516	0.254794	0.001107	1.37516	0.256084	0.00111136	1.37516	0.25799	0.00111102
1.37974	0.243303	0.00074526	1.37974	0.241973	0.0010343	1.37974	0.243783	0.0010404	1.37974	0.243173	0.00103793	1.37974	0.242909	0.00103847	1.37974	0.246233	0.000760542	1.37974	0.253284	0.00109721	1.37974	0.255343	0.00110513	1.37974	0.256438	0.00110911	1.37974	0.257395	0.00110697
1.38431	0.243179	0.00075227	1.38431	0.241622	0.0010439	1.38431	0.243648	0.00105049	1.38431	0.241491	0.00104506	1.38431	0.241782	0.00104665	1.38431	0.247408	0.000769454	1.38431	0.248035	0.00109805	1.38431	0.251325	0.00110846	1.38431	0.256135	0.00111966	1.38431	0.256885	0.00111711
1.38889	0.240791	0.00074057	1.38889	0.241424	0.00103158	1.38889	0.240524	0.00103262	1.38889	0.241223	0.0010326	1.38889	0.241721	0.00103455	1.38889	0.243819	0.000755949	1.38889	0.248888	0.00108714	1.38889	0.251276	0.00109569	1.38889	0.253212	0.00110128	1.38889	0.253238	0.00109741
1.39347	0.239573	0.000744097	1.39347	0.237363	0.00103099	1.39347	0.241222	0.00104101	1.39347	0.240908	0.00103907	1.39347	0.239804	0.00103802	1.39347	0.242207	0.000759039	1.39347	0.247464	0.00109183	1.39347	0.249155	0.00109909	1.39347	0.250884	0.00110432	1.39347	0.25179	0.00110213
1.39804	0.238473	0.000722735	1.39804	0.236546	0.00100196	1.39804	0.239713	0.00101045	1.39804	0.239508	0.00100877	1.39804	0.238188	0.00100734	1.39804	0.240681	0.00073672	1.39804	0.245017	0.0010581	1.39804	0.245277	0.00106246	1.39804	0.248282	0.00106999	1.39804	0.250129	0.00106965
1.40262	0.235853	0.000725897	1.40262	0.237181	0.00101229	1.40262	0.236468	0.00101364	1.40262	0.238187	0.00101553	1.40262	0.237051	0.00101442	1.40262	0.239278	0.000741579	1.40262	0.243045	0.00106403	1.40262	0.245144	0.00107195	1.40262	0.244291	0.00107215	1.40262	0.24801	0.00107543
1.4072	0.23785	0.00073212	1.4072	0.23533	0.00101408	1.4072	0.237763	0.00102134	1.4072	0.235325	0.00101544	1.4072	0.236632	0.00101891	1.4072	0.23906	0.000745001	1.4072	0.241637	0.00106689	1.4072	0.242429	0.00107233	1.4072	0.244026	0.00107727	1.4072	0.248744	0.00108251
1.41177	0.234124	0.000725702	1.41177	0.233375	0.00100807	1.41177	0.23588	0.00101545	1.41177	0.235308	0.00101307	1.41177	0.234306	0.00101219	1.41177	0.237339	0.00074114	1.41177	0.239631	0.00106054	1.41177	0.242104	0.00106922	1.41177	0.240914	0.00106874	1.41177	0.244632	0.0010721
1.41635	0.233213	0.000728139	1.41635	0.232458	0.00101174	1.41635	0.234271	0.00101787	1.41635	0.234346	0.0010167	1.41635	0.233166	0.00101547	1.41635	0.234974	0.000741728	1.41635	0.237667	0.00106247	1.41635	0.240177	0.00107129	1.41635	0.238262	0.00106937	1.41635	0.241042	0.00107099
1.42092	0.232019	0.000720128	1.42092	0.232028	0.00100212	1.42092	0.232458	0.00100559	1.42092	0.230639	0.00100084	1.42092	0.231635	0.00100373	1.42092	0.232198	0.000731473	1.42092	0.235094	0.00104824	1.42092	0.23665	0.00105513	1.42092	0.237676	0.00105895	1.42092	0.23993	0.00105955
1.4255	0.229709	0.000714117	1.4255	0.228384	0.000991006	1.4255	0.22973	0.000996183	1.4255	0.230089	0.00099557	1.4255	0.231525	0.000999273	1.4255	0.23218	0.000728427	1.4255	0.23229	0.00103834	1.4255	0.235109	0.00104766	1.4255	0.233601	0.00104651	1.4255	0.235909	0.00104727
1.43008	0.228289	0.000705461	1.43008	0.228516	0.000982106	1.43008	0.22876	0.000985171	1.43008	0.230126	0.00098646	1.43008	0.227831	0.000983125	1.43008	0.229563	0.000718048	1.43008	0.231252	0.0010268	1.43008	0.231477	0.001031	1.43008	0.231667	0.00103314	1.43008	0.236281	0.0010384
1.43465	0.225707	0.000702277	1.43465	0.225196	0.000975969	1.43465	0.225192	0.000978551	1.43465	0.225577	0.000978011	1.43465	0.22626	0.000980276	1.43465	0.227146	0.000715036	1.43465	0.228018	0.00102061	1.43465	0.228481	0.00102525	1.43465	0.229427	0.00102887	1.43465	0.231888	0.00102999
1.43923	0.222761	0.000703139	1.43923	0.222214	0.000977189	1.43923	0.225324	0.000985746	1.43923	0.225021	0.000983889	1.43923	0.224086	0.000983083	1.43923	0.225083	0.000717146	1.43923	0.226506	0.0010249	1.43923	0.227002	0.00102965	1.43923	0.226949	0.00103132	1.43923	0.229608	0.00103288
1.44381	0.221897	0.000703214	1.44381	0.221929	0.000978316	1.44381	0.222898	0.000982781	1.44381	0.222206	0.000980176	1.44381	0.222955	0.000982594	1.44381	0.223542	0.000716315	1.44381	0.222533	0.00101876	1.44381	0.224358	0.00102615	1.44381	0.225284	0.00102978	1.44381	0.227241	0.00102998
1.44838	0.22022	0.000700035	1.44838	0.218032	0.000969714	1.44838	0.221487	0.000978982	1.44838	0.218805	0.000972529	1.44838	0.221197	0.00097813	1.44838	0.219105	0.000709328	1.44838	0.219505	0.0010116	1.44838	0.221539	0.00101941	1.44838	0.223961	0.00102604	1.44838	0.225458	0.00102535
1.45296	0.217702	0.000689812	1.45296	0.216196	0.000956773	1.45296	0.218053	0.000962903	1.45296	0.218275	0.000962079	1.45296	0.219566	0.000965521	1.45296	0.217363	0.000700017	1.45296	0.21817	0.000999143	1.45296	0.217776	0.00100202	1.45296	0.219648	0.00100751	1.45296	0.220318	0.00100524
1.45753	0.214625	0.000679399	1.45753	0.214122	0.000944072	1.45753	0.214929	0.000948134	1.45753	0.214437	0.000945958	1.45753	0.215706	0.000949341	1.45753	0.21436	0.000689546	1.45753	0.213114	0.000979969	1.45753	0.216477	0.000990307	1.45753	0.216447	0.000991955	1.45753	0.219109	0.000993692
1.46211	0.213584	0.000675807	1.46211	0.212575	0.000938203	1.46211	0.214048	0.000943535	1.46211	0.213922	0.000942067	1.46211	0.213518	0.000942232	1.46211	0.211609	0.000683573	1.46211	0.211903	0.000974558	1.46211	0.213064	0.000980473	1.46211	0.215255	0.000986565	1.46211	0.215901	0.000984313
1.46669	0.210989	0.000681113	1.46669	0.20959	0.000944721	1.46669	0.210376	0.000948782	1.46669	0.213055	0.000952789	1.46669	0.211735	0.000951161	1.46669	0.210514	0.000691001	1.46669	0.210175	0.000983896	1.46669	0.210337	0.000987844	1.46669	0.210968	0.000990845	1.46669	0.211524	0.000988424
1.47126	0.20794	0.000676709	1.47126	0.205721	0.000936719	1.47126	0.207842	0.000943404	1.47126	0.208489	0.000943451	1.47126	0.208089	0.000943607	1.47126	0.207996	0.000687262	1.47126	0.2056	0.00097413	1.47126	0.20888	0.000984466	1.47126	0.207964	0.000984282	1.47126	0.209166	0.000983212
1.47584	0.204981	0.000668923	1.47584	0.205676	0.000931495	1.47584	0.205022	0.000932687	1.47584	0.203872	0.000929204	1.47584	0.20697	0.000936243	1.47584	0.204395	0.000678461	1.47584	0.203684	0.000964879	1.47584	0.204086	0.000969257	1.47584	0.205822	0.000974514	1.47584	0.205599	0.000970556
1.48042	0.203201	0.000670335	1.48042	0.203084	0.00093191	1.48042	0.204747	0.000937709	1.48042	0.202619	0.000932249	1.48042	0.20392	0.00093578	1.48042	0.202653	0.000679945	1.48042	0.202689	0.000968596	1.48042	0.201715	0.000970128	1.48042	0.204343	0.00097729	1.48042	0.203144	0.00097129
1.48499	0.201846	0.000649608	1.48499	0.199541	0.000898938	1.48499	0.200763	0.000903729	1.48499	0.200621	0.000902274	1.48499	0.200766	0.000903462	1.48499	0.198916	0.000655625	1.48499	0.199575	0.000935206	1.48499	0.198738	0.000936937	1.48499	0.200257	0.000941669	1.48499	0.199917	0.000937592
1.48957	0.199579	0.000649854	1.48957	0.197026	0.000898608	1.48957	0.199632	0.000906153	1.48957	0.197583	0.000900933	1.48957	0.19755	0.00090177	1.48957	0.197086	0.000656447	1.48957	0.195588	0.000931839	1.48957	0.195953	0.000936026	1.48957	0.195739	0.000937201	1.48957	0.198705	0.000939948
1.49414	0.196616	0.000670933	1.49414	0.194461	0.000928465	1.49414	0.195632	0.00093337	1.49414	0.196343	0.000933621	1.49414	0.1955	0.000932814	1.49414	0.19452	0.000678276	1.49414	0.193012	0.000962757	1.49414	0.195196	0.00097103	1.49414	0.194869	0.000972004	1.49414	0.195646	0.000970183
1.49872	0.192769	0.000664803	1.49872	0.192333	0.000923255	1.49872	0.192695	0.000926473	1.49872	0.192372	0.000924595	1.49872	0.194114	0.00092914	1.49872	0.191943	0.000673898	1.49872	0.190359	0.000956194	1.49872	0.190032	0.000959004	1.49872	0.191939	0.000964827	1.49872	0.192048	0.000961593
1.5033	0.191403	0.000671506	1.5033	0.18997	0.000930307	1.5033	0.190201	0.000933279	1.5033	0.190693	0.000933103	1.5033	0.190994	0.000934677	1.5033	0.188866	0.000678121	1.5033	0.186969	0.000961187	1.5033	0.18716	0.000965154	1.5033	0.188941	0.000970786	1.5033	0.189553	0.000968648
1.50787	0.188294	0.000676892	1.50787	0.188008	0.000940201	1.50787	0.189823	0.000946635	1.50787	0.18704	0.000939386	1.50787	0.188401	0.000943278	1.50787	0.187202	0.000685725	1.50787	0.186321	0.00097433	1.50787	0.185104	0.00097516	1.50787	0.187738	0.000982834	1.50787	0.18853	0.00098108
1.51245	0.185894	0.000662931	1.51245	0.184557	0.000918515	1.51245	0.185505	0.000923011	1.51245	0.184642	0.000919952	1.51245	0.185042	0.000921736	1.51245	0.184242	0.000670712	1.51245	0.183316	0.000952809	1.51245	0.183221	0.000956112	1.51245	0.183381	0.00095813	1.51245	0.184432	0.00095704
1.51703	0.182755	0.000668825	1.51703	0.181817	0.000927217	1.51703	0.184415	0.000935393	1.51703	0.182339	0.000929628	1.51703	0.182848	0.000931679	1.51703	0.180748	0.000676085	1.51703	0.179695	0.000959785	1.51703	0.179917	0.000963839	1.51703	0.182375	0.000971171	1.51703	0.185106	0.000973896
1.5216	0.180106	0.00067333	1.5216	0.179867	0.000934884	1.5216	0.179885	0.000937426	1.5216	0.179464	0.000935258	1.5216	0.179912	0.000937203	1.5216	0.178542	0.000681304	1.5216	0.175142	0.000961579	1.5216	0.177551	0.000970805	1.5216	0.178935	0.000975742	1.5216	0.177646	0.000969209
1.52618	0.177254	0.000662293	1.52618	0.17578	0.00091681	1.52618	0.178389	0.000925106	1.52618	0.176707	0.000920139	1.52618	0.177629	0.000923127	1.52618	0.176132	0.000670802	1.52618	0.174264	0.000950306	1.52618	0.175113	0.000955812	1.52618	0.176078	0.000959737	1.52618	0.176416	0.000957068
1.53075	0.176021	0.000671259	1.53075	0.175244	0.000930895	1.53075	0.176606	0.000936503	1.53075	0.173705	0.000928637	1.53075	0.174473	0.000931336	1.53075	0.173279	0.000677247	1.53075	0.173032	0.000963251	1.53075	0.172364	0.000965206	1.53075	0.172508	0.00096723	1.53075	0.176101	0.000972333
1.53533	0.171314	0.000656753	1.53533	0.170467	0.000910046	1.53533	0.173801	0.000920084	1.53533	0.172545	0.00091603	1.53533	0.171791	0.000915232	1.53533	0.172357	0.000668634	1.53533	0.168514	0.000942178	1.53533	0.169985	0.000949184	1.53533	0.170925	0.000953082	1.53533	0.170333	0.000948232
1.53991	0.169408	0.000655095	1.53991	0.171529	0.000914575	1.53991	0.170551	0.000914781	1.53991	0.170252	0.000912899	1.53991	0.168648	0.000910119	1.53991	0.169775	0.000665873	1.53991	0.16678	0.000940197	1.53991	0.167833	0.000946219	1.53991	0.168717	0.00095	1.53991	0.169722	0.000948984
1.54448	0.167134	0.00065986	1.54448	0.167038	0.000915908	1.54448	0.166284	0.00091659	1.54448	0.167868	0.000919105	1.54448	0.166212	0.000916142	1.54448	0.166167	0.000668508	1.54448	0.163199	0.000943551	1.54448	0.163456	0.000947678	1.54448	0.166336	0.000956434	1.54448	0.166122	0.000952455
1.54906	0.16497	0.000656325	1.54906	0.164462	0.0009101	1.54906	0.165649	0.000915351	1.54906	0.164831	0.00091222	1.54906	0.163391	0.000909722	1.54906	0.164783	0.000666218	1.54906	0.161973	0.000940794	1.54906	0.163511	0.000948098	1.54906	0.165167	0.000953853	1.54906	0.163865	0.000947192
1.55364	0.162138	0.000655287	1.55364	0.161334	0.000907773	1.55364	0.162138	0.00091214	1.55364	0.161189	0.000908667	1.55364	0.160665	0.00090832	1.55364	0.161166	0.000663827	1.55364	0.159107	0.000938951	1.55364	0.160558	0.000946086	1.55364	0.161936	0.000951199	1.55364	0.16061	0.000944438
1.55821	0.16057	0.000652536	1.55821	0.160212	0.00090504	1.55821	0.159972	0.00090689	1.55821	0.159119	0.000903637	1.55821	0.159701	0.00090596	1.55821	0.159207	0.000660362	1.55821	0.1568	0.000933107	1.55821	0.158313	0.000940408	1.55821	0.159409	0.000944822	1.55821	0.15811	0.000938123
1.56279	0.157902	0.000642263	1.56279	0.15641	0.000887874	1.56279	0.157273	0.000892346	1.56279	0.157735	0.000892289	1.56279	0.15694	0.00089127	1.56279	0.156272	0.000649474	1.56279	0.155778	0.000922272	1.56279	0.156659	0.000927916	1.56279	0.157707	0.000932179	1.56279	0.15766	0.000928688
1.56736	0.154357	0.000641677	1.56736	0.153721	0.000888705	1.56736	0.154932	0.000894061	1.56736	0.15545	0.000894156	1.56736	0.153748	0.000890887	1.56736	0.15376	0.000650621	1.56736	0.152854	0.000922512	1.56736	0.154644	0.00093052	1.56736	0.154847	0.000932661	1.56736	0.153637	0.000926197
1.57194	0.15146	0.000641912	1.57194	0.152053	0.000891896	1.57194	0.152547	0.000895521	1.57194	0.150309	0.000888769	1.57194	0.152175	0.000894322	1.57194	0.151508	0.00065198	1.57194	0.151702	0.000927159	1.57194	0.152095	0.000931619	1.57194	0.152561	0.000934454	1.57194	0.152258	0.000930286
1.57652	0.149415	0.000637657	1.57652	0.148418	0.000881987	1.57652	0.148571	0.000884741	1.57652	0.148723	0.000883962	1.57652	0.149575	0.000886995	1.57652	0.148838	0.000646554	1.57652	0.148102	0.000916941	1.57652	0.148973	0.000922631	1.57652	0.150011	0.000926963	1.57652	0.150179	0.000924045
1.58109	0.148007	0.00063771	1.58109	0.146001	0.000879528	1.58109	0.148264	0.000887651	1.58109	0.147703	0.000885064	1.58109	0.147744	0.000886062	1.58109	0.147463	0.000646665	1.58109	0.146443	0.000916401	1.58109	0.148406	0.000925009	1.58109	0.1489	0.000927932	1.58109	0.150346	0.000928375
1.58567	0.145734	0.000625891	1.58567	0.144408	0.000865048	1.58567	0.144529	0.000867681	1.58567	0.145054	0.000867876	1.58567	0.145473	0.000869815	1.58567	0.145644	0.000635488	1.58567	0.145074	0.000901953	1.58567	0.146027	0.000907825	1.58567	0.146839	0.000911558	1.58567	0.146848	0.000908276
1.59024	0.142163	0.000622114	1.59024	0.142508	0.000863645	1.59024	0.142875	0.000866908	1.59024	0.142287	0.000864262	1.59024	0.143135	0.000867311	1.59024	0.142623	0.000632638	1.59024	0.141815	0.000896888	1.59024	0.142674	0.000902523	1.59024	0.145028	0.000910391	1.59024	0.145078	0.000907222
1.59482	0.142155	0.000627686	1.59482	0.140268	0.000865798	1.59482	0.141995	0.000872635	1.59482	0.139839	0.000865868	1.59482	0.139788	0.000866609	1.59482	0.140878	0.000635129	1.59482	0.140946	0.000902845	1.59482	0.141701	0.000908254	1.59482	0.143223	0.000913975	1.59482	0.143199	0.000910592
1.5994	0.138239	0.000624102	1.5994	0.137219	0.000862629	1.5994	0.138215	0.00086759	1.5994	0.13869	0.000867704	1.5994	0.137555	0.000865579	1.5994	0.138537	0.000634384	1.5994	0.140244	0.000906011	1.5994	0.141128	0.000911802	1.5994	0.140791	0.000912472	1.5994	0.14173	0.000911723
1.60397	0.135648	0.000617173	1.60397	0.136321	0.000857235	1.60397	0.134486	0.000854666	1.60397	0.1371	0.000860473	1.60397	0.135234	0.000856396	1.60397	0.136917	0.000629162	1.60397	0.136226	0.000891845	1.60397	0.136238	0.000895196	1.60397	0.139615	0.000906073	1.60397	0.139955	0.000903711
1.60855	0.133731	0.000608932	1.60855	0.134763	0.000846778	1.60855	0.136145	0.000852717	1.60855	0.1339	0.000845658	1.60855	0.135234	0.000850049	1.60855	0.134714	0.000620268	1.60855	0.136	0.000884652	1.60855	0.136991	0.000890671	1.60855	0.137864	0.000894627	1.60855	0.137264	0.000889733
1.61313	0.131269	0.000610934	1.61313	0.130173	0.000843587	1.61313	0.134338	0.000857102	1.61313	0.131343	0.000847918	1.61313	0.130706	0.00084705	1.61313	0.132697	0.000623179	1.61313	0.134029	0.00088875	1.61313	0.133716	0.000891182	1.61313	0.136715	0.000901124	1.61313	0.136187	0.000896385
1.6177	0.129264	0.000604265	1.6177	0.129706	0.000838467	1.6177	0.129115	0.000839122	1.6177	0.129019	0.000837757	1.6177	0.12867	0.000837656	1.6177	0.130784	0.000616596	1.6177	0.132401	0.000880192	1.6177	0.132009	0.00088237	1.6177	0.132009	0.000883915	1.6177	0.133802	0.000885718
1.62228	0.127819	0.00061185	1.62228	0.126548	0.000843991	1.62228	0.129269	0.00085381	1.62228	0.128535	0.000850659	1.62228	0.128434	0.000851244	1.62228	0.127978	0.000621701	1.62228	0.131314	0.00089206	1.62228	0.130168	0.000892099	1.62228	0.132134	0.000899299	1.62228	0.133542	0.00090003
1.62685	0.126447	0.000606569	1.62685	0.125331	0.00083716	1.62685	0.125285	0.000839288	1.62685	0.125053	0.000837535	1.62685	0.125452	0.0008395	1.62685	0.127145	0.0006174	1.62685	0.128326	0.00087993	1.62685	0.130762	0.000890213	1.62685	0.131391	0.000893573	1.62685	0.132003	0.000892065
1.63143	0.123294	0.000590813	1.63143	0.122205	0.000815119	1.63143	0.124124	0.000822629	1.63143	0.123917	0.000820975	1.63143	0.123095	0.000819535	1.63143	0.124087	0.000601571	1.63143	0.127846	0.000864479	1.63143	0.127667	0.000867194	1.63143	0.129901	0.00087506	1.63143	0.130401	0.000873283
1.63601	0.122082	0.000592663	1.63601	0.120709	0.000816608	1.63601	0.120796	0.000819055	1.63601	0.12105	0.000818686	1.63601	0.121611	0.000821089	1.63601	0.121786	0.00060132	1.63601	0.124827	0.000861834	1.63601	0.126374	0.000869505	1.63601	0.127036	0.000872933	1.63601	0.127273	0.000870432
1.64058	0.119297	0.000596652	1.64058	0.119599	0.000826671	1.64058	0.121331	0.000833856	1.64058	0.117799	0.00082264	1.64058	0.119536	0.000828472	1.64058	0.122232	0.000611862	1.64058	0.12407	0.000873631	1.64058	0.124528	0.000878242	1.64058	0.126023	0.000884177	1.64058	0.125003	0.000877969
1.64516	0.116325	0.000589061	1.64516	0.118287	0.000820483	1.64516	0.118664	0.00082378	1.64516	0.11698	0.000817862	1.64516	0.11864	0.000823462	1.64516	0.119039	0.000603732	1.64516	0.123116	0.00086825	1.64516	0.123607	0.000872938	1.64516	0.123562	0.000874334	1.64516	0.124635	0.000874292
1.64974	0.117328	0.000589289	1.64974	0.114795	0.000808237	1.64974	0.115722	0.00081311	1.64974	0.117109	0.000816041	1.64974	0.117407	0.000817729	1.64974	0.119048	0.000601966	1.64974	0.122394	0.000863892	1.64974	0.123659	0.000870852	1.64974	0.121209	0.000865129	1.64974	0.122648	0.000866225
1.65431	0.113903	0.000581551	1.65431	0.114768	0.000807028	1.65431	0.115269	0.000810666	1.65431	0.11428	0.000806725	1.65431	0.115329	0.000810591	1.65431	0.117136	0.000597222	1.65431	0.121314	0.000859547	1.65431	0.119469	0.000857276	1.65431	0.121071	0.000863554	1.65431	0.122952	0.000865954
1.65889	0.112231	0.000575454	1.65889	0.111713	0.000794406	1.65889	0.111895	0.000797086	1.65889	0.111627	0.00079525	1.65889	0.111989	0.000797118	1.65889	0.114978	0.00059005	1.65889	0.116575	0.000841523	1.65889	0.117908	0.000848658	1.65889	0.119531	0.000854993	1.65889	0.120011	0.000853291
1.66346	0.111225	0.000578737	1.66346	0.111178	0.000800053	1.66346	0.110071	0.000798944	1.66346	0.11119	0.000801193	1.66346	0.109198	0.000796108	1.66346	0.113003	0.000591446	1.66346	0.116975	0.000850359	1.66346	0.117796	0.000856014	1.66346	0.118994	0.00086112	1.66346	0.118958	0.000857869
1.66804	0.109511	0.000581945	1.66804	0.10772	0.000799057	1.66804	0.108605	0.000803892	1.66804	0.10926	0.000804801	1.66804	0.109548	0.000806485	1.66804	0.110708	0.000593549	1.66804	0.115388	0.000855507	1.66804	0.115958	0.000860456	1.66804	0.116938	0.000864972	1.66804	0.117541	0.000863649
1.67262	0.106423	0.000568867	1.67262	0.10568	0.00078382	1.67262	0.107341	0.000790938	1.67262	0.105571	0.000784575	1.67262	0.106276	0.000787497	1.67262	0.110263	0.000585808	1.67262	0.112997	0.000838519	1.67262	0.114561	0.000846439	1.67262	0.115491	0.000850763	1.67262	0.116371	0.000850319
1.67719	0.104514	0.000562788	1.67719	0.10456	0.000777779	1.67719	0.104383	0.000779348	1.67719	0.104348	0.000778212	1.67719	0.105521	0.000782552	1.67719	0.108971	0.000580991	1.67719	0.112505	0.000834267	1.67719	0.113147	0.000839361	1.67719	0.114817	0.000845947	1.67719	0.114176	0.000840905
1.68177	0.103728	0.000562643	1.68177	0.104298	0.000779071	1.68177	0.103491	0.000778724	1.68177	0.104881	0.000781917	1.68177	0.104826	0.000782547	1.68177	0.107417	0.000579277	1.68177	0.113386	0.000839224	1.68177	0.112928	0.000840964	1.68177	0.113407	0.000843919	1.68177	0.11264	0.000838478
1.68635	0.10196	0.000572073	1.68635	0.101651	0.000789125	1.68635	0.1019	0.000792046	1.68635	0.102651	0.000793349	1.68635	0.102208	0.000792768	1.68635	0.104688	0.000586989	1.68635	0.109386	0.000846348	1.68635	0.111715	0.000856909	1.68635	0.110548	0.00085472	1.68635	0.111123	0.000853411
1.69092	0.100754	0.000562775	1.69092	0.0999093	0.00077463	1.69092	0.102114	0.000783617	1.69092	0.100458	0.000777419	1.69092	0.102832	0.000785608	1.69092	0.10394	0.000578523	1.69092	0.108492	0.000833903	1.69092	0.110472	0.000843282	1.69092	0.110983	0.000846377	1.69092	0.110962	0.000843209
1.6955	0.0989491	0.000549454	1.6955	0.100426	0.000762717	1.6955	0.0991748	0.00076095	1.6955	0.100097	0.000762766	1.6955	0.0982421	0.000757846	1.6955	0.101997	0.000564563	1.6955	0.107883	0.000817337	1.6955	0.110012	0.000826982	1.6955	0.110506	0.00082996	1.6955	0.109434	0.000823629
1.70008	0.0977706	0.000552971	1.70008	0.0965581	0.000759467	1.70008	0.0973404	0.000763996	1.70008	0.0971576	0.000762409	1.70008	0.0988177	0.000768399	1.70008	0.101838	0.000570515	1.70008	0.107028	0.000824289	1.70008	0.107131	0.00082771	1.70008	0.107841	0.000831416	1.70008	0.10889	0.000831665
1.70465	0.095848	0.000554976	1.70465	0.0972443	0.000770188	1.70465	0.097138	0.00077194	1.70465	0.0979198	0.000773401	1.70465	0.0991097	0.000777958	1.70465	0.100662	0.000574363	1.70465	0.106586	0.00083215	1.70465	0.10818	0.000840368	1.70465	0.107995	0.000841261	1.70465	0.106908	0.000834711
1.70923	0.0945467	0.000554697	1.70923	0.0937574	0.000762295	1.70923	0.0941405	0.0007656	1.70923	0.0950687	0.000767568	1.70923	0.0949152	0.000767858	1.70923	0.0982665	0.000571683	1.70923	0.103642	0.000826084	1.70923	0.104485	0.000831912	1.70923	0.10724	0.000842245	1.70923	0.105689	0.000834197
1.7138	0.0934042	0.000542904	1.7138	0.0935595	0.00074896	1.7138	0.0919818	0.000745957	1.7138	0.0930428	0.000748355	1.7138	0.093948	0.000751997	1.7138	0.0971769	0.000559732	1.7138	0.102129	0.000807545	1.7138	0.105113	0.000820095	1.7138	0.103204	0.000815458	1.7138	0.105105	0.000818504
1.71838	0.092294	0.000545872	1.71838	0.0925177	0.000753108	1.71838	0.0931342	0.00075714	1.71838	0.0925572	0.000754279	1.71838	0.0939253	0.000759449	1.71838	0.0968746	0.000564668	1.71838	0.102069	0.00081545	1.71838	0.10224	0.00081907	1.71838	0.105749	0.000831822	1.71838	0.103175	0.000820522
1.72296	0.0907689	0.00054788	1.72296	0.0911844	0.000756298	1.72296	0.0912424	0.000758543	1.72296	0.0911721	0.000757306	1.72296	0.0905213	0.000755943	1.72296	0.0947569	0.000565535	1.72296	0.100877	0.000819746	1.72296	0.103262	0.000830637	1.72296	0.101509	0.000826363	1.72296	0.104043	0.000831585
1.72753	0.0887174	0.000542484	1.72753	0.0887863	0.000747351	1.72753	0.090137	0.000753834	1.72753	0.0895832	0.000751014	1.72753	0.0903638	0.000754347	1.72753	0.093197	0.000561225	1.72753	0.0994531	0.000813896	1.72753	0.100127	0.000819181	1.72753	0.101857	0.000826313	1.72753	0.10179	0.000823061
1.73211	0.0884041	0.000538909	1.73211	0.0894359	0.000745616	1.73211	0.0874217	0.000741	1.73211	0.089886	0.000748125	1.73211	0.089559	0.000747818	1.73211	0.0937565	0.000559553	1.73211	0.099615	0.000810284	1.73211	0.099887	0.000814229	1.73211	0.100489	0.000817646	1.73211	0.101844	0.000819055
1.73669	0.0871756	0.000532881	1.73669	0.0861418	0.000730115	1.73669	0.0873501	0.000736075	1.73669	0.0879482	0.000737056	1.73669	0.0873688	0.00073591	1.73669	0.0907636	0.000549378	1.73669	0.0978309	0.000799225	1.73669	0.0991955	0.000806695	1.73669	0.0992018	0.000808143	1.73669	0.0997295	0.000806887
1.74126	0.0864014	0.000543797	1.74126	0.0866086	0.000749127	1.74126	0.0854807	0.000747351	1.74126	0.0874295	0.000752926	1.74126	0.0860706	0.000749117	1.74126	0.0911112	0.000563301	1.74126	0.0966843	0.000814511	1.74126	0.0986856	0.000824302	1.74126	0.0989328	0.00082659	1.74126	0.0983233	0.000821514
1.74584	0.0843272	0.00053005	1.74584	0.0834433	0.000726215	1.74584	0.0862861	0.000737697	1.74584	0.0836862	0.000728039	1.74584	0.0846469	0.000732005	1.74584	0.0899377	0.00055132	1.74584	0.0976639	0.000804325	1.74584	0.096523	0.000803579	1.74584	0.0983085	0.00081092	1.74584	0.0973344	0.000804725
1.75041	0.082455	0.000537044	1.75041	0.0840795	0.000744033	1.75041	0.0828816	0.000741942	1.75041	0.0842066	0.000745502	1.75041	0.0830974	0.000742456	1.75041	0.088187	0.00055909	1.75041	0.0946943	0.000811616	1.75041	0.0964304	0.000820588	1.75041	0.0984874	0.000829004	1.75041	0.0964546	0.000819098
1.75499	0.0827406	0.00051963	1.75499	0.0819338	0.000711938	1.75499	0.0822574	0.000714959	1.75499	0.0825731	0.000715062	1.75499	0.0836549	0.000719396	1.75499	0.0869672	0.000537512	1.75499	0.0942554	0.000782996	1.75499	0.0957653	0.000790936	1.75499	0.0961819	0.000793711	1.75499	0.0974993	0.000795094
1.75957	0.0812226	0.000534703	1.75957	0.0820009	0.000737695	1.75957	0.0824128	0.00074113	1.75957	0.0814402	0.000736779	1.75957	0.0811634	0.000736571	1.75957	0.0857134	0.000553849	1.75957	0.092109	0.000803672	1.75957	0.0945192	0.000814997	1.75957	0.0949135	0.000817794	1.75957	0.0951864	0.00081571
1.76414	0.0800766	0.000525023	1.76414	0.0796377	0.000719716	1.76414	0.0784759	0.000717668	1.76414	0.0803085	0.000723017	1.76414	0.0806702	0.000724996	1.76414	0.0842826	0.000543198	1.76414	0.0930469	0.000795898	1.76414	0.0925471	0.00079721	1.76414	0.0935012	0.000801859	1.76414	0.0945712	0.000802502
1.76872	0.0792559	0.000530396	1.76872	0.0782085	0.000724693	1.76872	0.0802309	0.000733723	1.76872	0.0785188	0.000726786	1.76872	0.0810781	0.000736433	1.76872	0.0841073	0.000550354	1.76872	0.0912812	0.000800803	1.76872	0.0915789	0.000804854	1.76872	0.0931459	0.000811675	1.76872	0.0947408	0.000814114
1.7733	0.0787086	0.000514811	1.7733	0.0794023	0.0007095	1.7733	0.0780595	0.000706841	1.7733	0.0761888	0.000699459	1.7733	0.0794154	0.00071126	1.7733	0.0821889	0.000531095	1.7733	0.0918105	0.000781544	1.7733	0.0907613	0.000780958	1.7733	0.0915222	0.000784919	1.7733	0.0916556	0.000782472
1.77787	0.0784712	0.000531622	1.77787	0.0759775	0.000721214	1.77787	0.0770161	0.000726886	1.77787	0.0765471	0.00072425	1.77787	0.0766146	0.000725232	1.77787	0.081739	0.000547919	1.77787	0.0890494	0.000798106	1.77787	0.0908859	0.000807554	1.77787	0.0912755	0.000810349	1.77787	0.0911958	0.000807081
1.78245	0.0766289	0.000518922	1.78245	0.0761816	0.000710695	1.78245	0.0771107	0.000715895	1.78245	0.0760881	0.000711357	1.78245	0.0779474	0.000718597	1.78245	0.0814823	0.000538776	1.78245	0.0882212	0.000782832	1.78245	0.0891594	0.000789046	1.78245	0.0900124	0.000793399	1.78245	0.091408	0.000795255
1.78702	0.0754323	0.000521618	1.78702	0.075756	0.000716912	1.78702	0.0759218	0.00071946	1.78702	0.0754139	0.000716692	1.78702	0.0747444	0.000715033	1.78702	0.0791636	0.00053897	1.78702	0.0872715	0.00078806	1.78702	0.0891056	0.000797487	1.78702	0.0909175	0.000805233	1.78702	0.0889817	0.000795521
1.7916	0.0743649	0.000506375	1.7916	0.0748383	0.000696221	1.7916	0.0751849	0.000699331	1.7916	0.0750378	0.000697887	1.7916	0.0755976	0.000700551	1.7916	0.0793659	0.000526336	1.7916	0.0852811	0.000761945	1.7916	0.0880225	0.000774282	1.7916	0.0885513	0.000777473	1.7916	0.08883	0.000775549
1.79618	0.0733807	0.000518271	1.79618	0.0730813	0.000709725	1.79618	0.0735134	0.000713231	1.79618	0.0728831	0.000709997	1.79618	0.0742213	0.000715568	1.79618	0.0792725	0.000541046	1.79618	0.0864333	0.000787844	1.79618	0.0874859	0.000794564	1.79618	0.0871623	0.00079483	1.79618	0.0868941	0.000790941
1.80075	0.072703	0.000516347	1.80075	0.073328	0.000710342	1.80075	0.0732042	0.000711835	1.80075	0.0735695	0.000712207	1.80075	0.0731843	0.000711543	1.80075	0.0782611	0.000538325	1.80075	0.0831744	0.000775965	1.80075	0.0870318	0.000792713	1.80075	0.0851439	0.000787386	1.80075	0.086739	0.000790149
1.80533	0.072149	0.000509797	1.80533	0.0712008	0.000695226	1.80533	0.0717415	0.000699072	1.80533	0.0716983	0.000697984	1.80533	0.0724314	0.000701331	1.80533	0.0764334	0.000528348	1.80533	0.0822542	0.000764289	1.80533	0.0840739	0.00077365	1.80533	0.0855198	0.000780135	1.80533	0.0854982	0.000777172
1.80991	0.0705684	0.000504936	1.80991	0.0710186	0.000693451	1.80991	0.0701167	0.000692081	1.80991	0.0699372	0.000690505	1.80991	0.0722068	0.000699412	1.80991	0.0754626	0.000525024	1.80991	0.0833069	0.000766958	1.80991	0.0848637	0.000775384	1.80991	0.0847094	0.000776221	1.80991	0.0855659	0.000776359
1.81448	0.0694296	0.000508005	1.81448	0.0678787	0.000689923	1.81448	0.0692073	0.000696717	1.81448	0.0696776	0.000697513	1.81448	0.0693792	0.000697134	1.81448	0.0753893	0.000530969	1.81448	0.0819375	0.000770774	1.81448	0.0837676	0.000780279	1.81448	0.0836776	0.000781347	1.81448	0.0844612	0.000781248
1.81906	0.0683894	0.000510038	1.81906	0.069798	0.000703822	1.81906	0.0691987	0.000703511	1.81906	0.0698215	0.000704893	1.81906	0.0707751	0.000709165	1.81906	0.0739233	0.000532293	1.81906	0.0816238	0.000777521	1.81906	0.0833828	0.000786911	1.81906	0.0839827	0.000790503	1.81906	0.0846781	0.000790088
1.82363	0.0680315	0.000502324	1.82363	0.0672411	0.000684947	1.82363	0.0672305	0.000686783	1.82363	0.0671652	0.000685622	1.82363	0.0701079	0.00069721	1.82363	0.0727414	0.000522204	1.82363	0.0811853	0.000765501	1.82363	0.0817454	0.000770441	1.82363	0.081928	0.000772479	1.82363	0.0832363	0.000774321
1.82821	0.0678077	0.000498753	1.82821	0.0669935	0.000679828	1.82821	0.0676504	0.000684119	1.82821	0.0672622	0.000681772	1.82821	0.0679458	0.000684995	1.82821	0.0716075	0.000516202	1.82821	0.0809099	0.00075973	1.82821	0.0816005	0.000765105	1.82821	0.0802255	0.000761506	1.82821	0.0800639	0.000758096
1.83279	0.0673709	0.000501308	1.83279	0.0673086	0.00068617	1.83279	0.0673227	0.000688105	1.83279	0.0668256	0.000685327	1.83279	0.0676487	0.000689108	1.83279	0.071221	0.000519061	1.83279	0.0786394	0.000757408	1.83279	0.0800923	0.000765623	1.83279	0.0813737	0.000771674	1.83279	0.0805939	0.000765972
1.83736	0.0659607	0.000504524	1.83736	0.0661109	0.000691087	1.83736	0.0654322	0.000690391	1.83736	0.0657769	0.000690782	1.83736	0.0667191	0.000695084	1.83736	0.0703207	0.000523869	1.83736	0.078243	0.000766417	1.83736	0.079898	0.000775506	1.83736	0.0798508	0.000776717	1.83736	0.079893	0.000773987
1.84194	0.0654574	0.000492622	1.84194	0.0655265	0.000674561	1.84194	0.0661017	0.000678573	1.84194	0.066007	0.000677308	1.84194	0.0658519	0.000677425	1.84194	0.0709541	0.00051453	1.84194	0.0794286	0.000755029	1.84194	0.0789844	0.000756281	1.84194	0.0800722	0.000761618	1.84194	0.080188	0.000759206
1.84651	0.0648935	0.000493204	1.84651	0.065805	0.000678362	1.84651	0.0637737	0.000672532	1.84651	0.0653649	0.000677657	1.84651	0.0652414	0.00067789	1.84651	0.0691622	0.00051205	1.84651	0.0770826	0.000749473	1.84651	0.0787967	0.000758666	1.84651	0.0776351	0.00075573	1.84651	0.0783838	0.000755679
1.85109	0.0649591	0.000501686	1.85109	0.0638036	0.000682179	1.85109	0.0639377	0.000684575	1.85109	0.0642024	0.00068468	1.85109	0.0641569	0.000685211	1.85109	0.0688868	0.000519981	1.85109	0.0769863	0.000761923	1.85109	0.0769494	0.000764691	1.85109	0.0772043	0.000767027	1.85109	0.0766579	0.000762108
1.85567	0.0634564	0.000494886	1.85567	0.0636838	0.000677957	1.85567	0.0630228	0.000677261	1.85567	0.0637126	0.00067902	1.85567	0.0639626	0.000680688	1.85567	0.0681587	0.000515162	1.85567	0.0754344	0.000751995	1.85567	0.0763464	0.000758321	1.85567	0.0782764	0.000766954	1.85567	0.0780526	0.000763259
1.86024	0.0627221	0.000480428	1.86024	0.0615051	0.000652775	1.86024	0.0630051	0.000660309	1.86024	0.0625115	0.000657541	1.86024	0.0622463	0.000657208	1.86024	0.067519	0.00050054	1.86024	0.0741095	0.000728604	1.86024	0.076229	0.000739285	1.86024	0.0758825	0.000739325	1.86024	0.0767133	0.000739639
1.86482	0.0618281	0.000489273	1.86482	0.0619537	0.000669675	1.86482	0.0617539	0.000670739	1.86482	0.0607967	0.000666084	1.86482	0.0630423	0.000675553	1.86482	0.0669085	0.000510594	1.86482	0.0750413	0.000748958	1.86482	0.0754759	0.000753475	1.86482	0.0755616	0.000755154	1.86482	0.0760275	0.0007541
1.8694	0.0616953	0.000492014	1.8694	0.0597645	0.000665435	1.8694	0.0599192	0.000667888	1.8694	0.060137	0.000667859	1.8694	0.0614888	0.000673925	1.8694	0.0658628	0.000511088	1.8694	0.0730631	0.000746521	1.8694	0.0749219	0.000756563	1.8694	0.0747125	0.000757115	1.8694	0.0758716	0.00075873
1.87397	0.060456	0.000479168	1.87397	0.0601037	0.000653814	1.87397	0.0600852	0.000655545	1.87397	0.0604861	0.000656228	1.87397	0.0614863	0.0006608	1.87397	0.0658837	0.000501222	1.87397	0.0728051	0.000731001	1.87397	0.0747861	0.000741311	1.87397	0.0748277	0.000742802	1.87397	0.0731083	0.000733525
1.87855	0.0607296	0.000479967	1.87855	0.0604716	0.000655738	1.87855	0.0606099	0.000658094	1.87855	0.0601167	0.000655266	1.87855	0.0610496	0.000659616	1.87855	0.0658041	0.000501222	1.87855	0.0722812	0.000729942	1.87855	0.0725096	0.000733619	1.87855	0.0734225	0.00073845	1.87855	0.0731017	0.000734461
1.88312	0.0596429	0.000483029	1.88312	0.0597856	0.000661369	1.88312	0.0601641	0.000664715	1.88312	0.058892	0.00065871	1.88312	0.0611498	0.000668442	1.88312	0.0642109	0.000503246	1.88312	0.0720521	0.000738499	1.88312	0.0735802	0.000747289	1.88312	0.0738891	0.000749837	1.88312	0.0741328	0.000747972
1.8877	0.059019	0.000487715	1.8877	0.0584816	0.000664446	1.8877	0.0580603	0.000664567	1.8877	0.0592773	0.000668605	1.8877	0.0593774	0.000669703	1.8877	0.0626526	0.000505513	1.8877	0.0705364	0.000741464	1.8877	0.072419	0.000751737	1.8877	0.0722744	0.000752523	1.8877	0.0734569	0.000754329
1.89228	0.0587825	0.000472548	1.89228	0.0580317	0.000643417	1.89228	0.058605	0.000647488	1.89228	0.057923	0.000643892	1.89228	0.0587616	0.00064791	1.89228	0.063436	0.000492733	1.89228	0.07052	0.000720503	1.89228	0.0705918	0.000723549	1.89228	0.0726297	0.000732756	1.89228	0.0714083	0.000725302
1.89685	0.0575324	0.000472966	1.89685	0.0584343	0.000650137	1.89685	0.0584529	0.000652012	1.89685	0.0579963	0.000649298	1.89685	0.0582992	0.00065119	1.89685	0.0629428	0.00049537	1.89685	0.0706872	0.000726747	1.89685	0.0708242	0.000730075	1.89685	0.0707728	0.000731192	1.89685	0.0718469	0.000732626
1.90143	0.0560516	0.000474881	1.90143	0.058142	0.000657506	1.90143	0.0589725	0.000662714	1.90143	0.0558287	0.000648928	1.90143	0.0570692	0.000654725	1.90143	0.0616105	0.000498113	1.90143	0.0684014	0.000727407	1.90143	0.071246	0.000741559	1.90143	0.0717856	0.000745038	1.90143	0.0711226	0.000739623
1.90601	0.0571929	0.000466171	1.90601	0.0565751	0.000634995	1.90601	0.057379	0.000639993	1.90601	0.0562554	0.000634603	1.90601	0.0563809	0.000635771	1.90601	0.0613212	0.000484948	1.90601	0.0674859	0.000706002	1.90601	0.0689831	0.000714616	1.90601	0.0703974	0.000721445	1.90601	0.072002	0.000724942
1.91058	0.0568799	0.000471693	1.91058	0.0581865	0.000650336	1.91058	0.05673	0.000646203	1.91058	0.0561386	0.000642904	1.91058	0.0576432	0.000649729	1.91058	0.0605992	0.000489622	1.91058	0.0696838	0.000724602	1.91058	0.0701889	0.000729395	1.91058	0.0701317	0.000730488	1.91058	0.0703616	0.00072865
1.91516	0.056137	0.000473354	1.91516	0.0560773	0.000647143	1.91516	0.0560846	0.000648971	1.91516	0.0564731	0.000649707	1.91516	0.0561199	0.000648914	1.91516	0.0600485	0.000492061	1.91516	0.0675381	0.000722386	1.91516	0.0694637	0.000732965	1.91516	0.0705494	0.00073866	1.91516	0.0710947	0.000738055
1.91973	0.0549653	0.000470244	1.91973	0.0548649	0.000642299	1.91973	0.0554144	0.000646385	1.91973	0.0561737	0.00064867	1.91973	0.0555698	0.000646831	1.91973	0.060704	0.000494135	1.91973	0.0678357	0.000723734	1.91973	0.0673487	0.000724548	1.91973	0.0678703	0.000727983	1.91973	0.0677842	0.000724894
1.92431	0.0552326	0.000461584	1.92431	0.0543049	0.000627462	1.92431	0.0556252	0.000634673	1.92431	0.0551998	0.000632057	1.92431	0.0560545	0.000636239	1.92431	0.0598511	0.000482001	1.92431	0.0679637	0.00071053	1.92431	0.0676468	0.000712005	1.92431	0.0699277	0.000722395	1.92431	0.0686928	0.000714779
1.92889	0.055047	0.00046804	1.92889	0.0546795	0.000638581	1.92889	0.054735	0.000640593	1.92889	0.0545052	0.000638754	1.92889	0.0549064	0.000641112	1.92889	0.0591766	0.000487397	1.92889	0.0659339	0.000713147	1.92889	0.0665959	0.000718618	1.92889	0.0677688	0.000724719	1.92889	0.0695866	0.00072933
1.93346	0.0547032	0.000469832	1.93346	0.0546075	0.0006423	1.93346	0.0536899	0.000640168	1.93346	0.0535093	0.000638524	1.93346	0.0547772	0.00064461	1.93346	0.0580335	0.000487066	1.93346	0.0670188	0.000722349	1.93346	0.067285	0.000726241	1.93346	0.0664372	0.000724051	1.93346	0.067661	0.00072636
1.93804	0.053692	0.000453622	1.93804	0.0543186	0.000622713	1.93804	0.0531891	0.000619762	1.93804	0.0531487	0.000618751	1.93804	0.0538783	0.00062243	1.93804	0.0580708	0.000473302	1.93804	0.0658109	0.0006967	1.93804	0.0673723	0.000705655	1.93804	0.0664771	0.000703349	1.93804	0.0672634	0.000703834
1.94262	0.0533883	0.000461203	1.94262	0.053005	0.000629125	1.94262	0.053776	0.000634173	1.94262	0.0537572	0.000633229	1.94262	0.0538404	0.000634247	1.94262	0.0573251	0.000480095	1.94262	0.0651802	0.000707882	1.94262	0.0656105	0.000712405	1.94262	0.0655699	0.000713533	1.94262	0.0661539	0.000713243
1.94719	0.0538067	0.000467003	1.94719	0.0522329	0.000632118	1.94719	0.0530464	0.000637419	1.94719	0.0514907	0.000629782	1.94719	0.0522433	0.000633729	1.94719	0.0574481	0.000485249	1.94719	0.0640527	0.000710433	1.94719	0.0660775	0.000721691	1.94719	0.0665127	0.000724823	1.94719	0.0655652	0.000718132
1.95177	0.0528429	0.000450959	1.95177	0.0525826	0.000615922	1.95177	0.0517645	0.000614157	1.95177	0.0511331	0.000610616	1.95177	0.0529157	0.000618864	1.95177	0.0564688	0.000468743	1.95177	0.0627423	0.000685482	1.95177	0.0651542	0.00069811	1.95177	0.0656304	0.000701338	1.95177	0.0661542	0.000700818
1.95635	0.051621	0.000454928	1.95635	0.0522127	0.000624419	1.95635	0.0523469	0.000626744	1.95635	0.0509363	0.000619793	1.95635	0.0521579	0.000625732	1.95635	0.0567762	0.000477445	1.95635	0.0631051	0.000698016	1.95635	0.0632712	0.000701422	1.95635	0.0637155	0.000704567	1.95635	0.0647103	0.000706043
1.96092	0.0516974	0.00045548	1.96092	0.0520367	0.000624381	1.96092	0.0503733	0.000618863	1.96092	0.0515529	0.000623172	1.96092	0.0518367	0.000625063	1.96092	0.0557208	0.000474783	1.96092	0.0619338	0.000694149	1.96092	0.062978	0.000701277	1.96092	0.0627057	0.000701401	1.96092	0.0644008	0.000705876
1.9655	0.0514167	0.000457983	1.9655	0.052296	0.000630546	1.9655	0.0517227	0.000629784	1.9655	0.0512331	0.000626755	1.9655	0.0518652	0.000630214	1.9655	0.0560498	0.0004794	1.9655	0.0629304	0.000704403	1.9655	0.0648973	0.000715549	1.9655	0.0639514	0.000712819	1.9655	0.0635201	0.000708271
1.97007	0.0507576	0.000494514	1.97007	0.0506244	0.000675496	1.97007	0.0508126	0.000678294	1.97007	0.0499378	0.000673162	1.97007	0.0509567	0.000678769	1.97007	0.0553153	0.000517413	1.97007	0.0604385	0.000751636	1.97007	0.0629593	0.000766329	1.97007	0.061953	0.000763044	1.97007	0.0613003	0.000757105
1.97465	0.0507943	0.000513197	1.97465	0.0489442	0.000692841	1.97465	0.0509961	0.000705155	1.97465	0.0507247	0.000702827	1.97465	0.0517146	0.000708525	1.97465	0.0549073	0.000535614	1.97465	0.0610463	0.000783802	1.97465	0.0625867	0.000794376	1.97465	0.0614464	0.000790257	1.97465	0.0629443	0.000794537
1.97923	0.0502895	0.000531024	1.97923	0.0494439	0.000722231	1.97923	0.0490421	0.000722129	1.97923	0.0503515	0.000728049	1.97923	0.0509765	0.000732097	1.97923	0.0546335	0.000555235	1.97923	0.0620398	0.000819448	1.97923	0.0625317	0.000825141	1.97923	0.0613974	0.000820868	1.97923	0.0633651	0.000827715
1.9838	0.0493475	0.000536991	1.9838	0.0495263	0.000735401	1.9838	0.0494956	0.000737303	1.9838	0.0496344	0.000737036	1.9838	0.050313	0.00074145	1.9838	0.0538787	0.000562325	1.9838	0.0611849	0.000829392	1.9838	0.0614378	0.000833941	1.9838	0.0621843	0.00083934	1.9838	0.0623377	0.000836935
1.98838	0.0499826	0.000546868	1.98838	0.0506151	0.000752236	1.98838	0.0508394	0.000755581	1.98838	0.0485451	0.000741928	1.98838	0.0513119	0.000757915	1.98838	0.0540336	0.000570964	1.98838	0.060647	0.000839484	1.98838	0.0615762	0.000847712	1.98838	0.0628547	0.000856044	1.98838	0.0618563	0.000847514
1.99296	0.0487374	0.000547437	1.99296	0.0489763	0.000750006	1.99296	0.0493671	0.000754281	1.99296	0.0487756	0.000749972	1.99296	0.0499522	0.000757266	1.99296	0.0536617	0.000574948	1.99296	0.0587173	0.0008363	1.99296	0.0615686	0.000854879	1.99296	0.060522	0.000850849	1.99296	0.0622732	0.000856917
1.99753	0.0491779	0.000552165	1.99753	0.0498621	0.000759521	1.99753	0.0498542	0.000761619	1.99753	0.0475354	0.000747543	1.99753	0.0481337	0.000751722	1.99753	0.0532758	0.000576835	1.99753	0.0598023	0.000847706	1.99753	0.0607525	0.000856183	1.99753	0.0608017	0.000858023	1.99753	0.0621847	0.000862189
2.00211	0.048434	0.000556864	2.00211	0.0502646	0.000772447	2.00211	0.0481743	0.000762717	2.00211	0.0492315	0.000767705	2.00211	0.0494977	0.000770034	2.00211	0.0532898	0.000584904	2.00211	0.0594105	0.00085762	2.00211	0.0610484	0.000870026	2.00211	0.0597738	0.000864578	2.00211	0.0601175	0.000863175
2.00668	0.0484005	0.000570333	2.00668	0.0495092	0.000787011	2.00668	0.0476073	0.000778065	2.00668	0.0481766	0.000780348	2.00668	0.0477998	0.000778954	2.00668	0.0530771	0.000598382	2.00668	0.0585282	0.000873715	2.00668	0.0595116	0.000882752	2.00668	0.0587808	0.000880199	2.00668	0.0591637	0.000879018
2.01126	0.0492034	0.000576615	2.01126	0.0476615	0.000780648	2.01126	0.0480744	0.000785322	2.01126	0.0475285	0.00078098	2.01126	0.04921	0.000791812	2.01126	0.0525827	0.000599706	2.01126	0.058159	0.000877012	2.01126	0.0594162	0.000887721	2.01126	0.0612451	0.000899848	2.01126	0.0584648	0.000880467
2.01584	0.0474589	0.000576371	2.01584	0.0479301	0.000791501	2.01584	0.0469462	0.000787791	2.01584	0.0482917	0.000794817	2.01584	0.0473108	0.000789748	2.01584	0.0524796	0.000606457	2.01584	0.0593649	0.00089426	2.01584	0.0585865	0.000893231	2.01584	0.0569756	0.000885393	2.01584	0.0576107	0.000885741
2.02041	0.0485971	0.000586811	2.02041	0.04801	0.000800231	2.02041	0.0485808	0.000805987	2.02041	0.0480477	0.000801618	2.02041	0.0478964	0.000801545	2.02041	0.0505597	0.000604598	2.02041	0.058683	0.00090005	2.02041	0.059416	0.000907928	2.02041	0.0586657	0.000905149	2.02041	0.0592817	0.000905325
2.02499	0.0466216	0.00058967	2.02499	0.0470178	0.000809094	2.02499	0.0472614	0.000812908	2.02499	0.0487699	0.00082113	2.02499	0.0459655	0.000804522	2.02499	0.0507415	0.000616933	2.02499	0.0568291	0.000905421	2.02499	0.0571905	0.000911177	2.02499	0.0581656	0.000918779	2.02499	0.0580041	0.000914283
2.02956	0.0475987	0.0005905	2.02956	0.0474591	0.000808385	2.02956	0.0486631	0.000818247	2.02956	0.0467466	0.000805052	2.02956	0.0480958	0.000814429	2.02956	0.0506173	0.000613228	2.02956	0.0570305	0.000903861	2.02956	0.0576205	0.000911045	2.02956	0.05966	0.00092518	2.02956	0.0571044	0.000906059
2.03414	0.0476812	0.000591018	2.03414	0.0459923	0.000799241	2.03414	0.0471898	0.000809113	2.03414	0.0475681	0.000810375	2.03414	0.0476149	0.000811535	2.03414	0.0501401	0.000611325	2.03414	0.0577926	0.000908614	2.03414	0.0591571	0.000920507	2.03414	0.0586843	0.000919332	2.03414	0.0589341	0.000917315
2.03872	0.0466288	0.000590434	2.03872	0.0457673	0.000803323	2.03872	0.047707	0.000818015	2.03872	0.0466406	0.000810091	2.03872	0.0471334	0.000814104	2.03872	0.0516044	0.000621858	2.03872	0.0557162	0.000902206	2.03872	0.0572158	0.000915102	2.03872	0.0585825	0.000925245	2.03872	0.0583418	0.000920209
2.04329	0.0464177	0.000585393	2.04329	0.0456279	0.000796977	2.04329	0.0459475	0.000801296	2.04329	0.0457925	0.00079919	2.04329	0.0481565	0.00081507	2.04329	0.0504483	0.000612613	2.04329	0.0566551	0.000902085	2.04329	0.0558489	0.000900636	2.04329	0.0574151	0.000912026	2.04329	0.0581744	0.000913173
2.04787	0.0458408	0.000583231	2.04787	0.0454002	0.000796074	2.04787	0.0456691	0.000800073	2.04787	0.0455719	0.000798336	2.04787	0.0471665	0.00080939	2.04787	0.0494321	0.000608609	2.04787	0.0555631	0.000896039	2.04787	0.05916	0.000921786	2.04787	0.059042	0.000922774	2.04787	0.0567973	0.000905439
2.05245	0.0458504	0.000585424	2.05245	0.0463364	0.000804729	2.05245	0.046188	0.000806074	2.05245	0.0458308	0.000802665	2.05245	0.0464755	0.000807652	2.05245	0.0497085	0.00061198	2.05245	0.0551472	0.000896193	2.05245	0.0563867	0.000907464	2.05245	0.0577132	0.000917365	2.05245	0.0571226	0.000910194
2.05702	0.0456359	0.0005949	2.05702	0.0459787	0.000817193	2.05702	0.0463164	0.000821741	2.05702	0.0439292	0.000804821	2.05702	0.0465389	0.000822933	2.05702	0.0497435	0.000623202	2.05702	0.0543392	0.000907903	2.05702	0.0565435	0.000925611	2.05702	0.0564045	0.000926444	2.05702	0.0555676	0.000917541
2.0616	0.0461471	0.00060501	2.0616	0.0451251	0.000822044	2.0616	0.0459235	0.000829712	2.0616	0.0472295	0.000837175	2.0616	0.0443683	0.00081905	2.0616	0.0492233	0.000628959	2.0616	0.0543579	0.000919612	2.0616	0.0562853	0.000935737	2.0616	0.0556683	0.000933489	2.0616	0.0571103	0.00093914
2.06617	0.0453643	0.000603162	2.06617	0.0458236	0.000829274	2.06617	0.0443136	0.000821478	2.06617	0.0459454	0.000831297	2.06617	0.0446956	0.000823795	2.06617	0.0482395	0.00062634	2.06617	0.053169	0.000914897	2.06617	0.0555665	0.000934252	2.06617	0.0557958	0.000937483	2.06617	0.0556814	0.000933119
2.07075	0.0459036	0.000610867	2.07075	0.044178	0.000825429	2.07075	0.043801	0.000825199	2.07075	0.0452904	0.000834219	2.07075	0.044206	0.000827714	2.07075	0.047849	0.000629978	2.07075	0.0549451	0.000934919	2.07075	0.0549934	0.000938944	2.07075	0.0551299	0.000941595	2.07075	0.0535683	0.000927611
2.07533	0.0448898	0.000614066	2.07533	0.044852	0.000841865	2.07533	0.0463346	0.000854622	2.07533	0.0451992	0.000845527	2.07533	0.0471725	0.000860134	2.07533	0.0485294	0.000641732	2.07533	0.0548287	0.000948512	2.07533	0.055651	0.000957852	2.07533	0.0561836	0.000963239	2.07533	0.0577835	0.000970202
2.0799	0.0453834	0.000619269	2.0799	0.0443934	0.000842335	2.0799	0.0451286	0.000849923	2.0799	0.0442921	0.000842853	2.0799	0.0437656	0.000840034	2.0799	0.0481289	0.000642722	2.0799	0.0543609	0.000949339	2.0799	0.0539208	0.000950096	2.0799	0.057024	0.000972957	2.0799	0.0564689	0.000965462
2.08448	0.0450328	0.000631329	2.08448	0.0441964	0.000859704	2.08448	0.044759	0.000866229	2.08448	0.0430254	0.000852463	2.08448	0.043159	0.000854356	2.08448	0.0477882	0.000655378	2.08448	0.0531706	0.000962265	2.08448	0.0547274	0.000977008	2.08448	0.0546695	0.000978428	2.08448	0.0546143	0.000974249
2.08906	0.043386	0.000625768	2.08906	0.0449492	0.000868866	2.08906	0.0441509	0.000865569	2.08906	0.0451803	0.000871806	2.08906	0.0434311	0.000860035	2.08906	0.0485791	0.00066207	2.08906	0.0540686	0.00097289	2.08906	0.0532185	0.000970749	2.08906	0.0554871	0.000988552	2.08906	0.0545228	0.000977977
2.09363	0.0436669	0.000638088	2.09363	0.0429095	0.000868897	2.09363	0.0453878	0.000889749	2.09363	0.0443717	0.000881031	2.09363	0.0437696	0.000877522	2.09363	0.0478634	0.000670012	2.09363	0.053239	0.000983919	2.09363	0.0530529	0.000986493	2.09363	0.0561762	0.00101069	2.09363	0.0546646	0.000996051
2.09821	0.043367	0.000641129	2.09821	0.0447447	0.000888853	2.09821	0.0438427	0.000884687	2.09821	0.0430046	0.000877161	2.09821	0.0446736	0.000890592	2.09821	0.0473641	0.000672311	2.09821	0.0519105	0.000981409	2.09821	0.054408	0.00100349	2.09821	0.0554949	0.00101318	2.09821	0.0540731	0.000999043
2.10278	0.0454501	0.000648753	2.10278	0.0444646	0.000883337	2.10278	0.0440594	0.000882842	2.10278	0.0439348	0.000880665	2.10278	0.0435938	0.000879049	2.10278	0.0468576	0.000666745	2.10278	0.0538151	0.000992116	2.10278	0.0518137	0.000981395	2.10278	0.0532514	0.000993819	2.10278	0.0545814	0.000999607
2.10736	0.0441469	0.000651655	2.10736	0.0428161	0.000883601	2.10736	0.0431219	0.000888486	2.10736	0.0437365	0.000891915	2.10736	0.0441765	0.000896219	2.10736	0.0465623	0.000675076	2.10736	0.0545203	0.00101127	2.10736	0.0531593	0.00100531	2.10736	0.054006	0.00101343	2.10736	0.0515214	0.000991124
2.11194	0.0415621	0.000648495	2.11194	0.0424544	0.000894926	2.11194	0.0423462	0.000896663	2.11194	0.0425244	0.000896786	2.11194	0.0433666	0.000904282	2.11194	0.0470202	0.000688397	2.11194	0.0513961	0.00100386	2.11194	0.0528257	0.00101864	2.11194	0.0531006	0.00102261	2.11194	0.0544492	0.00102865
2.11651	0.0433737	0.000672894	2.11651	0.0418824	0.0009108	2.11651	0.0441835	0.000931769	2.11651	0.0431827	0.000922535	2.11651	0.0434948	0.000926016	2.11651	0.0457353	0.000697006	2.11651	0.0516402	0.00102917	2.11651	0.052081	0.00103671	2.11651	0.0541308	0.00105446	2.11651	0.0540649	0.00104984
2.12109	0.0439441	0.000681535	2.12109	0.0422475	0.000921703	2.12109	0.0418778	0.000921344	2.12109	0.0444124	0.000940539	2.12109	0.0424077	0.000925371	2.12109	0.0466427	0.000707844	2.12109	0.0506976	0.00103135	2.12109	0.052913	0.00105298	2.12109	0.0541442	0.00106458	2.12109	0.0536718	0.00105675
2.12567	0.0427505	0.000679246	2.12567	0.0427816	0.000932233	2.12567	0.0427568	0.000934726	2.12567	0.0416469	0.000924268	2.12567	0.0442202	0.000946348	2.12567	0.0464662	0.000711505	2.12567	0.0514742	0.0010447	2.12567	0.0519396	0.0010526	2.12567	0.0531016	0.00106381	2.12567	0.052395	0.00105407
2.13024	0.042734	0.000694174	2.13024	0.0423606	0.000948829	2.13024	0.0430728	0.000957507	2.13024	0.0423653	0.000950269	2.13024	0.0428872	0.000955652	2.13024	0.0448043	0.000717629	2.13024	0.0526491	0.00107624	2.13024	0.0521593	0.00107661	2.13024	0.0535114	0.00108952	2.13024	0.0520798	0.00107378
2.13482	0.0429085	0.000695134	2.13482	0.0421821	0.000948374	2.13482	0.04334	0.000960922	2.13482	0.0435173	0.000961051	2.13482	0.0431113	0.00095868	2.13482	0.0466187	0.000728305	2.13482	0.0533275	0.00108426	2.13482	0.0518307	0.00107638	2.13482	0.0537565	0.00109415	2.13482	0.0542137	0.00109356
2.13939	0.0416667	0.000698641	2.13939	0.0425289	0.000965543	2.13939	0.0403374	0.000949432	2.13939	0.0433921	0.000974309	2.13939	0.0430371	0.000972357	2.13939	0.0463714	0.000738014	2.13939	0.0513961	0.001084	2.13939	0.050454	0.00108049	2.13939	0.0520278	0.00109565	2.13939	0.0541552	0.00110879
2.14397	0.0417946	0.000712872	2.14397	0.0415997	0.000976072	2.14397	0.0409506	0.000973186	2.14397	0.0418144	0.0009794	2.14397	0.0431588	0.000992182	2.14397	0.0453695	0.000746318	2.14397	0.0505932	0.00109819	2.14397	0.0513449	0.001109	2.14397	0.0513101	0.00111079	2.14397	0.0539166	0.00112829
2.14855	0.0420991	0.000717087	2.14855	0.0407479	0.000971876	2.14855	0.040212	0.000969921	2.14855	0.0415796	0.000980673	2.14855	0.0422928	0.000988015	2.14855	0.0449266	0.00074619	2.14855	0.0506433	0.00110247	2.14855	0.0527005	0.00112438	2.14855	0.051126	0.00111313	2.14855	0.0529435	0.00112413
2.15312	0.0408554	0.000716275	2.15312	0.042483	0.000997818	2.15312	0.0429669	0.00100505	2.15312	0.0423144	0.00099779	2.15312	0.0427066	0.00100239	2.15312	0.045482	0.000757103	2.15312	0.0504079	0.00111334	2.15312	0.0530023	0.00114038	2.15312	0.0539629	0.00115079	2.15312	0.0518951	0.00112849
2.1577	0.0417761	0.000742663	2.1577	0.0427271	0.00102739	2.1577	0.0412227	0.00101664	2.1577	0.0411978	0.00101496	2.1577	0.0413233	0.00101723	2.1577	0.0436286	0.000766815	2.1577	0.0487029	0.00112776	2.1577	0.0497585	0.0011418	2.1577	0.0495739	0.0011423	2.1577	0.0520178	0.00115949
2.16228	0.040595	0.000742637	2.16228	0.038417	0.000997881	2.16228	0.0420708	0.00103522	2.16228	0.0402427	0.00101669	2.16228	0.0410918	0.00102577	2.16228	0.0441853	0.000778243	2.16228	0.0489694	0.00114241	2.16228	0.0508964	0.00116451	2.16228	0.0490408	0.00114984	2.16228	0.0502756	0.00115653
2.16685	0.0415592	0.000753958	2.16685	0.042565	0.00104441	2.16685	0.0405904	0.00102883	2.16685	0.0421798	0.00104236	2.16685	0.0413553	0.00103574	2.16685	0.0441572	0.000783528	2.16685	0.0487026	0.00114873	2.16685	0.0516083	0.00118003	2.16685	0.052888	0.00119385	2.16685	0.0501503	0.00116434
2.17143	0.0399382	0.000758315	2.17143	0.0407791	0.00104818	2.17143	0.0396355	0.00104011	2.17143	0.0403742	0.00104582	2.17143	0.0404445	0.00104765	2.17143	0.0441778	0.000799378	2.17143	0.0488057	0.00117264	2.17143	0.0503307	0.0011917	2.17143	0.0514874	0.00120474	2.17143	0.0481348	0.00116861
2.176	0.0413035	0.000779178	2.176	0.0391185	0.00104769	2.176	0.0423863	0.00108278	2.176	0.0396703	0.00105472	2.176	0.0407341	0.00106635	2.176	0.0449951	0.000817018	2.176	0.0490066	0.00119213	2.176	0.0517288	0.00122269	2.176	0.0485836	0.00119516	2.176	0.0504166	0.00120787
2.18058	0.0411778	0.00078949	2.18058	0.038878	0.00106098	2.18058	0.040239	0.00107793	2.18058	0.0398451	0.00107241	2.18058	0.0406153	0.00108137	2.18058	0.0434394	0.000818454	2.18058	0.0495563	0.00121653	2.18058	0.0504997	0.00123063	2.18058	0.0494044	0.00122229	2.18058	0.050861	0.00123158
2.18516	0.0419809	0.000806788	2.18516	0.0404172	0.00109251	2.18516	0.0397228	0.00108858	2.18516	0.0393431	0.00108311	2.18516	0.0389762	0.00108051	2.18516	0.043932	0.000834028	2.18516	0.0477588	0.0012167	2.18516	0.0535021	0.00127801	2.18516	0.0519947	0.00126586	2.18516	0.0512786	0.0012539
2.18973	0.0405408	0.000812239	2.18973	0.0417916	0.0011278	2.18973	0.0399435	0.00111193	2.18973	0.0418779	0.00113037	2.18973	0.0401204	0.00111341	2.18973	0.0443695	0.000853304	2.18973	0.0499093	0.00126183	2.18973	0.0527951	0.00129561	2.18973	0.0492675	0.00126288	2.18973	0.0481546	0.00124662
2.19431	0.0394609	0.000826787	2.19431	0.0402502	0.00114249	2.19431	0.0417999	0.0011623	2.19431	0.0408565	0.00115066	2.19431	0.0410546	0.00115403	2.19431	0.0425337	0.000863523	2.19431	0.0481894	0.00127864	2.19431	0.0463955	0.00126494	2.19431	0.0487241	0.00129186	2.19431	0.05158	0.00131606
2.19889	0.0411058	0.000853999	2.19889	0.040625	0.00116748	2.19889	0.0409054	0.00117395	2.19889	0.0405485	0.00116839	2.19889	0.0397875	0.00116136	2.19889	0.0427358	0.00088068	2.19889	0.0487091	0.00130789	2.19889	0.0493568	0.00132007	2.19889	0.0510735	0.00134065	2.19889	0.0501584	0.00132578
2.20346	0.0389571	0.000843086	2.20346	0.0399323	0.00116768	2.20346	0.0395249	0.00116659	2.20346	0.0389998	0.00115906	2.20346	0.0414105	0.00118699	2.20346	0.0427419	0.000886415	2.20346	0.047911	0.00130854	2.20346	0.0491861	0.00132758	2.20346	0.0465884	0.00130196	2.20346	0.0485079	0.00131758
2.20804	0.0380052	0.000839704	2.20804	0.0396816	0.00117128	2.20804	0.0392872	0.00117028	2.20804	0.0400156	0.00117679	2.20804	0.0422417	0.00120279	2.20804	0.0425127	0.000889199	2.20804	0.047778	0.00131496	2.20804	0.0496191	0.00134033	2.20804	0.0506836	0.00135436	2.20804	0.0505797	0.00134787
2.21261	0.039215	0.00088509	2.21261	0.0400356	0.00122427	2.21261	0.0392702	0.00121896	2.21261	0.0389201	0.00121311	2.21261	0.0390694	0.0012162	2.21261	0.0435125	0.000934552	2.21261	0.0477041	0.00136846	2.21261	0.0489719	0.00138836	2.21261	0.0505632	0.00140882	2.21261	0.0481914	0.00137671
2.21719	0.039173	0.000892854	2.21719	0.0410844	0.00124781	2.21719	0.0374494	0.00120853	2.21719	0.0386502	0.00122113	2.21719	0.0409121	0.00124907	2.21719	0.0424061	0.000934318	2.21719	0.0479139	0.00138367	2.21719	0.0510819	0.00142514	2.21719	0.0474217	0.00138631	2.21719	0.0485882	0.00139413
2.22177	0.0400437	0.000921507	2.22177	0.0395459	0.00126085	2.22177	0.0406403	0.00127791	2.22177	0.038239	0.00124665	2.22177	0.0423502	0.00129806	2.22177	0.0436563	0.000967539	2.22177	0.0485435	0.00142749	2.22177	0.0493616	0.00144297	2.22177	0.050851	0.00146318	2.22177	0.0473538	0.00141622
2.22634	0.0405388	0.000949066	2.22634	0.0393041	0.00128963	2.22634	0.0399338	0.00130134	2.22634	0.0388648	0.00128604	2.22634	0.0403438	0.00130603	2.22634	0.0442563	0.00099708	2.22634	0.047368	0.00144921	2.22634	0.0527378	0.00151948	2.22634	0.048875	0.0014763	2.22634	0.0500908	0.00148502
2.23092	0.0405546	0.000968512	2.23092	0.038736	0.00130791	2.23092	0.0393647	0.0013198	2.23092	0.038257	0.00130374	2.23092	0.0373485	0.00129345	2.23092	0.0429345	0.00100574	2.23092	0.0461993	0.00146265	2.23092	0.0483192	0.00149495	2.23092	0.048454	0.00149948	2.23092	0.0488412	0.00149824
2.2355	0.0390388	0.00096678	2.2355	0.0387174	0.00132417	2.2355	0.0393386	0.00133618	2.2355	0.0388289	0.00132763	2.2355	0.0402836	0.00134795	2.2355	0.042639	0.00101554	2.2355	0.0465741	0.00148663	2.2355	0.0481217	0.00151229	2.2355	0.0502829	0.00154217	2.2355	0.0470283	0.00149538
2.24007	0.0373533	0.000973177	2.24007	0.0406696	0.0013828	2.24007	0.0410892	0.00139249	2.24007	0.0397515	0.00137259	2.24007	0.0386176	0.00135875	2.24007	0.0433467	0.00104613	2.24007	0.0479773	0.00154321	2.24007	0.048644	0.00155824	2.24007	0.0504308	0.00158437	2.24007	0.0510661	0.00158615
2.24465	0.0402018	0.00105203	2.24465	0.0375832	0.00140953	2.24465	0.0397646	0.00144436	2.24465	0.0404848	0.00145224	2.24465	0.0378998	0.00141772	2.24465	0.0416381	0.00108382	2.24465	0.047974	0.00161933	2.24465	0.0461082	0.00160052	2.24465	0.0478088	0.00162685	2.24465	0.0460282	0.0015961
2.24923	0.0406521	0.00107649	2.24923	0.0395017	0.00146505	2.24923	0.0397381	0.00147279	2.24923	0.0395994	0.00146867	2.24923	0.0411336	0.00149217	2.24923	0.041161	0.00109997	2.24923	0.0503486	0.00168555	2.24923	0.0453418	0.0016226	2.24923	0.0464354	0.00164128	2.24923	0.0470677	0.00164359
2.2538	0.0394192	0.00107167	2.2538	0.0415901	0.00150682	2.2538	0.0406612	0.00149789	2.2538	0.0401313	0.00148804	2.2538	0.0394229	0.00147935	2.2538	0.0396211	0.00109211	2.2538	0.0441882	0.00161301	2.2538	0.0478457	0.00167246	2.2538	0.0519769	0.00173352	2.2538	0.0497401	0.00169563
2.25838	0.0393472	0.00111883	2.25838	0.0372578	0.00150631	2.25838	0.0383941	0.00152814	2.25838	0.0396842	0.00154537	2.25838	0.0355577	0.00148393	2.25838	0.041583	0.00116131	2.25838	0.0473962	0.00172883	2.25838	0.0476821	0.00174012	2.25838	0.0446224	0.00169809	2.25838	0.0469719	0.0017261
2.26295	0.0397227	0.00117408	2.26295	0.0388604	0.00160187	2.26295	0.037589	0.00158619	2.26295	0.0407829	0.00163469	2.26295	0.0389399	0.00160737	2.26295	0.0429271	0.00122931	2.26295	0.0518799	0.00187841	2.26295	0.0479088	0.00182598	2.26295	0.0473766	0.00182128	2.26295	0.0450293	0.00177736
2.26753	0.0375962	0.00118419	2.26753	0.0358478	0.00159893	2.26753	0.0388557	0.00165418	2.26753	0.0371866	0.00162399	2.26753	0.0400351	0.001673	2.26753	0.043375	0.0012705	2.26753	0.0455608	0.00183554	2.26753	0.0466152	0.00186016	2.26753	0.0469605	0.00186932	2.26753	0.0488725	0.0018922
2.27211	0.0384722	0.00122358	2.27211	0.037862	0.00167317	2.27211	0.0370834	0.00166476	2.27211	0.0375402	0.0016702	2.27211	0.0372981	0.0016679	2.27211	0.0448274	0.00131835	2.27211	0.0507285	0.00196521	2.27211	0.0503223	0.00196682	2.27211	0.0463137	0.00190518	2.27211	0.0505804	0.00196682
2.27668	0.0364114	0.00124898	2.27668	0.0356806	0.00170418	2.27668	0.039795	0.00178328	2.27668	0.0378948	0.00174693	2.27668	0.0395705	0.00177872	2.27668	0.0420615	0.00134073	2.27668	0.0488725	0.00201818	2.27668	0.0446034	0.00195264	2.27668	0.0492087	0.00203615	2.27668	0.0474178	0.00199745
2.28126	0.039054	0.00134896	2.28126	0.0407574	0.00188795	2.28126	0.0384434	0.00185083	2.28126	0.0373377	0.00182738	2.28126	0.0386118	0.00185335	2.28126	0.0441348	0.00143688	2.28126	0.0473347	0.00209486	2.28126	0.0526738	0.00219761	2.28126	0.0501207	0.0021573	2.28126	0.046275	0.00207996
2.28584	0.0368825	0.00142378	2.28584	0.0399884	0.00201989	2.28584	0.0422177	0.0020697	2.28584	0.0396521	0.0020163	2.28584	0.0366585	0.00195808	2.28584	0.0422744	0.00152369	2.28584	0.0486013	0.00228257	2.28584	0.0468695	0.00225847	2.28584	0.0480575	0.00228596	2.28584	0.0507428	0.0023279
2.29041	0.0384921	0.00146076	2.29041	0.0379499	0.00199978	2.29041	0.0395611	0.00203862	2.29041	0.0397284	0.00203902	2.29041	0.0369004	0.00198339	2.29041	0.0404524	0.00151385	2.29041	0.0455756	0.00224792	2.29041	0.0462685	0.00227105	2.29041	0.0523766	0.00239417	2.29041	0.0445109	0.0022311
2.29499	0.0422587	0.00162219	2.29499	0.0401941	0.00219136	2.29499	0.0392366	0.00217744	2.29499	0.0402272	0.00219541	2.29499	0.0389383	0.00217028	2.29499	0.0410968	0.00163314	2.29499	0.0478838	0.00245551	2.29499	0.0494392	0.00249782	2.29499	0.0493507	0.00250086	2.29499	0.0461393	0.00242401
2.29956	0.0395358	0.00178081	2.29956	0.0389997	0.00243773	2.29956	0.0434087	0.00254996	2.29956	0.0392553	0.00244766	2.29956	0.0379075	0.00241752	2.29956	0.0416592	0.00184727	2.29956	0.0475531	0.00275665	2.29956	0.0456819	0.00272368	2.29956	0.0508312	0.00284971	2.29956	0.0444256	0.0026878
2.30414	0.0369446	0.00177778	2.30414	0.0366419	0.00243392	2.30414	0.0380046	0.00247539	2.30414	0.0417372	0.00256291	2.30414	0.0367308	0.00244264	2.30414	0.0419046	0.00189384	2.30414	0.0452745	0.00276241	2.30414	0.0485562	0.00285269	2.30414	0.0532461	0.00296747	2.30414	0.0440204	0.00273737
2.30872	0.0390913	0.00202198	2.30872	0.0376555	0.00274351	2.30872	0.0380703	0.00276347	2.30872	0.0365119	0.00271518	2.30872	0.039694	0.00280794	2.30872	0.040313	0.00208084	2.30872	0.0487415	0.00317889	2.30872	0.044634	0.00308019	2.30872	0.0485689	0.00319368	2.30872	0.0484455	0.00317745
2.31329	0.0385494	0.00225494	2.31329	0.0411737	0.00319086	2.31329	0.0378433	0.0030948	2.31329	0.0432951	0.00326118	2.31329	0.0382295	0.00310618	2.31329	0.0425693	0.0023829	2.31329	0.0456514	0.00347883	2.31329	0.0495691	0.00361398	2.31329	0.0421138	0.0033872	2.31329	0.0463105	0.00350647
2.31787	0.0305108	0.00247996	2.31787	0.0376717	0.00363893	2.31787	0.0390914	0.00369959	2.31787	0.0439225	0.00385839	2.31787	0.0346371	0.00353999	2.31787	0.0397317	0.00275491	2.31787	0.037172	0.00378597	2.31787	0.0442593	0.00405629	2.31787	0.04699	0.00415832	2.31787	0.0468379	0.0041363
2.32245	0.0350809	0.00309833	2.32245	0.046671	0.00477288	2.32245	0.0417767	0.00457738	2.32245	0.041585	0.00456224	2.32245	0.038107	0.00441195	2.32245	0.0464715	0.00350728	2.32245	0.0485816	0.00507363	2.32245	0.0472629	0.00503745	2.32245	0.0523282	0.00526445	2.32245	0.0436269	0.00486564

## Sheet: Fig 3F
Data for figure 3F: "evolution of periodicity and correlation length"
Teubner Strey Parameters
bar	loading, α	periodicity d (Å)	periodicity d, Error	correlation length 𝜉 _xD835_(Å)	correlation length 𝜉, Error
0.689476	0.06	21.96	1.1568	7.9587	4.8157
1.37895	0.14	20.342	2.2372	6.1023	6.7566
3.44738	0.37	20.579	1.3081	6.712	4.4634
6.89476	0.49	20.816	2.7226	4.5286	3.689
13.7895	0.65	11.932	0.083273	4.2035	0.16432
20.6843	0.75	11.896	0.020445	5.9177	0.079159
27.579	0.77	11.846	0.021516	5.6541	0.075727
34.4738	0.81	11.85	0.020246	5.7136	0.073646
41.3686	0.86	11.805	0.019269	5.8107	0.072638
Full set of model parameters may be found tables S8 to S11.
Key:
periodicity d = A_d
periodicity d, Error = A_d(Err)
correlation length 𝜉 = A_xi
correlation length 𝜉, Error = A_xi(Err)
